# Supplementary material for: Patterns of genetic admixture reveal similar rates of borrowing across diverse scenarios of language contact
Source: Sci Adv. 2025 Aug 29;11(35):eadv7521. doi: 10.1126/sciadv.adv7521 (PMC12396315; doi:10.1126/sciadv.adv7521)
Supplement: Supplementary file 2 — Tables S1 to S3, S24, and S25 [file sciadv.adv7521_tables_s1_to_s3_s24_and_s25.zip]

Archive with 5 entries (5 files):
- adv7521_table_s1.csv
- adv7521_table_s2.csv
- adv7521_table_s3.csv
- adv7521_table_s24.csv
- adv7521_table_s25.csv
