# Supplementary material for: Patterns of genetic admixture reveal similar rates of borrowing across diverse scenarios of language contact
Source: Sci Adv. 2025 Aug 29;11(35):eadv7521. doi: 10.1126/sciadv.adv7521 (PMC12396315; doi:10.1126/sciadv.adv7521)
Supplement: Supplementary file 2 — Tables S1 to S3, S24, and S25 [file sciadv.adv7521_tables_s1_to_s3_s24_and_s25.zip › adv7521_table_s1.csv]

Population	N_Individuals	Language_Family	GeLaTo_Glottocode	GBI_Glottocode	TLI_Glottocode	Reference
Abazin	10	abkh1242	abaz1241	NA	abaz1241	Jeong, C., et al. (2019). The genetic history of admixture across inner Eurasia. Nature Ecology & Evolution, 3(6), 966-976.
Abkhasian	9	abkh1242	abkh1244	abkh1244	abkh1244	Lazaridis, I., et al. (2014). Ancient human genomes suggest three ancestral populations for present-day Europeans. Nature, 513(7518), 409-413.
Adygei	18	abkh1242	adyg1241	NA	adyg1241	Patterson, N., et al. (2012). Ancient admixture in human history. Genetics, 192(3), 1065-1093.
Adygei_Abadzhekh	3	abkh1242	abad1240	NA	adyg1241	Jeong, C., et al. (2019). The genetic history of admixture across inner Eurasia. Nature Ecology & Evolution, 3(6), 966-976.
Adygei_Bzhedug	4	abkh1242	bezh1247	NA	adyg1241	Jeong, C., et al. (2019). The genetic history of admixture across inner Eurasia. Nature Ecology & Evolution, 3(6), 966-976.
Adygei_Mamkheg	4	abkh1242	adyg1241	NA	adyg1241	Jeong, C., et al. (2019). The genetic history of admixture across inner Eurasia. Nature Ecology & Evolution, 3(6), 966-976.
Adygei_Shapsug_Black_Sea	3	abkh1242	shap1240	NA	adyg1241	Jeong, C., et al. (2019). The genetic history of admixture across inner Eurasia. Nature Ecology & Evolution, 3(6), 966-976.
Adygei_Shapsug_Kuban	1	abkh1242	shap1240	NA	adyg1241	Jeong, C., et al. (2019). The genetic history of admixture across inner Eurasia. Nature Ecology & Evolution, 3(6), 966-976.
Afar_WGA	5	afro1255	afar1241	afar1241	afar1241	Lazaridis, I., et al. (2014). Ancient human genomes suggest three ancestral populations for present-day Europeans. Nature, 513(7518), 409-413.
AfroAmericans_Denver	10	NA	NA	NA	NA	Lazaridis, I., et al. (2014). Ancient human genomes suggest three ancestral populations for present-day Europeans. Nature, 513(7518), 409-413.
Ain_Touta_WGA	3	afro1255	tach1249	NA	tach1249	Lazaridis, I., et al. (2014). Ancient human genomes suggest three ancestral populations for present-day Europeans. Nature, 513(7518), 409-413.
Albanian	6	indo1319	alba1267	gheg1238	tosk1239	Lazaridis, I., et al. (2014). Ancient human genomes suggest three ancestral populations for present-day Europeans. Nature, 513(7518), 409-413.
Aleut	6	eski1264	aleu1260	aleu1260	aleu1260	Lazaridis, I., et al. (2014). Ancient human genomes suggest three ancestral populations for present-day Europeans. Nature, 513(7518), 409-413.
Aleut_Tlingit	4	eski1264	aleu1260	aleu1260	aleu1260	Lazaridis, I., et al. (2014). Ancient human genomes suggest three ancestral populations for present-day Europeans. Nature, 513(7518), 409-413.
Algerian	5	afro1255	alge1239	NA	NA	Lazaridis, I., et al. (2014). Ancient human genomes suggest three ancestral populations for present-day Europeans. Nature, 513(7518), 409-413.
Algonquin	9	algi1248	algo1255	NA	algo1255	Lazaridis, I., et al. (2014). Ancient human genomes suggest three ancestral populations for present-day Europeans. Nature, 513(7518), 409-413.
Altaian	7	turk1311	sout2694	NA	sout2694	Lazaridis, I., et al. (2014). Ancient human genomes suggest three ancestral populations for present-day Europeans. Nature, 513(7518), 409-413.
Altaian_Chelkans	7	turk1311	chel1242	NA	nort2686	Jeong, C., et al. (2019). The genetic history of admixture across inner Eurasia. Nature Ecology & Evolution, 3(6), 966-976.
Altaian_Kizhi	12	turk1311	tuba1280	NA	nort2686	Jeong, C., et al. (2019). The genetic history of admixture across inner Eurasia. Nature Ecology & Evolution, 3(6), 966-976.
Altaian_Telengit	6	turk1311	tala1279	NA	sout2694	Jeong, C., et al. (2019). The genetic history of admixture across inner Eurasia. Nature Ecology & Evolution, 3(6), 966-976.
Ami	10	aust1307	amis1246	amis1246	amis1246	Lazaridis, I., et al. (2014). Ancient human genomes suggest three ancestral populations for present-day Europeans. Nature, 513(7518), 409-413.
Apalai	4	cari1283	apal1257	NA	apal1257	Skoglund, P., et al. (2015). Genetic evidence for two founding populations of the Americas. Nature, 525(7567), 104-108.
Arara	4	cari1283	para1310	NA	para1310	Skoglund, P., et al. (2015). Genetic evidence for two founding populations of the Americas. Nature, 525(7567), 104-108.
Armenian	11	indo1319	nucl1235	nucl1235	nucl1235	Lazaridis, I., et al. (2014). Ancient human genomes suggest three ancestral populations for present-day Europeans. Nature, 513(7518), 409-413.
Armenian_Hemsheni	8	indo1319	hams1240	NA	homs1234	Jeong, C., et al. (2019). The genetic history of admixture across inner Eurasia. Nature Ecology & Evolution, 3(6), 966-976.
Armenian_WGA	3	indo1319	nucl1235	nucl1235	nucl1235	Lazaridis, I., et al. (2014). Ancient human genomes suggest three ancestral populations for present-day Europeans. Nature, 513(7518), 409-413.
Ashkenazi_Jew	8	indo1319	east2295	NA	east2295	Lazaridis, I., et al. (2014). Ancient human genomes suggest three ancestral populations for present-day Europeans. Nature, 513(7518), 409-413.
Assyrian	11	afro1255	assy1241	chal1275	assy1241	Lazaridis, I., et al. (2016). Genomic insights into the origin of farming in the ancient Near East. Nature, 536(7617), 419-424.
Assyrian_WGA	5	afro1255	assy1241	chal1275	assy1241	Lazaridis, I., et al. (2014). Ancient human genomes suggest three ancestral populations for present-day Europeans. Nature, 513(7518), 409-413.
Atayal	10	aust1307	atay1247	atay1247	atay1247	Lazaridis, I., et al. (2014). Ancient human genomes suggest three ancestral populations for present-day Europeans. Nature, 513(7518), 409-413.
Ata_Bili	1	pele1245	pele1245	pele1245	pele1245	Skoglund, P., et al. (2016). Genomic insights into the peopling of the Southwest Pacific. Nature, 538(7626), 510-513.
Ata_Luge	2	pele1245	pele1245	pele1245	pele1245	Skoglund, P., et al. (2016). Genomic insights into the peopling of the Southwest Pacific. Nature, 538(7626), 510-513.
Ata_Uassilau	5	pele1245	pele1245	pele1245	pele1245	Skoglund, P., et al. (2016). Genomic insights into the peopling of the Southwest Pacific. Nature, 538(7626), 510-513.
Australian_WGA	7	NA	NA	NA	NA	Qin, P., & Stoneking, M. (2015). Denisovan ancestry in East Eurasian and native American populations. Molecular Biology and Evolution, 32(10), 2665-2674.
Avar_Gunibsky	5	nakh1245	avar1256	NA	avar1256	Jeong, C., et al. (2019). The genetic history of admixture across inner Eurasia. Nature Ecology & Evolution, 3(6), 966-976.
Avar_Unchukulsky	5	nakh1245	avar1256	NA	avar1256	Jeong, C., et al. (2019). The genetic history of admixture across inner Eurasia. Nature Ecology & Evolution, 3(6), 966-976.
Aymara	5	ayma1253	sout2996	sout2996	cent2142	Lazaridis, I., et al. (2014). Ancient human genomes suggest three ancestral populations for present-day Europeans. Nature, 513(7518), 409-413.
Azeri_Azerbajan	9	turk1311	nort2697	nort2697	nort2697	Jeong, C., et al. (2019). The genetic history of admixture across inner Eurasia. Nature Ecology & Evolution, 3(6), 966-976.
Azeri_Dagestan	7	turk1311	nort2697	nort2697	nort2697	Jeong, C., et al. (2019). The genetic history of admixture across inner Eurasia. Nature Ecology & Evolution, 3(6), 966-976.
Azeri_WGA	2	turk1311	nort2697	nort2697	nort2697	Lazaridis, I., et al. (2014). Ancient human genomes suggest three ancestral populations for present-day Europeans. Nature, 513(7518), 409-413.
Baining_Malasait	4	bain1263	bain1263	qaqe1238	qaqe1238	Skoglund, P., et al. (2016). Genomic insights into the peopling of the Southwest Pacific. Nature, 538(7626), 510-513.
Baining_Marabu	10	bain1263	bain1263	mali1284	mali1284	Skoglund, P., et al. (2016). Genomic insights into the peopling of the Southwest Pacific. Nature, 538(7626), 510-513.
Bajo	10	aust1307	indo1317	NA	indo1317	Skoglund, P., et al. (2016). Genomic insights into the peopling of the Southwest Pacific. Nature, 538(7626), 510-513.
Balkar	10	turk1311	kara1465	NA	kara1465	Lazaridis, I., et al. (2014). Ancient human genomes suggest three ancestral populations for present-day Europeans. Nature, 513(7518), 409-413.
Balochi	24	indo1319	east2304	NA	east2304	Patterson, N., et al. (2012). Ancient admixture in human history. Genetics, 192(3), 1065-1093.
BantuKenya	9	NA	NA	NA	NA	Patterson, N., et al. (2012). Ancient admixture in human history. Genetics, 192(3), 1065-1093.
BantuSA_Herero	2	atla1278	here1253	here1253	here1253	Patterson, N., et al. (2012). Ancient admixture in human history. Genetics, 192(3), 1065-1093.
BantuSA_Ovambo	1	atla1278	ndon1254	mbal1255	ndon1254	Patterson, N., et al. (2012). Ancient admixture in human history. Genetics, 192(3), 1065-1093.
BantuSA_Pedi	1	atla1278	pedi1238	NA	pedi1238	Patterson, N., et al. (2012). Ancient admixture in human history. Genetics, 192(3), 1065-1093.
BantuSA_S_Sotho	1	atla1278	sout2807	sout2807	sout2807	Patterson, N., et al. (2012). Ancient admixture in human history. Genetics, 192(3), 1065-1093.
BantuSA_Tswana	2	atla1278	tswa1253	tswa1253	tswa1253	Patterson, N., et al. (2012). Ancient admixture in human history. Genetics, 192(3), 1065-1093.
BantuSA_Zulu	1	atla1278	zulu1248	zulu1248	zulu1248	Patterson, N., et al. (2012). Ancient admixture in human history. Genetics, 192(3), 1065-1093.
Barito	9	NA	NA	NA	NA	Qin, P., & Stoneking, M. (2015). Denisovan ancestry in East Eurasian and native American populations. Molecular Biology and Evolution, 32(10), 2665-2674.
Bashkir_Burzjan_Baimaksky	8	turk1311	burz1239	bash1264	bash1264	Jeong, C., et al. (2019). The genetic history of admixture across inner Eurasia. Nature Ecology & Evolution, 3(6), 966-976.
Bashkir_IkskoBelsky_Kyrgyz	6	turk1311	bash1264	bash1264	bash1264	Jeong, C., et al. (2019). The genetic history of admixture across inner Eurasia. Nature Ecology & Evolution, 3(6), 966-976.
Bashkir_IkskoBelsky_Uran	8	turk1311	bash1264	bash1264	bash1264	Jeong, C., et al. (2019). The genetic history of admixture across inner Eurasia. Nature Ecology & Evolution, 3(6), 966-976.
Bashkir_Ming_Miyakinsky	9	turk1311	bash1264	bash1264	bash1264	Jeong, C., et al. (2019). The genetic history of admixture across inner Eurasia. Nature Ecology & Evolution, 3(6), 966-976.
Bashkir_North_Tabyn_Balysky	7	turk1311	bash1264	bash1264	bash1264	Jeong, C., et al. (2019). The genetic history of admixture across inner Eurasia. Nature Ecology & Evolution, 3(6), 966-976.
Bashkir_North_Unlar	4	turk1311	bash1264	bash1264	bash1264	Jeong, C., et al. (2019). The genetic history of admixture across inner Eurasia. Nature Ecology & Evolution, 3(6), 966-976.
Bashkir_Tamyan_Kypcak	7	turk1311	bash1264	bash1264	bash1264	Jeong, C., et al. (2019). The genetic history of admixture across inner Eurasia. Nature Ecology & Evolution, 3(6), 966-976.
Bashkir_Yurmaty	4	turk1311	yurm1239	bash1264	bash1264	Jeong, C., et al. (2019). The genetic history of admixture across inner Eurasia. Nature Ecology & Evolution, 3(6), 966-976.
Basque	22	basq1248	basq1248	basq1248	basq1248	Patterson, N., et al. (2012). Ancient admixture in human history. Genetics, 192(3), 1065-1093.
BedouinA	24	afro1255	east2690	east2690	NA	Patterson, N., et al. (2012). Ancient admixture in human history. Genetics, 192(3), 1065-1093.
BedouinB	20	afro1255	east2690	east2690	NA	Patterson, N., et al. (2012). Ancient admixture in human history. Genetics, 192(3), 1065-1093.
Belarusian	10	indo1319	bela1254	bela1254	bela1254	Lazaridis, I., et al. (2014). Ancient human genomes suggest three ancestral populations for present-day Europeans. Nature, 513(7518), 409-413.
Bengali	7	indo1319	beng1280	NA	beng1280	Lazaridis, I., et al. (2014). Ancient human genomes suggest three ancestral populations for present-day Europeans. Nature, 513(7518), 409-413.
Besermyan	6	ural1272	bese1243	NA	udmu1245	Jeong, C., et al. (2019). The genetic history of admixture across inner Eurasia. Nature Ecology & Evolution, 3(6), 966-976.
BiakaPygmy	23	atla1278	yaka1272	yaka1272	yaka1272	Patterson, N., et al. (2012). Ancient admixture in human history. Genetics, 192(3), 1065-1093.
Bolivian	7	NA	NA	NA	NA	Lazaridis, I., et al. (2014). Ancient human genomes suggest three ancestral populations for present-day Europeans. Nature, 513(7518), 409-413.
Bolivia_Quechua	2	quec1387	sout2991	NA	sout2991	Lazaridis, I., et al. (2014). Ancient human genomes suggest three ancestral populations for present-day Europeans. Nature, 513(7518), 409-413.
Brahmin_Tiwari	15	indo1319	chha1249	NA	NA	Lazaridis, I., et al. (2014). Ancient human genomes suggest three ancestral populations for present-day Europeans. Nature, 513(7518), 409-413.
Brahui	23	drav1251	brah1256	brah1256	brah1256	Patterson, N., et al. (2012). Ancient admixture in human history. Genetics, 192(3), 1065-1093.
Buka	5	aust1307	buka1262	NA	NA	Skoglund, P., et al. (2016). Genomic insights into the peopling of the Southwest Pacific. Nature, 538(7626), 510-513.
Buka_Petats	3	aust1307	peta1245	NA	peta1245	Skoglund, P., et al. (2016). Genomic insights into the peopling of the Southwest Pacific. Nature, 538(7626), 510-513.
Bulgarian	10	indo1319	bulg1262	NA	bulg1262	Lazaridis, I., et al. (2014). Ancient human genomes suggest three ancestral populations for present-day Europeans. Nature, 513(7518), 409-413.
Burbur_WGA	5	afro1255	taga1278	NA	taga1278	Lazaridis, I., et al. (2014). Ancient human genomes suggest three ancestral populations for present-day Europeans. Nature, 513(7518), 409-413.
Burmese	10	sino1245	nucl1310	nucl1310	nucl1310	Skoglund, P., et al. (2016). Genomic insights into the peopling of the Southwest Pacific. Nature, 538(7626), 510-513.
Burusho	24	buru1296	buru1296	buru1296	buru1296	Patterson, N., et al. (2012). Ancient admixture in human history. Genetics, 192(3), 1065-1093.
Buryat_Buryatya_Horinsky_Selenginsky	5	mong1349	russ1264	russ1264	russ1264	Jeong, C., et al. (2019). The genetic history of admixture across inner Eurasia. Nature Ecology & Evolution, 3(6), 966-976.
Buryat_Buryatya_Zakamensky	6	mong1349	russ1264	russ1264	russ1264	Jeong, C., et al. (2019). The genetic history of admixture across inner Eurasia. Nature Ecology & Evolution, 3(6), 966-976.
Buryat_Irkutskaya	12	mong1349	russ1264	russ1264	russ1264	Jeong, C., et al. (2019). The genetic history of admixture across inner Eurasia. Nature Ecology & Evolution, 3(6), 966-976.
Buryat_Zabaikalsky_Aginsky	12	mong1349	russ1264	russ1264	russ1264	Jeong, C., et al. (2019). The genetic history of admixture across inner Eurasia. Nature Ecology & Evolution, 3(6), 966-976.
Buryat_Zabaikalsky_Duldurginsky	4	mong1349	russ1264	russ1264	russ1264	Jeong, C., et al. (2019). The genetic history of admixture across inner Eurasia. Nature Ecology & Evolution, 3(6), 966-976.
Cabecar	4	chib1249	cabe1245	cabe1245	brib1243	Lazaridis, I., et al. (2014). Ancient human genomes suggest three ancestral populations for present-day Europeans. Nature, 513(7518), 409-413.
Cambodian	10	aust1305	cent1989	cent1989	cent1989	Patterson, N., et al. (2012). Ancient admixture in human history. Genetics, 192(3), 1065-1093.
Cameroon_Aghem	28	atla1278	aghe1239	aghe1239	aghe1239	Lipson, M., et al. (2020). Ancient West African foragers in the context of African population history. Nature, 577(7792), 665-670.
Cameroon_Bafut	11	atla1278	bafu1246	bafu1246	bafu1246	Lipson, M., et al. (2020). Ancient West African foragers in the context of African population history. Nature, 577(7792), 665-670.
Cameroon_Bakoko	1	atla1278	bako1249	NA	basa1284	Lipson, M., et al. (2020). Ancient West African foragers in the context of African population history. Nature, 577(7792), 665-670.
Cameroon_Bangwa	2	atla1278	ndan1241	fefe1239	fefe1239	Lipson, M., et al. (2020). Ancient West African foragers in the context of African population history. Nature, 577(7792), 665-670.
Cameroon_Mbo	20	atla1278	mboc1235	mboc1235	mboc1235	Lipson, M., et al. (2020). Ancient West African foragers in the context of African population history. Nature, 577(7792), 665-670.
Canary_Islander	2	indo1319	cana1258	NA	stan1288	Lazaridis, I., et al. (2014). Ancient human genomes suggest three ancestral populations for present-day Europeans. Nature, 513(7518), 409-413.
Cao	10	NA	NA	NA	NA	Barbieri, C., et al. (2019). The current genomic landscape of western south America: Andes, amazonia, and Pacific coast. Molecular Biology and Evolution, 36(12), 2698-2713.
Chane	1	araw1281	chan1322	tere1281	tere1279	Lazaridis, I., et al. (2014). Ancient human genomes suggest three ancestral populations for present-day Europeans. Nature, 513(7518), 409-413.
Chechen	9	nakh1245	chec1245	chec1245	chec1245	Lazaridis, I., et al. (2014). Ancient human genomes suggest three ancestral populations for present-day Europeans. Nature, 513(7518), 409-413.
Chilote	4	arau1255	huil1244	mapu1245	mapu1245	Lazaridis, I., et al. (2014). Ancient human genomes suggest three ancestral populations for present-day Europeans. Nature, 513(7518), 409-413.
Chipewyan	26	atha1245	chip1261	chip1261	chip1261	Lazaridis, I., et al. (2014). Ancient human genomes suggest three ancestral populations for present-day Europeans. Nature, 513(7518), 409-413.
Choiseul	7	NA	NA	NA	NA	Qin, P., & Stoneking, M. (2015). Denisovan ancestry in East Eurasian and native American populations. Molecular Biology and Evolution, 32(10), 2665-2674.
Chotuna	4	NA	NA	NA	NA	Barbieri, C., et al. (2019). The current genomic landscape of western south America: Andes, amazonia, and Pacific coast. Molecular Biology and Evolution, 36(12), 2698-2713.
Chukchi	15	chuk1271	chuk1273	chuk1273	chuk1273	Lazaridis, I., et al. (2014). Ancient human genomes suggest three ancestral populations for present-day Europeans. Nature, 513(7518), 409-413.
Chukchi_Ayon	10	chuk1271	chuk1273	chuk1273	chuk1273	Lazaridis, I., et al. (2014). Ancient human genomes suggest three ancestral populations for present-day Europeans. Nature, 513(7518), 409-413.
Chulucanas	8	NA	NA	NA	NA	Barbieri, C., et al. (2019). The current genomic landscape of western south America: Andes, amazonia, and Pacific coast. Molecular Biology and Evolution, 36(12), 2698-2713.
Chuvash	10	turk1311	chuv1255	chuv1255	chuv1255	Lazaridis, I., et al. (2014). Ancient human genomes suggest three ancestral populations for present-day Europeans. Nature, 513(7518), 409-413.
Chuvash_Tatarstan	6	turk1311	chuv1255	chuv1255	chuv1255	Jeong, C., et al. (2019). The genetic history of admixture across inner Eurasia. Nature Ecology & Evolution, 3(6), 966-976.
Circassian	9	abkh1242	circ1239	NA	adyg1241	Jeong, C., et al. (2019). The genetic history of admixture across inner Eurasia. Nature Ecology & Evolution, 3(6), 966-976.
Cocama	7	tupi1275	coca1260	coca1259	coca1259	Barbieri, C., et al. (2019). The current genomic landscape of western south America: Andes, amazonia, and Pacific coast. Molecular Biology and Evolution, 36(12), 2698-2713.
Cofan	4	cofa1242	cofa1242	cofa1242	cofa1242	Barbieri, C., et al. (2019). The current genomic landscape of western south America: Andes, amazonia, and Pacific coast. Molecular Biology and Evolution, 36(12), 2698-2713.
Cree	12	algi1248	cree1272	plai1258	plai1258	Lazaridis, I., et al. (2014). Ancient human genomes suggest three ancestral populations for present-day Europeans. Nature, 513(7518), 409-413.
Croatian	10	indo1319	croa1245	sout1528	croa1245	Lazaridis, I., et al. (2014). Ancient human genomes suggest three ancestral populations for present-day Europeans. Nature, 513(7518), 409-413.
Cusco	3	quec1387	cusc1236	cusc1236	cusc1236	Barbieri, C., et al. (2019). The current genomic landscape of western south America: Andes, amazonia, and Pacific coast. Molecular Biology and Evolution, 36(12), 2698-2713.
Cusco2	7	quec1387	cusc1236	cusc1236	cusc1236	Barbieri, C., et al. (2019). The current genomic landscape of western south America: Andes, amazonia, and Pacific coast. Molecular Biology and Evolution, 36(12), 2698-2713.
Cypriot	8	afro1255	cypr1248	cypr1248	cypr1248	Lazaridis, I., et al. (2014). Ancient human genomes suggest three ancestral populations for present-day Europeans. Nature, 513(7518), 409-413.
Czech	10	indo1319	czec1258	czec1258	czec1258	Lazaridis, I., et al. (2014). Ancient human genomes suggest three ancestral populations for present-day Europeans. Nature, 513(7518), 409-413.
Dai	10	taik1256	luuu1242	NA	luuu1242	Patterson, N., et al. (2012). Ancient admixture in human history. Genetics, 192(3), 1065-1093.
Damara	13	khoe1240	nama1264	nama1264	nama1264	Pickrell, J. K., et al. (2012). The genetic prehistory of southern Africa. Nature communications, 3(1), 1143.
Darginian	8	nakh1245	darg1241	darg1241	darg1241	Jeong, C., et al. (2019). The genetic history of admixture across inner Eurasia. Nature Ecology & Evolution, 3(6), 966-976.
Datog	3	nilo1247	dato1239	NA	dato1239	Lazaridis, I., et al. (2014). Ancient human genomes suggest three ancestral populations for present-day Europeans. Nature, 513(7518), 409-413.
Daur	9	mong1349	daur1238	daur1238	daur1238	Patterson, N., et al. (2012). Ancient admixture in human history. Genetics, 192(3), 1065-1093.
Dinka	10	nilo1247	dink1262	NA	dink1262	Lazaridis, I., et al. (2014). Ancient human genomes suggest three ancestral populations for present-day Europeans. Nature, 513(7518), 409-413.
Dolgan	4	turk1311	dolg1241	NA	dolg1241	Lazaridis, I., et al. (2014). Ancient human genomes suggest three ancestral populations for present-day Europeans. Nature, 513(7518), 409-413.
Druze	42	afro1255	sout3123	nort3139	nort3139	Patterson, N., et al. (2012). Ancient admixture in human history. Genetics, 192(3), 1065-1093.
Dungan	13	sino1245	dung1253	NA	dung1253	Jeong, C., et al. (2019). The genetic history of admixture across inner Eurasia. Nature Ecology & Evolution, 3(6), 966-976.
Dusun	10	aust1307	brun1245	saba1267	NA	Skoglund, P., et al. (2016). Genomic insights into the peopling of the Southwest Pacific. Nature, 538(7626), 510-513.
Egyptian	4	afro1255	egyp1253	egyp1253	egyp1253	Lazaridis, I., et al. (2014). Ancient human genomes suggest three ancestral populations for present-day Europeans. Nature, 513(7518), 409-413.
Egyptian1	11	afro1255	egyp1253	egyp1253	egyp1253	Lazaridis, I., et al. (2014). Ancient human genomes suggest three ancestral populations for present-day Europeans. Nature, 513(7518), 409-413.
Egyptian2	7	afro1255	egyp1253	egyp1253	egyp1253	Lazaridis, I., et al. (2014). Ancient human genomes suggest three ancestral populations for present-day Europeans. Nature, 513(7518), 409-413.
Enets	3	ural1272	tund1254	fore1265	enet1250	Flegontov, P., et al. (2019). Palaeo-Eskimo genetic ancestry and the peopling of Chukotka and North America. Nature, 570(7760), 236-240.
English_Cornwall	5	indo1319	stan1293	stan1293	stan1293	Lazaridis, I., et al. (2014). Ancient human genomes suggest three ancestral populations for present-day Europeans. Nature, 513(7518), 409-413.
English_Kent	5	indo1319	stan1293	stan1293	stan1293	Lazaridis, I., et al. (2014). Ancient human genomes suggest three ancestral populations for present-day Europeans. Nature, 513(7518), 409-413.
Eritrea	3	NA	NA	NA	NA	Vyas, D. N., et al. (2017). Testing support for the northern and southern dispersal routes out of Africa: an analysis of Levantine and southern Arabian populations. American Journal of Physical Anthropology, 164(4), 736-749.
Esan	2	atla1278	esan1238	esan1238	NA	Lazaridis, I., et al. (2014). Ancient human genomes suggest three ancestral populations for present-day Europeans. Nature, 513(7518), 409-413.
Eskimo_ChaplinSireniki	5	eski1264	cent2128	NA	cent2128	Lazaridis, I., et al. (2014). Ancient human genomes suggest three ancestral populations for present-day Europeans. Nature, 513(7518), 409-413.
Eskimo_Naukan	15	eski1264	nauk1242	NA	nauk1242	Lazaridis, I., et al. (2014). Ancient human genomes suggest three ancestral populations for present-day Europeans. Nature, 513(7518), 409-413.
Eskimo_Sireniki	6	eski1264	sire1246	NA	sire1246	Lazaridis, I., et al. (2014). Ancient human genomes suggest three ancestral populations for present-day Europeans. Nature, 513(7518), 409-413.
Estonian	10	ural1272	esto1258	esto1258	esto1258	Lazaridis, I., et al. (2014). Ancient human genomes suggest three ancestral populations for present-day Europeans. Nature, 513(7518), 409-413.
Eten	5	NA	NA	NA	NA	Barbieri, C., et al. (2019). The current genomic landscape of western south America: Andes, amazonia, and Pacific coast. Molecular Biology and Evolution, 36(12), 2698-2713.
Even	9	tung1282	even1260	even1260	even1260	Lazaridis, I., et al. (2014). Ancient human genomes suggest three ancestral populations for present-day Europeans. Nature, 513(7518), 409-413.
Evenk_FarEast	5	tung1282	even1259	even1259	even1259	Jeong, C., et al. (2019). The genetic history of admixture across inner Eurasia. Nature Ecology & Evolution, 3(6), 966-976.
Evenk_Transbaikal	11	tung1282	even1259	even1259	even1259	Jeong, C., et al. (2019). The genetic history of admixture across inner Eurasia. Nature Ecology & Evolution, 3(6), 966-976.
Ezid	7	indo1319	nort2641	NA	nort2641	Jeong, C., et al. (2019). The genetic history of admixture across inner Eurasia. Nature Ecology & Evolution, 3(6), 966-976.
Finnish	8	ural1272	finn1318	finn1318	finn1318	Lazaridis, I., et al. (2014). Ancient human genomes suggest three ancestral populations for present-day Europeans. Nature, 513(7518), 409-413.
French_Central	26	indo1319	stan1290	stan1290	stan1290	Patterson, N., et al. (2012). Ancient admixture in human history. Genetics, 192(3), 1065-1093.
French_East	10	indo1319	stan1290	stan1290	stan1290	Lazaridis, I., et al. (2014). Ancient human genomes suggest three ancestral populations for present-day Europeans. Nature, 513(7518), 409-413.
French_Northwest	10	indo1319	stan1290	stan1290	stan1290	Lazaridis, I., et al. (2014). Ancient human genomes suggest three ancestral populations for present-day Europeans. Nature, 513(7518), 409-413.
French_South	7	indo1319	stan1290	stan1290	stan1290	Lazaridis, I., et al. (2014). Ancient human genomes suggest three ancestral populations for present-day Europeans. Nature, 513(7518), 409-413.
French_West	10	indo1319	stan1290	stan1290	stan1290	Lazaridis, I., et al. (2014). Ancient human genomes suggest three ancestral populations for present-day Europeans. Nature, 513(7518), 409-413.
Gagauz	9	turk1311	gaga1249	gaga1249	gaga1249	Jeong, C., et al. (2019). The genetic history of admixture across inner Eurasia. Nature Ecology & Evolution, 3(6), 966-976.
Gambian	6	mand1469	mand1436	mand1436	mand1436	Lazaridis, I., et al. (2014). Ancient human genomes suggest three ancestral populations for present-day Europeans. Nature, 513(7518), 409-413.
Gana	8	khoe1240	gana1274	NA	NA	Pickrell, J. K., et al. (2012). The genetic prehistory of southern Africa. Nature communications, 3(1), 1143.
Georgian	12	kart1248	nucl1302	nucl1302	nucl1302	Lazaridis, I., et al. (2014). Ancient human genomes suggest three ancestral populations for present-day Europeans. Nature, 513(7518), 409-413.
Georgian_Imeretins	6	kart1248	imer1248	nucl1302	nucl1302	Jeong, C., et al. (2019). The genetic history of admixture across inner Eurasia. Nature Ecology & Evolution, 3(6), 966-976.
Georgian_Laz	6	kart1248	lazz1240	lazz1240	lazz1240	Jeong, C., et al. (2019). The genetic history of admixture across inner Eurasia. Nature Ecology & Evolution, 3(6), 966-976.
German_Lipsian	10	indo1319	stan1295	NA	stan1295	Lazaridis, I., et al. (2016). Genomic insights into the origin of farming in the ancient Near East. Nature, 536(7617), 419-424.
German_Sorb	9	indo1319	sorb1249	NA	uppe1395	Lazaridis, I., et al. (2016). Genomic insights into the origin of farming in the ancient Near East. Nature, 536(7617), 419-424.
Greek_Athens	8	indo1319	gree1276	mode1248	mode1248	Lazaridis, I., et al. (2014). Ancient human genomes suggest three ancestral populations for present-day Europeans. Nature, 513(7518), 409-413.
Greek_Thessaloniki	14	indo1319	gree1276	mode1248	mode1248	Lazaridis, I., et al. (2014). Ancient human genomes suggest three ancestral populations for present-day Europeans. Nature, 513(7518), 409-413.
Greek_WGA	18	indo1319	gree1276	mode1248	mode1248	Lazaridis, I., et al. (2014). Ancient human genomes suggest three ancestral populations for present-day Europeans. Nature, 513(7518), 409-413.
Guarani	5	tupi1275	mbya1239	mbya1239	mbya1239	Lazaridis, I., et al. (2014). Ancient human genomes suggest three ancestral populations for present-day Europeans. Nature, 513(7518), 409-413.
Guarani_GN	7	tupi1275	mbya1239	mbya1239	mbya1239	Skoglund, P., et al. (2015). Genetic evidence for two founding populations of the Americas. Nature, 525(7567), 104-108.
Guarani_KW	9	tupi1275	mbya1239	mbya1239	mbya1239	Skoglund, P., et al. (2015). Genetic evidence for two founding populations of the Americas. Nature, 525(7567), 104-108.
Gui	11	khoe1240	gwii1239	NA	NA	Pickrell, J. K., et al. (2012). The genetic prehistory of southern Africa. Nature communications, 3(1), 1143.
GujaratiA	5	indo1319	guja1252	NA	guja1252	Lazaridis, I., et al. (2014). Ancient human genomes suggest three ancestral populations for present-day Europeans. Nature, 513(7518), 409-413.
GujaratiB	5	indo1319	guja1252	NA	guja1252	Lazaridis, I., et al. (2014). Ancient human genomes suggest three ancestral populations for present-day Europeans. Nature, 513(7518), 409-413.
GujaratiC	5	indo1319	guja1252	NA	guja1252	Lazaridis, I., et al. (2014). Ancient human genomes suggest three ancestral populations for present-day Europeans. Nature, 513(7518), 409-413.
GujaratiD	4	indo1319	guja1252	NA	guja1252	Lazaridis, I., et al. (2014). Ancient human genomes suggest three ancestral populations for present-day Europeans. Nature, 513(7518), 409-413.
Hadza	20	hadz1240	hadz1240	hadz1240	hadz1240	Lazaridis, I., et al. (2014). Ancient human genomes suggest three ancestral populations for present-day Europeans. Nature, 513(7518), 409-413.
Hadza1	5	hadz1240	hadz1240	hadz1240	hadz1240	Pickrell, J. K., et al. (2012). The genetic prehistory of southern Africa. Nature communications, 3(1), 1143.
Haiom	9	khoe1240	haio1238	haio1238	haio1238	Pickrell, J. K., et al. (2012). The genetic prehistory of southern Africa. Nature communications, 3(1), 1143.
Hakka_Taiwan	8	sino1245	yuet1238	hakk1236	hakk1236	Skoglund, P., et al. (2016). Genomic insights into the peopling of the Southwest Pacific. Nature, 538(7626), 510-513.
Han-NChina	10	sino1245	mand1415	mand1415	mand1415	Patterson, N., et al. (2012). Ancient admixture in human history. Genetics, 192(3), 1065-1093.
Han_HGDP	33	sino1245	mand1415	mand1415	mand1415	Patterson, N., et al. (2012). Ancient admixture in human history. Genetics, 192(3), 1065-1093.
Hazara	22	indo1319	haza1239	NA	NA	Patterson, N., et al. (2012). Ancient admixture in human history. Genetics, 192(3), 1065-1093.
Hezhen	9	tung1282	nana1257	nana1257	nana1257	Patterson, N., et al. (2012). Ancient admixture in human history. Genetics, 192(3), 1065-1093.
Himba	5	atla1278	here1253	here1253	here1253	Pickrell, J. K., et al. (2012). The genetic prehistory of southern Africa. Nature communications, 3(1), 1143.
Hoan	6	kxaa1236	hoaa1235	hoaa1235	hoaa1235	Pickrell, J. K., et al. (2012). The genetic prehistory of southern Africa. Nature communications, 3(1), 1143.
Huancas	5	quec1387	chac1250	NA	chac1250	Barbieri, C., et al. (2019). The current genomic landscape of western south America: Andes, amazonia, and Pacific coast. Molecular Biology and Evolution, 36(12), 2698-2713.
Hungarian1	10	ural1272	hung1274	hung1274	hung1274	Lazaridis, I., et al. (2014). Ancient human genomes suggest three ancestral populations for present-day Europeans. Nature, 513(7518), 409-413.
Hungarian2	10	ural1272	hung1274	hung1274	hung1274	Lazaridis, I., et al. (2014). Ancient human genomes suggest three ancestral populations for present-day Europeans. Nature, 513(7518), 409-413.
Icelandic	12	indo1319	icel1247	icel1247	icel1247	Lazaridis, I., et al. (2014). Ancient human genomes suggest three ancestral populations for present-day Europeans. Nature, 513(7518), 409-413.
Ilocano	2	aust1307	ilok1237	ilok1237	ilok1237	Skoglund, P., et al. (2016). Genomic insights into the peopling of the Southwest Pacific. Nature, 538(7626), 510-513.
India_Non-Zoroastrian_Hindu	12	NA	NA	NA	NA	Broushaki, F., et al. (2016). Early Neolithic genomes from the eastern Fertile Crescent. Science, 353(6298), 499-503.
India_Zoroastrian	13	NA	NA	NA	NA	Broushaki, F., et al. (2016). Early Neolithic genomes from the eastern Fertile Crescent. Science, 353(6298), 499-503.
Inga	15	quec1387	inga1252	inga1252	inga1252	Barbieri, C., et al. (2019). The current genomic landscape of western south America: Andes, amazonia, and Pacific coast. Molecular Biology and Evolution, 36(12), 2698-2713. & Lazaridis, I., et al. (2014). Ancient human genomes suggest three ancestral populations for present-day Europeans. Nature, 513(7518), 409-413.
Ingushian	10	nakh1245	ingu1240	ingu1240	ingu1240	Jeong, C., et al. (2019). The genetic history of admixture across inner Eurasia. Nature Ecology & Evolution, 3(6), 966-976.
Iranian	9	NA	NA	NA	NA	Lazaridis, I., et al. (2014). Ancient human genomes suggest three ancestral populations for present-day Europeans. Nature, 513(7518), 409-413.
Iranian_Bandari	8	indo1319	fars1254	west2369	west2369	Lazaridis, I., et al. (2016). Genomic insights into the origin of farming in the ancient Near East. Nature, 536(7617), 419-424.
Iranian_Lor	10	indo1319	luri1252	NA	bakh1245	Lazaridis, I., et al. (2016). Genomic insights into the origin of farming in the ancient Near East. Nature, 536(7617), 419-424.
Iranian_Mazandarani	10	indo1319	maza1291	NA	maza1291	Lazaridis, I., et al. (2016). Genomic insights into the origin of farming in the ancient Near East. Nature, 536(7617), 419-424.
Iranian_Persian	10	indo1319	fars1254	west2369	west2369	Lazaridis, I., et al. (2016). Genomic insights into the origin of farming in the ancient Near East. Nature, 536(7617), 419-424.
Iran_Non-Zoroastrian_Fars	17	indo1319	west2369	west2369	west2369	Broushaki, F., et al. (2016). Early Neolithic genomes from the eastern Fertile Crescent. Science, 353(6298), 499-503.
Iran_Zoroastrian	28	indo1319	zoro1242	NA	NA	Broushaki, F., et al. (2016). Early Neolithic genomes from the eastern Fertile Crescent. Science, 353(6298), 499-503.
Irish_Connacht	6	indo1319	conn1243	iris1253	iris1253	Lazaridis, I., et al. (2016). Genomic insights into the origin of farming in the ancient Near East. Nature, 536(7617), 419-424.
Irish_Cork_Kerry	6	indo1319	iris1253	iris1253	iris1253	Lazaridis, I., et al. (2016). Genomic insights into the origin of farming in the ancient Near East. Nature, 536(7617), 419-424.
Irish_Leinster	6	indo1319	iris1253	iris1253	iris1253	Lazaridis, I., et al. (2016). Genomic insights into the origin of farming in the ancient Near East. Nature, 536(7617), 419-424.
Irish_Munster	6	indo1319	muns1250	iris1253	iris1253	Lazaridis, I., et al. (2016). Genomic insights into the origin of farming in the ancient Near East. Nature, 536(7617), 419-424.
Irish_Ulster	6	indo1319	done1238	iris1253	iris1253	Lazaridis, I., et al. (2016). Genomic insights into the origin of farming in the ancient Near East. Nature, 536(7617), 419-424.
Italian_Calabria	1	indo1319	neap1235	ital1282	ital1282	Lazaridis, I., et al. (2014). Ancient human genomes suggest three ancestral populations for present-day Europeans. Nature, 513(7518), 409-413.
Italian_South	3	indo1319	napo1241	ital1282	ital1282	Lazaridis, I., et al. (2016). Genomic insights into the origin of farming in the ancient Near East. Nature, 536(7617), 419-424.
Itelmen	7	chuk1271	itel1242	NA	itel1242	Lazaridis, I., et al. (2014). Ancient human genomes suggest three ancestral populations for present-day Europeans. Nature, 513(7518), 409-413.
Japanese	30	japo1237	japa1256	nucl1643	nucl1643	Patterson, N., et al. (2012). Ancient admixture in human history. Genetics, 192(3), 1065-1093.
Jew_Cochin	5	drav1251	jewi1241	NA	NA	Lazaridis, I., et al. (2014). Ancient human genomes suggest three ancestral populations for present-day Europeans. Nature, 513(7518), 409-413.
Jew_Ethiopian	7	afro1255	amha1245	amha1245	amha1245	Lazaridis, I., et al. (2014). Ancient human genomes suggest three ancestral populations for present-day Europeans. Nature, 513(7518), 409-413.
Jew_Georgian	9	kart1248	jude1258	NA	NA	Lazaridis, I., et al. (2014). Ancient human genomes suggest three ancestral populations for present-day Europeans. Nature, 513(7518), 409-413.
Jew_Iranian	10	NA	NA	NA	NA	Lazaridis, I., et al. (2014). Ancient human genomes suggest three ancestral populations for present-day Europeans. Nature, 513(7518), 409-413.
Jew_Iraqi	9	afro1255	jude1266	NA	NA	Lazaridis, I., et al. (2014). Ancient human genomes suggest three ancestral populations for present-day Europeans. Nature, 513(7518), 409-413.
Jew_Libyan	9	afro1255	jude1264	NA	NA	Lazaridis, I., et al. (2014). Ancient human genomes suggest three ancestral populations for present-day Europeans. Nature, 513(7518), 409-413.
Jew_Moroccan	7	afro1255	jude1265	NA	NA	Lazaridis, I., et al. (2014). Ancient human genomes suggest three ancestral populations for present-day Europeans. Nature, 513(7518), 409-413.
Jew_Tunisian	7	afro1255	jude1263	NA	NA	Lazaridis, I., et al. (2014). Ancient human genomes suggest three ancestral populations for present-day Europeans. Nature, 513(7518), 409-413.
Jew_Turkish	9	indo1319	ladi1251	NA	ladi1251	Lazaridis, I., et al. (2014). Ancient human genomes suggest three ancestral populations for present-day Europeans. Nature, 513(7518), 409-413.
Jew_Yemenite	8	afro1255	jude1267	NA	NA	Lazaridis, I., et al. (2014). Ancient human genomes suggest three ancestral populations for present-day Europeans. Nature, 513(7518), 409-413.
Jordanian	10	afro1255	sout3123	nort3139	nort3139	Lazaridis, I., et al. (2014). Ancient human genomes suggest three ancestral populations for present-day Europeans. Nature, 513(7518), 409-413.
Ju_hoan_North	16	kxaa1236	juho1239	juho1239	juho1239	Pickrell, J. K., et al. (2012). The genetic prehistory of southern Africa. Nature communications, 3(1), 1143.
Ju_hoan_South	9	kxaa1236	juho1239	juho1239	juho1239	Pickrell, J. K., et al. (2012). The genetic prehistory of southern Africa. Nature communications, 3(1), 1143.
Kabardinian	10	abkh1242	kaba1278	kaba1278	kaba1278	Jeong, C., et al. (2019). The genetic history of admixture across inner Eurasia. Nature Ecology & Evolution, 3(6), 966-976.
Kaitag	8	nakh1245	darg1241	darg1241	darg1241	Jeong, C., et al. (2019). The genetic history of admixture across inner Eurasia. Nature Ecology & Evolution, 3(6), 966-976.
Kalash	19	indo1319	kala1372	NA	khow1242	Patterson, N., et al. (2012). Ancient admixture in human history. Genetics, 192(3), 1065-1093.
Kalmyk	10	mong1349	kalm1243	kalm1243	kalm1243	Lazaridis, I., et al. (2014). Ancient human genomes suggest three ancestral populations for present-day Europeans. Nature, 513(7518), 409-413.
Kamentsa	4	cams1241	cams1241	cams1241	cams1241	Barbieri, C., et al. (2019). The current genomic landscape of western south America: Andes, amazonia, and Pacific coast. Molecular Biology and Evolution, 36(12), 2698-2713.
Kankanaey	10	aust1307	kank1243	kank1243	kank1243	Skoglund, P., et al. (2016). Genomic insights into the peopling of the Southwest Pacific. Nature, 538(7626), 510-513.
Kaqchikel	5	maya1287	kaqc1270	kaqc1270	tzut1248	Lazaridis, I., et al. (2014). Ancient human genomes suggest three ancestral populations for present-day Europeans. Nature, 513(7518), 409-413.
Karachai	11	turk1311	kara1466	NA	kara1465	Jeong, C., et al. (2019). The genetic history of admixture across inner Eurasia. Nature Ecology & Evolution, 3(6), 966-976.
Karakalpak	14	turk1311	kara1467	NA	kara1467	Jeong, C., et al. (2019). The genetic history of admixture across inner Eurasia. Nature Ecology & Evolution, 3(6), 966-976.
Karelian_Northern	6	ural1272	nort2673	nort2673	kare1335	Jeong, C., et al. (2019). The genetic history of admixture across inner Eurasia. Nature Ecology & Evolution, 3(6), 966-976.
Karelian_Southern	9	ural1272	sout2676	tver1240	kare1335	Jeong, C., et al. (2019). The genetic history of admixture across inner Eurasia. Nature Ecology & Evolution, 3(6), 966-976.
Karitiana	13	tupi1275	kari1311	kari1311	kari1311	Patterson, N., et al. (2012). Ancient admixture in human history. Genetics, 192(3), 1065-1093.
Karitiana_Rondonia	4	tupi1275	kari1311	kari1311	kari1311	Skoglund, P., et al. (2015). Genetic evidence for two founding populations of the Americas. Nature, 525(7567), 104-108.
Kazakhs_Akmola_Argyn	3	turk1311	kaza1248	NA	kaza1248	Jeong, C., et al. (2019). The genetic history of admixture across inner Eurasia. Nature Ecology & Evolution, 3(6), 966-976.
Kazakhs_Aktyubinsk	2	turk1311	kaza1248	NA	kaza1248	Jeong, C., et al. (2019). The genetic history of admixture across inner Eurasia. Nature Ecology & Evolution, 3(6), 966-976.
Kazakhs_East_Kazakhstan_Naiman	6	turk1311	kaza1248	NA	kaza1248	Jeong, C., et al. (2019). The genetic history of admixture across inner Eurasia. Nature Ecology & Evolution, 3(6), 966-976.
Kazakhs_Omsk_Kypchak	5	turk1311	kaza1248	NA	kaza1248	Jeong, C., et al. (2019). The genetic history of admixture across inner Eurasia. Nature Ecology & Evolution, 3(6), 966-976.
Kazakhs_West_Kazakhstan_Bayuli	1	turk1311	kaza1248	NA	kaza1248	Jeong, C., et al. (2019). The genetic history of admixture across inner Eurasia. Nature Ecology & Evolution, 3(6), 966-976.
Ket	9	yeni1252	kett1243	kett1243	kett1243	Flegontov, P., et al. (2019). Palaeo-Eskimo genetic ancestry and the peopling of Chukotka and North America. Nature, 570(7760), 236-240.
Ket_Southeast	10	yeni1252	kett1243	kett1243	kett1243	Flegontov, P., et al. (2019). Palaeo-Eskimo genetic ancestry and the peopling of Chukotka and North America. Nature, 570(7760), 236-240.
Kgalagadi	5	atla1278	kgal1244	kgal1244	kgal1244	Pickrell, J. K., et al. (2012). The genetic prehistory of southern Africa. Nature communications, 3(1), 1143.
Khakass_Kachins	7	turk1311	kach1278	khak1248	khak1248	Jeong, C., et al. (2019). The genetic history of admixture across inner Eurasia. Nature Ecology & Evolution, 3(6), 966-976.
Khakass_Koibals	6	turk1311	khak1248	khak1248	khak1248	Jeong, C., et al. (2019). The genetic history of admixture across inner Eurasia. Nature Ecology & Evolution, 3(6), 966-976.
Khakass_Kyzils	4	turk1311	kyzy1244	khak1248	khak1248	Jeong, C., et al. (2019). The genetic history of admixture across inner Eurasia. Nature Ecology & Evolution, 3(6), 966-976.
Khakass_Sagai	6	turk1311	saga1260	khak1248	khak1248	Jeong, C., et al. (2019). The genetic history of admixture across inner Eurasia. Nature Ecology & Evolution, 3(6), 966-976.
Khamnegan	10	mong1349	kham1281	NA	kham1281	Jeong, C., et al. (2019). The genetic history of admixture across inner Eurasia. Nature Ecology & Evolution, 3(6), 966-976.
Kharia	12	aust1305	khar1287	khar1287	khar1287	Lazaridis, I., et al. (2014). Ancient human genomes suggest three ancestral populations for present-day Europeans. Nature, 513(7518), 409-413.
Khomani	11	tuuu1241	nuuu1241	nuuu1241	nuuu1241	Lazaridis, I., et al. (2014). Ancient human genomes suggest three ancestral populations for present-day Europeans. Nature, 513(7518), 409-413.
Khwe	10	khoe1240	kxoe1243	kxoe1243	anii1246	Pickrell, J. K., et al. (2012). The genetic prehistory of southern Africa. Nature communications, 3(1), 1143.
KichwaOrellana	17	quec1387	tena1240	NA	tena1240	Barbieri, C., et al. (2019). The current genomic landscape of western south America: Andes, amazonia, and Pacific coast. Molecular Biology and Evolution, 36(12), 2698-2713.
Kikuyu	4	atla1278	kiku1240	kiku1240	kiku1240	Lazaridis, I., et al. (2014). Ancient human genomes suggest three ancestral populations for present-day Europeans. Nature, 513(7518), 409-413.
Kinh	8	aust1305	viet1252	viet1252	viet1252	Lazaridis, I., et al. (2014). Ancient human genomes suggest three ancestral populations for present-day Europeans. Nature, 513(7518), 409-413.
Kirghiz_Pamir	4	turk1311	kirg1245	NA	kirg1245	Jeong, C., et al. (2019). The genetic history of admixture across inner Eurasia. Nature Ecology & Evolution, 3(6), 966-976.
Kolombangara	5	aust1307	duke1237	NA	duke1237	Qin, P., & Stoneking, M. (2015). Denisovan ancestry in East Eurasian and native American populations. Molecular Biology and Evolution, 32(10), 2665-2674.
Kol_New_Britain	2	kolp1236	kolp1236	kolp1236	kolp1236	Skoglund, P., et al. (2016). Genomic insights into the peopling of the Southwest Pacific. Nature, 538(7626), 510-513.
Korean	6	kore1284	kore1280	kore1280	kore1280	Lazaridis, I., et al. (2014). Ancient human genomes suggest three ancestral populations for present-day Europeans. Nature, 513(7518), 409-413.
Koryak	9	chuk1271	kory1246	NA	kory1246	Lazaridis, I., et al. (2014). Ancient human genomes suggest three ancestral populations for present-day Europeans. Nature, 513(7518), 409-413.
Kove	7	aust1307	kove1237	kove1237	lusi1240	Skoglund, P., et al. (2016). Genomic insights into the peopling of the Southwest Pacific. Nature, 538(7626), 510-513.
Kove_Tamuniai	10	aust1307	kove1237	kove1237	lusi1240	Skoglund, P., et al. (2016). Genomic insights into the peopling of the Southwest Pacific. Nature, 538(7626), 510-513.
Kubachinian	6	nakh1245	kuba1248	NA	NA	Jeong, C., et al. (2019). The genetic history of admixture across inner Eurasia. Nature Ecology & Evolution, 3(6), 966-976.
Kumyk	8	turk1311	kumy1244	NA	kumy1244	Lazaridis, I., et al. (2014). Ancient human genomes suggest three ancestral populations for present-day Europeans. Nature, 513(7518), 409-413.
Kuot_Kabil	10	kuot1243	kuot1243	kuot1243	kuot1243	Skoglund, P., et al. (2016). Genomic insights into the peopling of the Southwest Pacific. Nature, 538(7626), 510-513.
Kuot_Lamalaua	8	kuot1243	kuot1243	kuot1243	kuot1243	Skoglund, P., et al. (2016). Genomic insights into the peopling of the Southwest Pacific. Nature, 538(7626), 510-513.
Kurd	9	indo1319	nort2641	NA	nort2641	Jeong, C., et al. (2019). The genetic history of admixture across inner Eurasia. Nature Ecology & Evolution, 3(6), 966-976.
Kurd_WGA	2	indo1319	nort2641	NA	nort2641	Lazaridis, I., et al. (2014). Ancient human genomes suggest three ancestral populations for present-day Europeans. Nature, 513(7518), 409-413.
Kusunda	5	kusu1250	kusu1250	kusu1250	kusu1250	Lazaridis, I., et al. (2014). Ancient human genomes suggest three ancestral populations for present-day Europeans. Nature, 513(7518), 409-413.
Kyrgyz	10	turk1311	kirg1245	NA	kirg1245	Lazaridis, I., et al. (2014). Ancient human genomes suggest three ancestral populations for present-day Europeans. Nature, 513(7518), 409-413.
Lahu	8	sino1245	lahu1253	lahu1253	lahu1253	Patterson, N., et al. (2012). Ancient admixture in human history. Genetics, 192(3), 1065-1093.
LaJalca	11	quec1387	chac1250	NA	chac1250	Barbieri, C., et al. (2019). The current genomic landscape of western south America: Andes, amazonia, and Pacific coast. Molecular Biology and Evolution, 36(12), 2698-2713.
Lak	10	nakh1245	lakk1252	lakk1252	lakk1252	Jeong, C., et al. (2019). The genetic history of admixture across inner Eurasia. Nature Ecology & Evolution, 3(6), 966-976.
Lebanese	8	afro1255	nort3139	nort3139	nort3139	Lazaridis, I., et al. (2014). Ancient human genomes suggest three ancestral populations for present-day Europeans. Nature, 513(7518), 409-413.
Lebanese_Christian	9	afro1255	stan1323	nort3139	nort3139	Lazaridis, I., et al. (2016). Genomic insights into the origin of farming in the ancient Near East. Nature, 536(7617), 419-424.
Lebanese_Muslim	11	afro1255	stan1323	nort3139	nort3139	Lazaridis, I., et al. (2016). Genomic insights into the origin of farming in the ancient Near East. Nature, 536(7617), 419-424.
Lebbo	8	aust1307	waha1238	NA	NA	Skoglund, P., et al. (2016). Genomic insights into the peopling of the Southwest Pacific. Nature, 538(7626), 510-513.
Lezgin	10	nakh1245	lezg1247	lezg1247	lezg1247	Lazaridis, I., et al. (2014). Ancient human genomes suggest three ancestral populations for present-day Europeans. Nature, 513(7518), 409-413.
Libyan	5	afro1255	liby1240	liby1240	liby1240	Lazaridis, I., et al. (2016). Genomic insights into the origin of farming in the ancient Near East. Nature, 536(7617), 419-424.
Lithuanian	10	indo1319	lith1251	lith1251	lith1251	Lazaridis, I., et al. (2014). Ancient human genomes suggest three ancestral populations for present-day Europeans. Nature, 513(7518), 409-413.
Lodhi	13	indo1319	bund1253	bund1253	bund1253	Lazaridis, I., et al. (2014). Ancient human genomes suggest three ancestral populations for present-day Europeans. Nature, 513(7518), 409-413.
LoretoMix	7	NA	NA	NA	NA	Barbieri, C., et al. (2019). The current genomic landscape of western south America: Andes, amazonia, and Pacific coast. Molecular Biology and Evolution, 36(12), 2698-2713.
Luhya	8	atla1278	cent2288	NA	tsot1241	Lazaridis, I., et al. (2014). Ancient human genomes suggest three ancestral populations for present-day Europeans. Nature, 513(7518), 409-413.
Luo	8	nilo1247	luok1236	luok1236	luok1236	Lazaridis, I., et al. (2014). Ancient human genomes suggest three ancestral populations for present-day Europeans. Nature, 513(7518), 409-413.
Luya	11	quec1387	chac1250	NA	chac1250	Barbieri, C., et al. (2019). The current genomic landscape of western south America: Andes, amazonia, and Pacific coast. Molecular Biology and Evolution, 36(12), 2698-2713.
Madak	10	aust1307	mada1285	mada1285	mada1285	Skoglund, P., et al. (2016). Genomic insights into the peopling of the Southwest Pacific. Nature, 538(7626), 510-513.
Makira	7	NA	NA	NA	NA	Qin, P., & Stoneking, M. (2015). Denisovan ancestry in East Eurasian and native American populations. Molecular Biology and Evolution, 32(10), 2665-2674.
Makrani	25	indo1319	makr1243	NA	sout2642	Patterson, N., et al. (2012). Ancient admixture in human history. Genetics, 192(3), 1065-1093.
Mala	16	drav1251	telu1262	telu1262	telu1262	Lazaridis, I., et al. (2014). Ancient human genomes suggest three ancestral populations for present-day Europeans. Nature, 513(7518), 409-413.
Malaita	6	NA	NA	NA	NA	Qin, P., & Stoneking, M. (2015). Denisovan ancestry in East Eurasian and native American populations. Molecular Biology and Evolution, 32(10), 2665-2674.
Malawi_Chewa	11	atla1278	nyan1308	NA	nyan1308	Skoglund, P., et al. (2017). Reconstructing prehistoric African population structure. Cell, 171(1), 59-71.
Malawi_Ngoni	4	atla1278	ngon1269	tanz1241	ngon1269	Skoglund, P., et al. (2017). Reconstructing prehistoric African population structure. Cell, 171(1), 59-71.
Malawi_Tumbuka	10	atla1278	tumb1250	NA	NA	Skoglund, P., et al. (2017). Reconstructing prehistoric African population structure. Cell, 171(1), 59-71.
Malawi_Yao	9	atla1278	yaoo1241	yaoo1241	yaoo1241	Skoglund, P., et al. (2017). Reconstructing prehistoric African population structure. Cell, 171(1), 59-71.
Malay	9	aust1307	sing1270	mala1479	mala1479	Skoglund, P., et al. (2016). Genomic insights into the peopling of the Southwest Pacific. Nature, 538(7626), 510-513.
Maltese	8	afro1255	malt1254	malt1254	malt1254	Lazaridis, I., et al. (2014). Ancient human genomes suggest three ancestral populations for present-day Europeans. Nature, 513(7518), 409-413.
Mamanwa	13	aust1307	mama1275	mama1275	mama1275	Qin, P., & Stoneking, M. (2015). Denisovan ancestry in East Eurasian and native American populations. Molecular Biology and Evolution, 32(10), 2665-2674.
Mamanwa1	5	aust1307	mama1275	mama1275	mama1275	Qin, P., & Stoneking, M. (2015). Denisovan ancestry in East Eurasian and native American populations. Molecular Biology and Evolution, 32(10), 2665-2674.
Mamusi_Kisiluvi	10	aust1307	mamu1254	NA	NA	Skoglund, P., et al. (2016). Genomic insights into the peopling of the Southwest Pacific. Nature, 538(7626), 510-513.
Mamusi_Lingite	10	aust1307	mamu1254	NA	NA	Skoglund, P., et al. (2016). Genomic insights into the peopling of the Southwest Pacific. Nature, 538(7626), 510-513.
Mamusi_Paleabu	6	aust1307	mamu1254	NA	NA	Skoglund, P., et al. (2016). Genomic insights into the peopling of the Southwest Pacific. Nature, 538(7626), 510-513.
Mandenka	18	mand1469	mand1436	mand1436	mand1436	Patterson, N., et al. (2012). Ancient admixture in human history. Genetics, 192(3), 1065-1093.
Mangseng	5	aust1307	mang1403	mang1403	mang1403	Skoglund, P., et al. (2016). Genomic insights into the peopling of the Southwest Pacific. Nature, 538(7626), 510-513.
Mansi	9	ural1272	sout3253	cent2322	mans1258	Lazaridis, I., et al. (2014). Ancient human genomes suggest three ancestral populations for present-day Europeans. Nature, 513(7518), 409-413.
Manus	2	aust1307	manu1262	loni1238	loni1238	Skoglund, P., et al. (2016). Genomic insights into the peopling of the Southwest Pacific. Nature, 538(7626), 510-513.
Masai1	2	nilo1247	masa1300	masa1300	masa1300	Lazaridis, I., et al. (2014). Ancient human genomes suggest three ancestral populations for present-day Europeans. Nature, 513(7518), 409-413.
Masai_Kinyawa_MKK	10	nilo1247	masa1300	masa1300	masa1300	Lazaridis, I., et al. (2014). Ancient human genomes suggest three ancestral populations for present-day Europeans. Nature, 513(7518), 409-413.
Maya	21	maya1287	yuca1254	yuca1254	yuca1254	Patterson, N., et al. (2012). Ancient admixture in human history. Genetics, 192(3), 1065-1093.
Mbukushu	5	atla1278	mbuk1240	NA	mbuk1240	Pickrell, J. K., et al. (2012). The genetic prehistory of southern Africa. Nature communications, 3(1), 1143.
MbutiPygmy	11	cent2225	lese1243	lese1243	lese1243	Patterson, N., et al. (2012). Ancient admixture in human history. Genetics, 192(3), 1065-1093.
Melamela	10	aust1307	mera1242	mera1242	mera1242	Skoglund, P., et al. (2016). Genomic insights into the peopling of the Southwest Pacific. Nature, 538(7626), 510-513.
Mende	8	mand1469	mend1266	mend1266	mend1266	Lazaridis, I., et al. (2014). Ancient human genomes suggest three ancestral populations for present-day Europeans. Nature, 513(7518), 409-413.
Mengen	10	aust1307	meng1267	meng1267	meng1267	Skoglund, P., et al. (2016). Genomic insights into the peopling of the Southwest Pacific. Nature, 538(7626), 510-513.
Miao	10	hmon1336	hmon1333	NA	hmon1333	Patterson, N., et al. (2012). Ancient admixture in human history. Genetics, 192(3), 1065-1093.
Mixe	10	mixe1284	mixe1286	olut1240	olut1240	Lazaridis, I., et al. (2014). Ancient human genomes suggest three ancestral populations for present-day Europeans. Nature, 513(7518), 409-413.
Mixtec	12	otom1299	mixt1427	sant1436	sanm1296	Lazaridis, I., et al. (2014). Ancient human genomes suggest three ancestral populations for present-day Europeans. Nature, 513(7518), 409-413.
Moldavian	10	indo1319	mold1248	NA	roma1327	Jeong, C., et al. (2019). The genetic history of admixture across inner Eurasia. Nature Ecology & Evolution, 3(6), 966-976.
Mongola	10	mong1349	mong1331	peri1253	peri1253	Patterson, N., et al. (2012). Ancient admixture in human history. Genetics, 192(3), 1065-1093.
Mongol_Khalkh_Sainnoyon	8	mong1349	mong1331	halh1238	halh1238	Jeong, C., et al. (2019). The genetic history of admixture across inner Eurasia. Nature Ecology & Evolution, 3(6), 966-976.
Mongol_Khalkh_Zasagt	7	mong1349	mong1331	halh1238	halh1238	Jeong, C., et al. (2019). The genetic history of admixture across inner Eurasia. Nature Ecology & Evolution, 3(6), 966-976.
Mongol_Minorities	9	mong1349	mong1331	halh1238	mong1331	Jeong, C., et al. (2019). The genetic history of admixture across inner Eurasia. Nature Ecology & Evolution, 3(6), 966-976.
Mongol_Uuld	10	mong1349	mong1331	halh1238	halh1238	Jeong, C., et al. (2019). The genetic history of admixture across inner Eurasia. Nature Ecology & Evolution, 3(6), 966-976.
Mordovian	10	ural1272	erzy1239	erzy1239	erzy1239	Lazaridis, I., et al. (2014). Ancient human genomes suggest three ancestral populations for present-day Europeans. Nature, 513(7518), 409-413.
Mordovian_Erzya	12	ural1272	erzy1239	erzy1239	erzy1239	Jeong, C., et al. (2019). The genetic history of admixture across inner Eurasia. Nature Ecology & Evolution, 3(6), 966-976.
Mordovian_Moksha	10	ural1272	moks1248	moks1248	moks1248	Jeong, C., et al. (2019). The genetic history of admixture across inner Eurasia. Nature Ecology & Evolution, 3(6), 966-976.
Moroccan	10	afro1255	moro1292	NA	moro1292	Lazaridis, I., et al. (2016). Genomic insights into the origin of farming in the ancient Near East. Nature, 536(7617), 419-424.
Mozabite	25	afro1255	tumz1238	NA	tumz1238	Patterson, N., et al. (2012). Ancient admixture in human history. Genetics, 192(3), 1065-1093.
Murut	10	aust1307	muru1275	timu1262	timu1262	Skoglund, P., et al. (2016). Genomic insights into the peopling of the Southwest Pacific. Nature, 538(7626), 510-513.
Mussau	10	aust1307	muss1246	muss1246	muss1246	Skoglund, P., et al. (2016). Genomic insights into the peopling of the Southwest Pacific. Nature, 538(7626), 510-513.
Nailik	9	NA	NA	NA	NA	Skoglund, P., et al. (2016). Genomic insights into the peopling of the Southwest Pacific. Nature, 538(7626), 510-513.
Nakanai_Bileki	9	aust1307	bile1245	naka1262	naka1262	Skoglund, P., et al. (2016). Genomic insights into the peopling of the Southwest Pacific. Nature, 538(7626), 510-513.
Nakanai_Loso	7	aust1307	losa1236	naka1262	naka1262	Skoglund, P., et al. (2016). Genomic insights into the peopling of the Southwest Pacific. Nature, 538(7626), 510-513.
Nama	18	khoe1240	nama1264	nama1264	nama1264	Pickrell, J. K., et al. (2012). The genetic prehistory of southern Africa. Nature communications, 3(1), 1143.
Nanai	10	tung1282	nana1257	nana1257	nana1257	Jeong, C., et al. (2019). The genetic history of admixture across inner Eurasia. Nature Ecology & Evolution, 3(6), 966-976.
Narihuala	5	NA	NA	NA	NA	Barbieri, C., et al. (2019). The current genomic landscape of western south America: Andes, amazonia, and Pacific coast. Molecular Biology and Evolution, 36(12), 2698-2713.
Naro	9	khoe1240	naro1249	NA	naro1249	Pickrell, J. K., et al. (2012). The genetic prehistory of southern Africa. Nature communications, 3(1), 1143.
Nasioi	10	sout2948	nasi1247	naas1242	naas1242	Patterson, N., et al. (2012). Ancient admixture in human history. Genetics, 192(3), 1065-1093.
Naxi	8	sino1245	naxi1245	naxi1245	naxi1245	Patterson, N., et al. (2012). Ancient admixture in human history. Genetics, 192(3), 1065-1093.
Negidal_Orochi	4	tung1282	negi1245	negi1245	negi1245	Jeong, C., et al. (2019). The genetic history of admixture across inner Eurasia. Nature Ecology & Evolution, 3(6), 966-976.
New_Guinea_Highlander	20	NA	NA	NA	NA	Qin, P., & Stoneking, M. (2015). Denisovan ancestry in East Eurasian and native American populations. Molecular Biology and Evolution, 32(10), 2665-2674.
Nganasan	12	ural1272	ngan1291	ngan1291	ngan1291	Lazaridis, I., et al. (2014). Ancient human genomes suggest three ancestral populations for present-day Europeans. Nature, 513(7518), 409-413.
Nganasan_Dudinka	2	ural1272	ngan1291	ngan1291	ngan1291	Flegontov, P., et al. (2019). Palaeo-Eskimo genetic ancestry and the peopling of Chukotka and North America. Nature, 570(7760), 236-240.
Nganasan_UstAvam	6	ural1272	ngan1291	ngan1291	ngan1291	Flegontov, P., et al. (2019). Palaeo-Eskimo genetic ancestry and the peopling of Chukotka and North America. Nature, 570(7760), 236-240.
Nganasan_Volochanka	11	ural1272	ngan1291	ngan1291	ngan1291	Flegontov, P., et al. (2019). Palaeo-Eskimo genetic ancestry and the peopling of Chukotka and North America. Nature, 570(7760), 236-240.
Nggela	6	aust1307	gela1263	gela1263	gela1263	Qin, P., & Stoneking, M. (2015). Denisovan ancestry in East Eurasian and native American populations. Molecular Biology and Evolution, 32(10), 2665-2674.
Nivh	8	nivk1234	gily1242	gily1242	gily1242	Jeong, C., et al. (2019). The genetic history of admixture across inner Eurasia. Nature Ecology & Evolution, 3(6), 966-976.
Nogai	9	turk1311	noga1249	NA	noga1249	Lazaridis, I., et al. (2014). Ancient human genomes suggest three ancestral populations for present-day Europeans. Nature, 513(7518), 409-413.
Nogai_Astrakhan	6	turk1311	noga1249	NA	noga1249	Jeong, C., et al. (2019). The genetic history of admixture across inner Eurasia. Nature Ecology & Evolution, 3(6), 966-976.
Nogai_Stavropol	10	turk1311	noga1249	NA	noga1249	Jeong, C., et al. (2019). The genetic history of admixture across inner Eurasia. Nature Ecology & Evolution, 3(6), 966-976.
Norwegian	11	indo1319	norw1258	NA	norw1258	Lazaridis, I., et al. (2014). Ancient human genomes suggest three ancestral populations for present-day Europeans. Nature, 513(7518), 409-413.
Notsi	9	aust1307	nots1237	nots1237	NA	Skoglund, P., et al. (2016). Genomic insights into the peopling of the Southwest Pacific. Nature, 538(7626), 510-513.
Ojibwa	16	algi1248	ojib1241	nort2961	east2542	Lazaridis, I., et al. (2014). Ancient human genomes suggest three ancestral populations for present-day Europeans. Nature, 513(7518), 409-413.
Olmos	4	NA	NA	NA	NA	Barbieri, C., et al. (2019). The current genomic landscape of western south America: Andes, amazonia, and Pacific coast. Molecular Biology and Evolution, 36(12), 2698-2713.
Onge	10	jara1244	onge1236	onge1236	onge1236	Lazaridis, I., et al. (2014). Ancient human genomes suggest three ancestral populations for present-day Europeans. Nature, 513(7518), 409-413.
Ontong_Java	8	aust1307	onto1237	onto1237	onto1237	Qin, P., & Stoneking, M. (2015). Denisovan ancestry in East Eurasian and native American populations. Molecular Biology and Evolution, 32(10), 2665-2674.
Orcadian	13	indo1319	scot1243	NA	scot1243	Patterson, N., et al. (2012). Ancient admixture in human history. Genetics, 192(3), 1065-1093.
Oromo	5	afro1255	west2721	NA	east2652	Lazaridis, I., et al. (2014). Ancient human genomes suggest three ancestral populations for present-day Europeans. Nature, 513(7518), 409-413.
Oroqen	9	tung1282	oroq1238	NA	oroq1238	Patterson, N., et al. (2012). Ancient admixture in human history. Genetics, 192(3), 1065-1093.
Ossetian	10	indo1319	osse1243	iron1242	osse1243	Lazaridis, I., et al. (2014). Ancient human genomes suggest three ancestral populations for present-day Europeans. Nature, 513(7518), 409-413.
Ossetian_Southern	6	indo1319	iron1242	iron1242	osse1243	Jeong, C., et al. (2019). The genetic history of admixture across inner Eurasia. Nature Ecology & Evolution, 3(6), 966-976.
Palestinian	41	afro1255	sout3123	nort3139	nort3139	Patterson, N., et al. (2012). Ancient admixture in human history. Genetics, 192(3), 1065-1093.
Papuan	16	NA	NA	NA	NA	Patterson, N., et al. (2012). Ancient admixture in human history. Genetics, 192(3), 1065-1093.
Papuan_Central_Province	5	NA	NA	NA	NA	Qin, P., & Stoneking, M. (2015). Denisovan ancestry in East Eurasian and native American populations. Molecular Biology and Evolution, 32(10), 2665-2674.
Papuan_Eastern_Highlands	4	NA	NA	NA	NA	Qin, P., & Stoneking, M. (2015). Denisovan ancestry in East Eurasian and native American populations. Molecular Biology and Evolution, 32(10), 2665-2674.
Papuan_Gulf_Province	3	NA	NA	NA	NA	Qin, P., & Stoneking, M. (2015). Denisovan ancestry in East Eurasian and native American populations. Molecular Biology and Evolution, 32(10), 2665-2674.
Paran	3	NA	NA	NA	NA	Barbieri, C., et al. (2019). The current genomic landscape of western south America: Andes, amazonia, and Pacific coast. Molecular Biology and Evolution, 36(12), 2698-2713.
Pathan	24	indo1319	pash1269	sout2649	nort2646	Patterson, N., et al. (2012). Ancient admixture in human history. Genetics, 192(3), 1065-1093.
Peru_Quechua	5	quec1387	cusc1236	cusc1236	cusc1236	Lazaridis, I., et al. (2014). Ancient human genomes suggest three ancestral populations for present-day Europeans. Nature, 513(7518), 409-413.
Piapoco	5	araw1281	piap1246	piap1246	piap1246	Patterson, N., et al. (2012). Ancient admixture in human history. Genetics, 192(3), 1065-1093.
Pima	14	utoa1244	pima1248	pima1248	pima1248	Patterson, N., et al. (2012). Ancient admixture in human history. Genetics, 192(3), 1065-1093.
Polish_Lublin	8	indo1319	poli1260	poli1260	poli1260	Lazaridis, I., et al. (2016). Genomic insights into the origin of farming in the ancient Near East. Nature, 536(7617), 419-424.
Polish_Poznan	15	indo1319	poli1260	poli1260	poli1260	Lazaridis, I., et al. (2016). Genomic insights into the origin of farming in the ancient Near East. Nature, 536(7617), 419-424.
Punjabi	8	indo1319	panj1256	panj1256	panj1256	Lazaridis, I., et al. (2014). Ancient human genomes suggest three ancestral populations for present-day Europeans. Nature, 513(7518), 409-413.
Puno	7	quec1387	puno1238	cusc1236	cusc1236	Barbieri, C., et al. (2019). The current genomic landscape of western south America: Andes, amazonia, and Pacific coast. Molecular Biology and Evolution, 36(12), 2698-2713.
Ranongga	6	aust1307	ghan1242	ghan1242	ghan1242	Qin, P., & Stoneking, M. (2015). Denisovan ancestry in East Eurasian and native American populations. Molecular Biology and Evolution, 32(10), 2665-2674.
Rennell_and_Bellona	7	aust1307	renn1242	renn1242	renn1242	Qin, P., & Stoneking, M. (2015). Denisovan ancestry in East Eurasian and native American populations. Molecular Biology and Evolution, 32(10), 2665-2674.
Romanian	10	indo1319	roma1327	NA	roma1327	Lazaridis, I., et al. (2016). Genomic insights into the origin of farming in the ancient Near East. Nature, 536(7617), 419-424.
Russell	4	lavu1241	lavu1241	lavu1241	lavu1241	Qin, P., & Stoneking, M. (2015). Denisovan ancestry in East Eurasian and native American populations. Molecular Biology and Evolution, 32(10), 2665-2674.
Russian	23	indo1319	russ1263	russ1263	russ1263	Patterson, N., et al. (2012). Ancient admixture in human history. Genetics, 192(3), 1065-1093.
Russian_Archangelsk_Krasnoborsky	6	indo1319	russ1263	russ1263	russ1263	Jeong, C., et al. (2019). The genetic history of admixture across inner Eurasia. Nature Ecology & Evolution, 3(6), 966-976.
Russian_Archangelsk_Leshukonsky	5	indo1319	russ1263	russ1263	russ1263	Jeong, C., et al. (2019). The genetic history of admixture across inner Eurasia. Nature Ecology & Evolution, 3(6), 966-976.
Russian_Archangelsk_Pinezhsky	5	indo1319	russ1263	russ1263	russ1263	Jeong, C., et al. (2019). The genetic history of admixture across inner Eurasia. Nature Ecology & Evolution, 3(6), 966-976.
Russian_Belgorod	4	indo1319	russ1263	russ1263	russ1263	Jeong, C., et al. (2019). The genetic history of admixture across inner Eurasia. Nature Ecology & Evolution, 3(6), 966-976.
Russian_Kaluga	5	indo1319	russ1263	russ1263	russ1263	Jeong, C., et al. (2019). The genetic history of admixture across inner Eurasia. Nature Ecology & Evolution, 3(6), 966-976.
Russian_Kursk	4	indo1319	russ1263	russ1263	russ1263	Jeong, C., et al. (2019). The genetic history of admixture across inner Eurasia. Nature Ecology & Evolution, 3(6), 966-976.
Russian_Oryol	4	indo1319	russ1263	russ1263	russ1263	Jeong, C., et al. (2019). The genetic history of admixture across inner Eurasia. Nature Ecology & Evolution, 3(6), 966-976.
Russian_Pskov_Ostrov	4	indo1319	russ1263	russ1263	russ1263	Jeong, C., et al. (2019). The genetic history of admixture across inner Eurasia. Nature Ecology & Evolution, 3(6), 966-976.
Russian_Pskov_Porkhov	3	indo1319	russ1263	russ1263	russ1263	Jeong, C., et al. (2019). The genetic history of admixture across inner Eurasia. Nature Ecology & Evolution, 3(6), 966-976.
Russian_Ryazan_Mihailovsky	5	indo1319	russ1263	russ1263	russ1263	Jeong, C., et al. (2019). The genetic history of admixture across inner Eurasia. Nature Ecology & Evolution, 3(6), 966-976.
Russian_Ryazan_Spassk_Ryazansky	8	indo1319	russ1263	russ1263	russ1263	Jeong, C., et al. (2019). The genetic history of admixture across inner Eurasia. Nature Ecology & Evolution, 3(6), 966-976.
Russian_Smolensk	7	indo1319	russ1263	russ1263	russ1263	Jeong, C., et al. (2019). The genetic history of admixture across inner Eurasia. Nature Ecology & Evolution, 3(6), 966-976.
Russian_Tver	4	indo1319	russ1263	russ1263	russ1263	Jeong, C., et al. (2019). The genetic history of admixture across inner Eurasia. Nature Ecology & Evolution, 3(6), 966-976.
Russian_Yaroslavl	3	indo1319	russ1263	russ1263	russ1263	Jeong, C., et al. (2019). The genetic history of admixture across inner Eurasia. Nature Ecology & Evolution, 3(6), 966-976.
Saami	3	ural1272	nort2671	nort2671	nort2671	Lazaridis, I., et al. (2014). Ancient human genomes suggest three ancestral populations for present-day Europeans. Nature, 513(7518), 409-413.
Saharawi	9	afro1255	hass1238	hass1238	hass1238	Lazaridis, I., et al. (2014). Ancient human genomes suggest three ancestral populations for present-day Europeans. Nature, 513(7518), 409-413.
San	5	kxaa1236	juho1239	juho1239	juho1239	Patterson, N., et al. (2012). Ancient admixture in human history. Genetics, 192(3), 1065-1093.
Sandawe	23	sand1273	sand1273	sand1273	sand1273	Lazaridis, I., et al. (2014). Ancient human genomes suggest three ancestral populations for present-day Europeans. Nature, 513(7518), 409-413.
Santa_Cruz	8	aust1307	natu1250	natu1246	natu1246	Qin, P., & Stoneking, M. (2015). Denisovan ancestry in East Eurasian and native American populations. Molecular Biology and Evolution, 32(10), 2665-2674.
Santa_Isabel	8	NA	NA	NA	NA	Qin, P., & Stoneking, M. (2015). Denisovan ancestry in East Eurasian and native American populations. Molecular Biology and Evolution, 32(10), 2665-2674.
Saposa	10	aust1307	sapo1253	sapo1253	sapo1253	Skoglund, P., et al. (2016). Genomic insights into the peopling of the Southwest Pacific. Nature, 538(7626), 510-513.
Sardinian	28	indo1319	sard1257	camp1261	camp1261	Patterson, N., et al. (2012). Ancient admixture in human history. Genetics, 192(3), 1065-1093.
Saudi	10	afro1255	hija1235	gulf1241	gulf1241	Lazaridis, I., et al. (2014). Ancient human genomes suggest three ancestral populations for present-day Europeans. Nature, 513(7518), 409-413.
Savo	7	savo1255	savo1255	savo1255	savo1255	Qin, P., & Stoneking, M. (2015). Denisovan ancestry in East Eurasian and native American populations. Molecular Biology and Evolution, 32(10), 2665-2674.
Scottish	4	indo1319	scot1245	NA	scot1245	Lazaridis, I., et al. (2014). Ancient human genomes suggest three ancestral populations for present-day Europeans. Nature, 513(7518), 409-413.
Scottish_Borders	6	indo1319	scot1245	NA	scot1245	Lazaridis, I., et al. (2016). Genomic insights into the origin of farming in the ancient Near East. Nature, 536(7617), 419-424.
Scottish_Dumfries_Galloway	5	indo1319	scot1245	NA	scot1245	Lazaridis, I., et al. (2016). Genomic insights into the origin of farming in the ancient Near East. Nature, 536(7617), 419-424.
Scottish_Fife	6	indo1319	scot1245	NA	scot1245	Lazaridis, I., et al. (2016). Genomic insights into the origin of farming in the ancient Near East. Nature, 536(7617), 419-424.
Scottish_Grampian	6	indo1319	scot1245	NA	scot1245	Lazaridis, I., et al. (2016). Genomic insights into the origin of farming in the ancient Near East. Nature, 536(7617), 419-424.
Scottish_Highlands	6	indo1319	scot1245	NA	scot1245	Lazaridis, I., et al. (2016). Genomic insights into the origin of farming in the ancient Near East. Nature, 536(7617), 419-424.
Scottish_Shetlandic	10	indo1319	scot1245	NA	scot1245	Lazaridis, I., et al. (2016). Genomic insights into the origin of farming in the ancient Near East. Nature, 536(7617), 419-424.
Sechura	3	NA	NA	NA	NA	Barbieri, C., et al. (2019). The current genomic landscape of western south America: Andes, amazonia, and Pacific coast. Molecular Biology and Evolution, 36(12), 2698-2713.
Selkup	10	ural1272	selk1253	sout3262	selk1253	Lazaridis, I., et al. (2014). Ancient human genomes suggest three ancestral populations for present-day Europeans. Nature, 513(7518), 409-413.
Selkup_Farkovo	8	ural1272	selk1253	sout3262	selk1253	Flegontov, P., et al. (2019). Palaeo-Eskimo genetic ancestry and the peopling of Chukotka and North America. Nature, 570(7760), 236-240.
Selkup_Turukhansk	6	ural1272	selk1253	sout3262	selk1253	Flegontov, P., et al. (2019). Palaeo-Eskimo genetic ancestry and the peopling of Chukotka and North America. Nature, 570(7760), 236-240.
Semende	10	aust1307	cent2053	NA	NA	Qin, P., & Stoneking, M. (2015). Denisovan ancestry in East Eurasian and native American populations. Molecular Biology and Evolution, 32(10), 2665-2674.
Shaigi_WGA	3	afro1255	suda1236	NA	suda1236	Lazaridis, I., et al. (2014). Ancient human genomes suggest three ancestral populations for present-day Europeans. Nature, 513(7518), 409-413.
She	9	hmon1336	shee1238	shee1238	shee1238	Patterson, N., et al. (2012). Ancient admixture in human history. Genetics, 192(3), 1065-1093.
Shor_Khakassia	5	turk1311	shor1247	shor1247	shor1247	Jeong, C., et al. (2019). The genetic history of admixture across inner Eurasia. Nature Ecology & Evolution, 3(6), 966-976.
Shor_Mountain	7	turk1311	shor1247	shor1247	shor1247	Jeong, C., et al. (2019). The genetic history of admixture across inner Eurasia. Nature Ecology & Evolution, 3(6), 966-976.
Shua	10	khoe1240	shua1254	NA	shua1254	Pickrell, J. K., et al. (2012). The genetic prehistory of southern Africa. Nature communications, 3(1), 1143.
Sicilian_East	5	indo1319	sici1248	sici1248	ital1282	Lazaridis, I., et al. (2014). Ancient human genomes suggest three ancestral populations for present-day Europeans. Nature, 513(7518), 409-413.
Sicilian_West	6	indo1319	sici1248	sici1248	ital1282	Lazaridis, I., et al. (2014). Ancient human genomes suggest three ancestral populations for present-day Europeans. Nature, 513(7518), 409-413.
Sindhi	24	indo1319	sind1272	NA	sind1272	Patterson, N., et al. (2012). Ancient admixture in human history. Genetics, 192(3), 1065-1093.
Somali	13	afro1255	soma1255	soma1255	soma1255	Lazaridis, I., et al. (2014). Ancient human genomes suggest three ancestral populations for present-day Europeans. Nature, 513(7518), 409-413.
Southwest_Bougainville	2	NA	NA	NA	NA	Skoglund, P., et al. (2016). Genomic insights into the peopling of the Southwest Pacific. Nature, 538(7626), 510-513.
Spanish_Andalucia	4	indo1319	anda1279	NA	stan1288	Lazaridis, I., et al. (2014). Ancient human genomes suggest three ancestral populations for present-day Europeans. Nature, 513(7518), 409-413.
Spanish_Aragon	6	indo1319	arag1245	NA	arag1245	Lazaridis, I., et al. (2014). Ancient human genomes suggest three ancestral populations for present-day Europeans. Nature, 513(7518), 409-413.
Spanish_Balearic	4	indo1319	stan1288	NA	stan1288	Lazaridis, I., et al. (2014). Ancient human genomes suggest three ancestral populations for present-day Europeans. Nature, 513(7518), 409-413.
Spanish_Basque	9	basq1248	basq1248	basq1248	basq1248	Lazaridis, I., et al. (2014). Ancient human genomes suggest three ancestral populations for present-day Europeans. Nature, 513(7518), 409-413.
Spanish_Cantabria	5	indo1319	astu1245	NA	astu1245	Lazaridis, I., et al. (2014). Ancient human genomes suggest three ancestral populations for present-day Europeans. Nature, 513(7518), 409-413.
Spanish_CastillaLaMancha	5	indo1319	cast1244	NA	stan1288	Lazaridis, I., et al. (2014). Ancient human genomes suggest three ancestral populations for present-day Europeans. Nature, 513(7518), 409-413.
Spanish_CastillaLeon	5	indo1319	cast1244	NA	stan1288	Lazaridis, I., et al. (2014). Ancient human genomes suggest three ancestral populations for present-day Europeans. Nature, 513(7518), 409-413.
Spanish_Cataluna	5	indo1319	stan1289	stan1289	stan1289	Lazaridis, I., et al. (2014). Ancient human genomes suggest three ancestral populations for present-day Europeans. Nature, 513(7518), 409-413.
Spanish_Extremadura	5	indo1319	extr1243	NA	stan1288	Lazaridis, I., et al. (2014). Ancient human genomes suggest three ancestral populations for present-day Europeans. Nature, 513(7518), 409-413.
Spanish_Galicia	5	indo1319	gali1258	gali1258	gali1258	Lazaridis, I., et al. (2014). Ancient human genomes suggest three ancestral populations for present-day Europeans. Nature, 513(7518), 409-413.
Spanish_Murcia	5	indo1319	murc1238	NA	stan1288	Lazaridis, I., et al. (2014). Ancient human genomes suggest three ancestral populations for present-day Europeans. Nature, 513(7518), 409-413.
Spanish_PaisVasco	5	basq1248	basq1248	basq1248	basq1248	Lazaridis, I., et al. (2014). Ancient human genomes suggest three ancestral populations for present-day Europeans. Nature, 513(7518), 409-413.
Spanish_Valencia	5	indo1319	stan1289	stan1289	stan1289	Lazaridis, I., et al. (2014). Ancient human genomes suggest three ancestral populations for present-day Europeans. Nature, 513(7518), 409-413.
Sulka_Ganai	10	sulk1246	sulk1246	sulk1246	sulk1246	Skoglund, P., et al. (2016). Genomic insights into the peopling of the Southwest Pacific. Nature, 538(7626), 510-513.
Sulka_Watwat	9	sulk1246	sulk1246	sulk1246	sulk1246	Skoglund, P., et al. (2016). Genomic insights into the peopling of the Southwest Pacific. Nature, 538(7626), 510-513.
Surui	12	tupi1275	suru1262	suru1262	suru1262	Patterson, N., et al. (2012). Ancient admixture in human history. Genetics, 192(3), 1065-1093.
Syrian	8	afro1255	turo1239	mlah1239	chal1275	Lazaridis, I., et al. (2014). Ancient human genomes suggest three ancestral populations for present-day Europeans. Nature, 513(7518), 409-413.
Taa_East	8	tuuu1241	huaa1248	huaa1248	huaa1248	Pickrell, J. K., et al. (2012). The genetic prehistory of southern Africa. Nature communications, 3(1), 1143.
Taa_North	11	tuuu1241	xooo1239	huaa1248	xooo1239	Pickrell, J. K., et al. (2012). The genetic prehistory of southern Africa. Nature communications, 3(1), 1143.
Taa_West	15	tuuu1241	xooo1239	huaa1248	xooo1239	Pickrell, J. K., et al. (2012). The genetic prehistory of southern Africa. Nature communications, 3(1), 1143.
Tabasaran	10	nakh1245	taba1259	NA	taba1259	Jeong, C., et al. (2019). The genetic history of admixture across inner Eurasia. Nature Ecology & Evolution, 3(6), 966-976.
Tagalog	5	aust1307	taga1270	taga1270	taga1270	Skoglund, P., et al. (2016). Genomic insights into the peopling of the Southwest Pacific. Nature, 538(7626), 510-513.
Tahiti	4	aust1307	tahi1242	tahi1242	tahi1242	Skoglund, P., et al. (2016). Genomic insights into the peopling of the Southwest Pacific. Nature, 538(7626), 510-513.
TaiwanHan	10	sino1245	taib1240	NA	NA	Skoglund, P., et al. (2016). Genomic insights into the peopling of the Southwest Pacific. Nature, 538(7626), 510-513.
Tajik	8	indo1319	taji1245	NA	taji1245	Lazaridis, I., et al. (2014). Ancient human genomes suggest three ancestral populations for present-day Europeans. Nature, 513(7518), 409-413.
Tajik_Lowland_Gissar	4	indo1319	hiss1235	NA	taji1245	Jeong, C., et al. (2019). The genetic history of admixture across inner Eurasia. Nature Ecology & Evolution, 3(6), 966-976.
Tajik_Lowland_Kulyab	7	indo1319	kulj1234	NA	taji1245	Jeong, C., et al. (2019). The genetic history of admixture across inner Eurasia. Nature Ecology & Evolution, 3(6), 966-976.
Tajik_Mountain	12	indo1319	taji1245	NA	taji1245	Jeong, C., et al. (2019). The genetic history of admixture across inner Eurasia. Nature Ecology & Evolution, 3(6), 966-976.
Tallan	8	NA	NA	NA	NA	Barbieri, C., et al. (2019). The current genomic landscape of western south America: Andes, amazonia, and Pacific coast. Molecular Biology and Evolution, 36(12), 2698-2713.
Tatar_Kazan	13	turk1311	tata1255	tata1255	tata1255	Jeong, C., et al. (2019). The genetic history of admixture across inner Eurasia. Nature Ecology & Evolution, 3(6), 966-976.
Tatar_Mishar	9	turk1311	tata1255	tata1255	tata1255	Jeong, C., et al. (2019). The genetic history of admixture across inner Eurasia. Nature Ecology & Evolution, 3(6), 966-976.
Tatar_Siberian_Buhar	4	turk1311	sibe1250	NA	NA	Jeong, C., et al. (2019). The genetic history of admixture across inner Eurasia. Nature Ecology & Evolution, 3(6), 966-976.
Tatar_Siberian_Ishtyak_Toguz	5	turk1311	sibe1250	NA	NA	Jeong, C., et al. (2019). The genetic history of admixture across inner Eurasia. Nature Ecology & Evolution, 3(6), 966-976.
Tatar_Siberian_Iskero_Tobolsk	5	turk1311	sibe1250	NA	NA	Jeong, C., et al. (2019). The genetic history of admixture across inner Eurasia. Nature Ecology & Evolution, 3(6), 966-976.
Tatar_Siberian_Yalutorovsky	6	turk1311	sibe1250	NA	NA	Jeong, C., et al. (2019). The genetic history of admixture across inner Eurasia. Nature Ecology & Evolution, 3(6), 966-976.
Tatar_Siberian_Zabolotniye	5	turk1311	sibe1250	NA	NA	Jeong, C., et al. (2019). The genetic history of admixture across inner Eurasia. Nature Ecology & Evolution, 3(6), 966-976.
Teop	9	aust1307	teop1238	teop1238	teop1238	Skoglund, P., et al. (2016). Genomic insights into the peopling of the Southwest Pacific. Nature, 538(7626), 510-513.
Thai	8	taik1256	thai1261	thai1261	thai1261	Lazaridis, I., et al. (2014). Ancient human genomes suggest three ancestral populations for present-day Europeans. Nature, 513(7518), 409-413.
Ticuna	1	ticu1244	ticu1245	ticu1245	ticu1245	Lazaridis, I., et al. (2014). Ancient human genomes suggest three ancestral populations for present-day Europeans. Nature, 513(7518), 409-413.
Tigak	9	aust1307	tiga1245	tiga1245	tiga1245	Skoglund, P., et al. (2016). Genomic insights into the peopling of the Southwest Pacific. Nature, 538(7626), 510-513.
Tikopia	6	aust1307	tiko1237	tiko1237	tiko1237	Qin, P., & Stoneking, M. (2015). Denisovan ancestry in East Eurasian and native American populations. Molecular Biology and Evolution, 32(10), 2665-2674.
Todzin	4	turk1311	tuvi1240	tuvi1240	tuvi1240	Jeong, C., et al. (2019). The genetic history of admixture across inner Eurasia. Nature Ecology & Evolution, 3(6), 966-976.
Tofalar	10	turk1311	kara1462	NA	kara1462	Lazaridis, I., et al. (2014). Ancient human genomes suggest three ancestral populations for present-day Europeans. Nature, 513(7518), 409-413.
Tolai	10	aust1307	mini1257	kuan1248	kuan1248	Skoglund, P., et al. (2016). Genomic insights into the peopling of the Southwest Pacific. Nature, 538(7626), 510-513.
Tolai_Kabakada	9	aust1307	kaba1283	kuan1248	kuan1248	Skoglund, P., et al. (2016). Genomic insights into the peopling of the Southwest Pacific. Nature, 538(7626), 510-513.
Tolai_Matupit	2	aust1307	matu1260	kuan1248	kuan1248	Skoglund, P., et al. (2016). Genomic insights into the peopling of the Southwest Pacific. Nature, 538(7626), 510-513.
Tolai_Vunairoto	2	aust1307	mini1257	kuan1248	kuan1248	Skoglund, P., et al. (2016). Genomic insights into the peopling of the Southwest Pacific. Nature, 538(7626), 510-513.
Tongan	10	aust1307	tong1325	tong1325	tong1325	Qin, P., & Stoneking, M. (2015). Denisovan ancestry in East Eurasian and native American populations. Molecular Biology and Evolution, 32(10), 2665-2674.
Tshwa	8	khoe1240	tsoa1238	NA	NA	Pickrell, J. K., et al. (2012). The genetic prehistory of southern Africa. Nature communications, 3(1), 1143.
Tswana	5	atla1278	tswa1253	tswa1253	tswa1253	Pickrell, J. K., et al. (2012). The genetic prehistory of southern Africa. Nature communications, 3(1), 1143.
Tu	10	mong1349	tuuu1240	minh1238	tuuu1240	Patterson, N., et al. (2012). Ancient admixture in human history. Genetics, 192(3), 1065-1093.
Tubalar	30	turk1311	kara1462	NA	kara1462	Lazaridis, I., et al. (2014). Ancient human genomes suggest three ancestral populations for present-day Europeans. Nature, 513(7518), 409-413.
Tubalar_2	5	turk1311	nort2686	NA	nort2686	Jeong, C., et al. (2019). The genetic history of admixture across inner Eurasia. Nature Ecology & Evolution, 3(6), 966-976.
Tujia	10	sino1245	tuji1244	nort2732	nort2732	Patterson, N., et al. (2012). Ancient admixture in human history. Genetics, 192(3), 1065-1093.
Tumbes	8	NA	NA	NA	NA	Barbieri, C., et al. (2019). The current genomic landscape of western south America: Andes, amazonia, and Pacific coast. Molecular Biology and Evolution, 36(12), 2698-2713.
Tunisian	8	afro1255	tuni1259	NA	tuni1259	Lazaridis, I., et al. (2014). Ancient human genomes suggest three ancestral populations for present-day Europeans. Nature, 513(7518), 409-413.
Turkish_Adana	10	turk1311	nucl1301	nucl1301	nucl1301	Lazaridis, I., et al. (2014). Ancient human genomes suggest three ancestral populations for present-day Europeans. Nature, 513(7518), 409-413.
Turkish_Aydin	10	turk1311	nucl1301	nucl1301	nucl1301	Lazaridis, I., et al. (2014). Ancient human genomes suggest three ancestral populations for present-day Europeans. Nature, 513(7518), 409-413.
Turkish_Balikesir	11	turk1311	nucl1301	nucl1301	nucl1301	Lazaridis, I., et al. (2014). Ancient human genomes suggest three ancestral populations for present-day Europeans. Nature, 513(7518), 409-413.
Turkish_Istanbul	11	turk1311	nucl1301	nucl1301	nucl1301	Lazaridis, I., et al. (2014). Ancient human genomes suggest three ancestral populations for present-day Europeans. Nature, 513(7518), 409-413.
Turkish_Kayseri	10	turk1311	nucl1301	nucl1301	nucl1301	Lazaridis, I., et al. (2014). Ancient human genomes suggest three ancestral populations for present-day Europeans. Nature, 513(7518), 409-413.
Turkish_Trabzon	10	turk1311	nucl1301	nucl1301	nucl1301	Lazaridis, I., et al. (2014). Ancient human genomes suggest three ancestral populations for present-day Europeans. Nature, 513(7518), 409-413.
Turkmen	7	turk1311	turk1304	turk1304	turk1304	Lazaridis, I., et al. (2014). Ancient human genomes suggest three ancestral populations for present-day Europeans. Nature, 513(7518), 409-413.
Bergamo	13	indo1319	ital1282	ital1282	ital1282	Patterson, N., et al. (2012). Ancient admixture in human history. Genetics, 192(3), 1065-1093.
Tuscan	8	indo1319	ital1282	ital1282	ital1282	Patterson, N., et al. (2012). Ancient admixture in human history. Genetics, 192(3), 1065-1093.
Tuvinian	10	turk1311	tuvi1240	tuvi1240	tuvi1240	Lazaridis, I., et al. (2014). Ancient human genomes suggest three ancestral populations for present-day Europeans. Nature, 513(7518), 409-413.
Tuvinian_2	10	turk1311	tuvi1240	tuvi1240	tuvi1240	Jeong, C., et al. (2019). The genetic history of admixture across inner Eurasia. Nature Ecology & Evolution, 3(6), 966-976.
Udmurt_Northern	5	ural1272	nort2676	NA	udmu1245	Jeong, C., et al. (2019). The genetic history of admixture across inner Eurasia. Nature Ecology & Evolution, 3(6), 966-976.
Udmurt_Southern	5	ural1272	sout2681	NA	udmu1245	Jeong, C., et al. (2019). The genetic history of admixture across inner Eurasia. Nature Ecology & Evolution, 3(6), 966-976.
Ukrainian_East	6	indo1319	ukra1253	ukra1253	ukra1253	Lazaridis, I., et al. (2014). Ancient human genomes suggest three ancestral populations for present-day Europeans. Nature, 513(7518), 409-413.
Ukrainian_Rovenskaya	3	indo1319	ukra1253	ukra1253	ukra1253	Jeong, C., et al. (2019). The genetic history of admixture across inner Eurasia. Nature Ecology & Evolution, 3(6), 966-976.
Ukrainian_Sumskaya	5	indo1319	ukra1253	ukra1253	ukra1253	Jeong, C., et al. (2019). The genetic history of admixture across inner Eurasia. Nature Ecology & Evolution, 3(6), 966-976.
Ukrainian_West	3	indo1319	ukra1253	ukra1253	ukra1253	Lazaridis, I., et al. (2014). Ancient human genomes suggest three ancestral populations for present-day Europeans. Nature, 513(7518), 409-413.
Ukrainian_Zhitomirskaya	3	indo1319	ukra1253	ukra1253	ukra1253	Jeong, C., et al. (2019). The genetic history of admixture across inner Eurasia. Nature Ecology & Evolution, 3(6), 966-976.
Ulchi	32	tung1282	ulch1241	ulch1241	ulch1241	Lazaridis, I., et al. (2014). Ancient human genomes suggest three ancestral populations for present-day Europeans. Nature, 513(7518), 409-413.
UrubuKaapor	3	tupi1275	urub1250	NA	urub1250	Skoglund, P., et al. (2015). Genetic evidence for two founding populations of the Americas. Nature, 525(7567), 104-108.
UtcubambaSouth	4	quec1387	chac1250	NA	chac1250	Barbieri, C., et al. (2019). The current genomic landscape of western south America: Andes, amazonia, and Pacific coast. Molecular Biology and Evolution, 36(12), 2698-2713.
Uygur	10	turk1311	uigh1240	NA	uigh1240	Patterson, N., et al. (2012). Ancient admixture in human history. Genetics, 192(3), 1065-1093.
Uzbek	10	turk1311	nort2690	nort2690	nort2690	Lazaridis, I., et al. (2014). Ancient human genomes suggest three ancestral populations for present-day Europeans. Nature, 513(7518), 409-413.
Uzbek_Khorezm	8	turk1311	nort2690	nort2690	nort2690	Jeong, C., et al. (2019). The genetic history of admixture across inner Eurasia. Nature Ecology & Evolution, 3(6), 966-976.
Uzbek_Tashkent	9	turk1311	nort2690	nort2690	nort2690	Jeong, C., et al. (2019). The genetic history of admixture across inner Eurasia. Nature Ecology & Evolution, 3(6), 966-976.
Vanuatu_Aoba	5	aust1307	east2443	east2443	east2443	Lipson, M., et al. (2018). Population turnover in remote Oceania shortly after initial settlement. Current Biology, 28(7), 1157-1165.
Vanuatu_Ambrym	6	aust1307	ambr1240	NA	NA	Lipson, M., et al. (2018). Population turnover in remote Oceania shortly after initial settlement. Current Biology, 28(7), 1157-1165.
Vanuatu_Aneityum	6	aust1307	anei1239	anei1239	anei1239	Lipson, M., et al. (2018). Population turnover in remote Oceania shortly after initial settlement. Current Biology, 28(7), 1157-1165.
Vanuatu_Banks	7	aust1307	torr1262	NA	NA	Lipson, M., et al. (2018). Population turnover in remote Oceania shortly after initial settlement. Current Biology, 28(7), 1157-1165.
Vanuatu_Efate	6	aust1307	efat1236	sout2856	sout2856	Lipson, M., et al. (2018). Population turnover in remote Oceania shortly after initial settlement. Current Biology, 28(7), 1157-1165.
Vanuatu_Efate_Mele	9	aust1307	mele1250	mele1250	mele1250	Lipson, M., et al. (2018). Population turnover in remote Oceania shortly after initial settlement. Current Biology, 28(7), 1157-1165.
Vanuatu_Emae	8	aust1307	emae1237	emae1237	emae1237	Lipson, M., et al. (2018). Population turnover in remote Oceania shortly after initial settlement. Current Biology, 28(7), 1157-1165.
Vanuatu_Erromango	2	aust1307	siee1239	siee1239	siee1239	Lipson, M., et al. (2018). Population turnover in remote Oceania shortly after initial settlement. Current Biology, 28(7), 1157-1165.
Vanuatu_Futuna	3	aust1307	futu1245	futu1245	futu1245	Lipson, M., et al. (2018). Population turnover in remote Oceania shortly after initial settlement. Current Biology, 28(7), 1157-1165.
Vanuatu_Ifira	1	aust1307	fila1237	mele1250	mele1250	Lipson, M., et al. (2018). Population turnover in remote Oceania shortly after initial settlement. Current Biology, 28(7), 1157-1165.
Vanuatu_Maewo	10	aust1307	cent2058	cent2058	cent2058	Lipson, M., et al. (2018). Population turnover in remote Oceania shortly after initial settlement. Current Biology, 28(7), 1157-1165.
Vanuatu_Makura	5	aust1307	maku1276	nama1268	nama1268	Lipson, M., et al. (2018). Population turnover in remote Oceania shortly after initial settlement. Current Biology, 28(7), 1157-1165.
Vanuatu_Malekula	8	aust1307	sout3240	NA	NA	Lipson, M., et al. (2018). Population turnover in remote Oceania shortly after initial settlement. Current Biology, 28(7), 1157-1165.
Vanuatu_Nguna	3	aust1307	ngun1274	nort2836	nort2836	Lipson, M., et al. (2018). Population turnover in remote Oceania shortly after initial settlement. Current Biology, 28(7), 1157-1165.
Vanuatu_Paama	7	aust1307	paam1238	paam1238	paam1238	Lipson, M., et al. (2018). Population turnover in remote Oceania shortly after initial settlement. Current Biology, 28(7), 1157-1165.
Vanuatu_Pentecost_Baie	9	aust1307	saaa1241	saaa1241	saaa1241	Lipson, M., et al. (2018). Population turnover in remote Oceania shortly after initial settlement. Current Biology, 28(7), 1157-1165.
Vanuatu_Pentecost_Bwatnapni	3	aust1307	suru1259	apma1240	apma1240	Lipson, M., et al. (2018). Population turnover in remote Oceania shortly after initial settlement. Current Biology, 28(7), 1157-1165.
Vanuatu_Pentecost_Maram	7	aust1307	suru1259	apma1240	apma1240	Lipson, M., et al. (2018). Population turnover in remote Oceania shortly after initial settlement. Current Biology, 28(7), 1157-1165.
Vanuatu_Pentecost_Ranmawat	5	aust1307	sowa1244	NA	sowa1244	Lipson, M., et al. (2018). Population turnover in remote Oceania shortly after initial settlement. Current Biology, 28(7), 1157-1165.
Vanuatu_Pentecost_Wugunmel	5	NA	NA	NA	NA	Lipson, M., et al. (2018). Population turnover in remote Oceania shortly after initial settlement. Current Biology, 28(7), 1157-1165.
Vanuatu_Santo_Mbauk	5	aust1307	polo1242	NA	polo1242	Lipson, M., et al. (2018). Population turnover in remote Oceania shortly after initial settlement. Current Biology, 28(7), 1157-1165.
Vanuatu_Santo_Malau	2	NA	NA	NA	NA	Lipson, M., et al. (2018). Population turnover in remote Oceania shortly after initial settlement. Current Biology, 28(7), 1157-1165.
Vanuatu_Santo_Morou	3	aust1307	moro1286	NA	moro1286	Lipson, M., et al. (2018). Population turnover in remote Oceania shortly after initial settlement. Current Biology, 28(7), 1157-1165.
Vanuatu_Santo_Okoro	4	NA	NA	NA	NA	Lipson, M., et al. (2018). Population turnover in remote Oceania shortly after initial settlement. Current Biology, 28(7), 1157-1165.
Vanuatu_Santo_Port	5	aust1307	saka1289	saka1289	saka1289	Lipson, M., et al. (2018). Population turnover in remote Oceania shortly after initial settlement. Current Biology, 28(7), 1157-1165.
Vanuatu_Santo_Rango	4	aust1307	nara1263	NA	nara1263	Lipson, M., et al. (2018). Population turnover in remote Oceania shortly after initial settlement. Current Biology, 28(7), 1157-1165.
Vanuatu_Santo_Sara	3	aust1307	hano1246	hano1246	hano1246	Lipson, M., et al. (2018). Population turnover in remote Oceania shortly after initial settlement. Current Biology, 28(7), 1157-1165.
Vanuatu_Santo_Tasiriki	2	aust1307	akei1237	akei1237	akei1237	Lipson, M., et al. (2018). Population turnover in remote Oceania shortly after initial settlement. Current Biology, 28(7), 1157-1165.
Vanuatu_Santo_Tutuba	5	aust1307	tutu1241	tutu1241	tutu1241	Lipson, M., et al. (2018). Population turnover in remote Oceania shortly after initial settlement. Current Biology, 28(7), 1157-1165.
Vanuatu_Tanna	9	aust1307	tann1242	lena1238	lena1238	Lipson, M., et al. (2018). Population turnover in remote Oceania shortly after initial settlement. Current Biology, 28(7), 1157-1165.
Vanuatu_Tongoa	4	aust1307	tong1323	nama1268	nama1268	Lipson, M., et al. (2018). Population turnover in remote Oceania shortly after initial settlement. Current Biology, 28(7), 1157-1165.
Vella_Lavella	6	bilu1245	bilu1245	bilu1245	bilu1245	Qin, P., & Stoneking, M. (2015). Denisovan ancestry in East Eurasian and native American populations. Molecular Biology and Evolution, 32(10), 2665-2674.
Veps	10	ural1272	veps1250	veps1250	veps1250	Jeong, C., et al. (2019). The genetic history of admixture across inner Eurasia. Nature Ecology & Evolution, 3(6), 966-976.
Vietnamese_North	5	aust1305	viet1252	viet1252	viet1252	Skoglund, P., et al. (2016). Genomic insights into the peopling of the Southwest Pacific. Nature, 538(7626), 510-513.
Vietnamese_South	5	aust1305	viet1252	viet1252	viet1252	Skoglund, P., et al. (2016). Genomic insights into the peopling of the Southwest Pacific. Nature, 538(7626), 510-513.
Visayan	4	aust1307	mind1257	cebu1242	cebu1242	Skoglund, P., et al. (2016). Genomic insights into the peopling of the Southwest Pacific. Nature, 538(7626), 510-513.
Vishwabrahmin	14	drav1251	vish1243	NA	NA	Lazaridis, I., et al. (2014). Ancient human genomes suggest three ancestral populations for present-day Europeans. Nature, 513(7518), 409-413.
Wambo	5	atla1278	ndon1254	mbal1255	ndon1254	Pickrell, J. K., et al. (2012). The genetic prehistory of southern Africa. Nature communications, 3(1), 1143.
Wayku	10	quec1387	sanm1289	sanm1289	sanm1289	Barbieri, C., et al. (2019). The current genomic landscape of western south America: Andes, amazonia, and Pacific coast. Molecular Biology and Evolution, 36(12), 2698-2713.
Wayuu	1	araw1281	wayu1243	wayu1243	wayu1243	Lazaridis, I., et al. (2014). Ancient human genomes suggest three ancestral populations for present-day Europeans. Nature, 513(7518), 409-413.
Xavante	9	nucl1710	xava1240	xava1240	xava1240	Skoglund, P., et al. (2015). Genetic evidence for two founding populations of the Americas. Nature, 525(7567), 104-108.
Xibo	9	tung1282	xibe1242	NA	NA	Patterson, N., et al. (2012). Ancient admixture in human history. Genetics, 192(3), 1065-1093.
Xuun	15	kxaa1236	kung1261	NA	kung1261	Pickrell, J. K., et al. (2012). The genetic prehistory of southern Africa. Nature communications, 3(1), 1143.
Yakut	25	turk1311	yaku1245	yaku1245	yaku1245	Patterson, N., et al. (2012). Ancient admixture in human history. Genetics, 192(3), 1065-1093.
Yaquis	8	utoa1244	yaqu1251	yaqu1251	yaqu1251	Barbieri, C., et al. (2019). The current genomic landscape of western south America: Andes, amazonia, and Pacific coast. Molecular Biology and Evolution, 36(12), 2698-2713.
Yemeni	6	afro1255	jude1267	NA	NA	Lazaridis, I., et al. (2014). Ancient human genomes suggest three ancestral populations for present-day Europeans. Nature, 513(7518), 409-413.
Yemen_Ad_Dali	5	afro1255	sana1295	sana1295	sana1295	Vyas, D. N., et al. (2017). Testing support for the northern and southern dispersal routes out of Africa: an analysis of Levantine and southern Arabian populations. American Journal of Physical Anthropology, 164(4), 736-749.
Yemen_Al_Bayda	7	afro1255	sana1295	sana1295	sana1295	Vyas, D. N., et al. (2017). Testing support for the northern and southern dispersal routes out of Africa: an analysis of Levantine and southern Arabian populations. American Journal of Physical Anthropology, 164(4), 736-749.
Yemen_Al_Jawf	4	afro1255	sana1295	sana1295	sana1295	Vyas, D. N., et al. (2017). Testing support for the northern and southern dispersal routes out of Africa: an analysis of Levantine and southern Arabian populations. American Journal of Physical Anthropology, 164(4), 736-749.
Yemen_Amanat_Al_Asimah	4	afro1255	sana1295	sana1295	sana1295	Vyas, D. N., et al. (2017). Testing support for the northern and southern dispersal routes out of Africa: an analysis of Levantine and southern Arabian populations. American Journal of Physical Anthropology, 164(4), 736-749.
Yemen_Amran	17	afro1255	sana1295	sana1295	sana1295	Vyas, D. N., et al. (2017). Testing support for the northern and southern dispersal routes out of Africa: an analysis of Levantine and southern Arabian populations. American Journal of Physical Anthropology, 164(4), 736-749.
Yemen_Dhamar	10	afro1255	sana1295	sana1295	sana1295	Vyas, D. N., et al. (2017). Testing support for the northern and southern dispersal routes out of Africa: an analysis of Levantine and southern Arabian populations. American Journal of Physical Anthropology, 164(4), 736-749.
Yemen_Hadramout	13	afro1255	hadr1236	NA	NA	Vyas, D. N., et al. (2017). Testing support for the northern and southern dispersal routes out of Africa: an analysis of Levantine and southern Arabian populations. American Journal of Physical Anthropology, 164(4), 736-749.
Yemen_Ibb	2	afro1255	sana1295	sana1295	sana1295	Vyas, D. N., et al. (2017). Testing support for the northern and southern dispersal routes out of Africa: an analysis of Levantine and southern Arabian populations. American Journal of Physical Anthropology, 164(4), 736-749.
Yemen_Mahra	14	afro1255	mehr1241	NA	mehr1241	Vyas, D. N., et al. (2017). Testing support for the northern and southern dispersal routes out of Africa: an analysis of Levantine and southern Arabian populations. American Journal of Physical Anthropology, 164(4), 736-749.
Yemen_Marib	7	afro1255	sana1295	sana1295	sana1295	Vyas, D. N., et al. (2017). Testing support for the northern and southern dispersal routes out of Africa: an analysis of Levantine and southern Arabian populations. American Journal of Physical Anthropology, 164(4), 736-749.
Yemen_Shabwah	3	afro1255	hadr1236	NA	NA	Vyas, D. N., et al. (2017). Testing support for the northern and southern dispersal routes out of Africa: an analysis of Levantine and southern Arabian populations. American Journal of Physical Anthropology, 164(4), 736-749.
Yi	10	sino1245	lolo1267	NA	NA	Patterson, N., et al. (2012). Ancient admixture in human history. Genetics, 192(3), 1065-1093.
Yoruba	75	atla1278	yoru1245	NA	yoru1245	Patterson, N., et al. (2012). Ancient admixture in human history. Genetics, 192(3), 1065-1093.
Yukagir_Forest	5	yuka1259	nort2745	nort2745	nort2745	Lazaridis, I., et al. (2014). Ancient human genomes suggest three ancestral populations for present-day Europeans. Nature, 513(7518), 409-413.
Yukagir_Tundra	19	yuka1259	sout2750	NA	sout2750	Lazaridis, I., et al. (2014). Ancient human genomes suggest three ancestral populations for present-day Europeans. Nature, 513(7518), 409-413.
Zapotec	12	otom1299	zapo1437	sanj1284	sanj1284	Lazaridis, I., et al. (2014). Ancient human genomes suggest three ancestral populations for present-day Europeans. Nature, 513(7518), 409-413.
Zoro	1	tupi1275	gavi1246	NA	gavi1246	Skoglund, P., et al. (2015). Genetic evidence for two founding populations of the Americas. Nature, 525(7567), 104-108.
