# Supplementary material for: Patterns of genetic admixture reveal similar rates of borrowing across diverse scenarios of language contact
Source: Sci Adv. 2025 Aug 29;11(35):eadv7521. doi: 10.1126/sciadv.adv7521 (PMC12396315; doi:10.1126/sciadv.adv7521)
Supplement: Supplementary file 2 — Tables S1 to S3, S24, and S25 [file sciadv.adv7521_tables_s1_to_s3_s24_and_s25.zip › adv7521_table_s2.csv]

pair_id	broad_pair_id	TargetPop	AlternativeTargetPop	TargetFamily	AlterFamilySourcePopGelatoOrManual	FamilySourceWhichDifferentFromTarget	Reference	FinalTargetLanguage.PopulationGBI	FinalTargetGlottocodeGBI	FinalSourceLanguage.PopulationGBIForPlot	FinalSourceGlottocodeGBIForPlot	FinalTargetLanguage.PopulationTLI	FinalTargetGlottocodeTLI	FinalSourceLanguage.PopulationTLIForPlot	FinalSourceGlottocodeTLIForPlot	NameOfLinguisticCladeFromWhichToResampleSource	LinguisticCladeFromWhichToResampleSource	RestrictionsForSampling	SummForFiltering	MostNegF3	MostNegF3Z	F3Neg	ZForF3Neg
1	1	Comorian Anjouan		atla1278	UAE Dubai Arab	afro1255	brucato2018comoros	NA	NA	Gulf Arabic	gulf1241	Ndzwani Comorian	ndzw1235	Gulf Arabic	gulf1241	Arabian Peninsula Arabic, Standard Arabic	arab1393, stan1318	none	Comorian Anjouan, atla1278~afro1255	NA	NA	NA	NA
2	2	North Cameroon Fulani		atla1278	Morocco Berber	afro1255	bird2023dense	NA	NA	NA	NA	Adamawa Fulfulde	adam1253	Central Moroccan Berber	cent2194	Atlas Berber	atla1275	none	North Cameroon Fulani, atla1278~afro1255	NA	NA	NA	NA
3.01	3	Bakiga		atla1278	Ethiopian Somali	afro1255	patin2017dispersals	Chiga	chig1238	Somali	soma1255	Chiga	chig1238	Somali	soma1255	East Cushitic	east2699	none	Bakiga, atla1278~afro1255	NA	NA	NA	NA
3.02	3	Luhya		atla1278	Ethiopian Somali	afro1255	patin2017dispersals	NA	NA	Somali	soma1255	Tsotso	tsot1241	Somali	soma1255	East Cushitic	east2699	none	Luhya, atla1278~afro1255	NA	NA	NA	NA
4	4	Japanese		japo1237	Ainu	ainu1252	jeong2016deep	Japanese	nucl1643	Hokkaido Ainu	ainu1240	Japanese	nucl1643	Hokkaido Ainu	ainu1240	Ainu	ainu1252	none	Japanese, japo1237~ainu1252	NA	NA	NA	NA
5.01	5	Haiom		khoe1240	BantuSA_Ovambo	atla1278	gelato	Hai//om-Akhoe	haio1238	Central Wambo	mbal1255	Hai//om-Akhoe	haio1238	Ndonga	ndon1254	Cimbebasia	cimb1239	none	Haiom, khoe1240~atla1278	-0.003646	-33.8910712	TRUE	TRUE
5.02	5	Xuun		kxaa1236	BantuSA_Zulu	atla1278	gelato	NA	NA	Central Wambo	mbal1255	North-Central Ju	kung1261	Ndonga	ndon1254	Cimbebasia	cimb1239	none	Xuun, kxaa1236~atla1278	-0.0034979	-38.1963335	TRUE	TRUE
5.03	5	Taa_East	Taa_North, Taa_West	tuuu1241	Mbukushu	atla1278	gelato	East Taa	huaa1248	Herero	here1253	East Taa	huaa1248	Herero	here1253	Cimbebasia	cimb1239	none	Taa_East, tuuu1241~atla1278	0.0003421	1.7471496	FALSE	FALSE
6.01	6	Egyptian		afro1255	Yoruba	atla1278	hellenthal2014genetic	Egyptian Arabic	egyp1253	NA	NA	Egyptian Arabic	egyp1253	Yoruba	yoru1245	Defoid	defo1239	African Savannah	Egyptian, afro1255~atla1278	NA	NA	NA	NA
6.02	6	Moroccan		afro1255	Yoruba	atla1278	hellenthal2014genetic	NA	NA	NA	NA	Moroccan Arabic	moro1292	Yoruba	yoru1245	Defoid	defo1239	African Savannah	Moroccan, afro1255~atla1278	NA	NA	NA	NA
6.03	6	Tunisian		afro1255	Yoruba	atla1278	hellenthal2014genetic	NA	NA	NA	NA	Tunisian Arabic	tuni1259	Yoruba	yoru1245	Defoid	defo1239	African Savannah	Tunisian, afro1255~atla1278	NA	NA	NA	NA
7	7	Khwe		khoe1240	Mbukushu	atla1278	gelato	Kxoe	kxoe1243	NA	NA	Kxoe	kxoe1243	Mbukushu	mbuk1240	Greater Luyana	grea1287	none	Khwe, khoe1240~atla1278	-0.0044526	-48.4764208	TRUE	TRUE
8	8	Nama		khoe1240	BantuSA_Zulu	atla1278	gelato	Nama (Namibia)	nama1264	Zulu	zulu1248	Nama (Namibia)	nama1264	Zulu	zulu1248	Nguni (S.40)	ngun1276	none	Nama, khoe1240~atla1278	-0.0022998	-24.0245075	TRUE	TRUE
9.01	9	Balochi		indo1319	Swahili	atla1278	laso2017genetic	NA	NA	Swahili	swah1253	Eastern Balochi	east2304	Swahili	swah1253	Northeast Coastal Bantu	nort3209	none	Balochi, indo1319~atla1278	NA	NA	NA	NA
9.02	9	Makrani		indo1319	Swahili	atla1278	laso2017genetic;hellenthal2014genetic	NA	NA	Swahili	swah1253	Southern Balochi	sout2642	Swahili	swah1253	Northeast Coastal Bantu	nort3209	none	Makrani, indo1319~atla1278	NA	NA	NA	NA
9.03	9	Malagasy		aust1307	Swahili	atla1278	brucato2018comoros	Plateau Malagasy	plat1254	Swahili	swah1253	Plateau Malagasy	plat1254	Swahili	swah1253	Northeast Coastal Bantu	nort3209	none	Malagasy, aust1307~atla1278	NA	NA	NA	NA
9.04	9	Brahui	Makrani (Indo-European) and Balochi (Indo-European)?	drav1251	Swahili	atla1278	laso2017genetic;hellenthal2014genetic	Brahui	brah1256	Swahili	swah1253	Brahui	brah1256	Swahili	swah1253	Northeast Coastal Bantu	nort3209	none	Brahui, drav1251~atla1278	NA	NA	NA	NA
10.01	10	Shua		khoe1240	BantuSA_Herero	atla1278	gelato	NA	NA	NA	NA	Shua	shua1254	Tswana	tswa1253	Sotho-Twana (S.30)	soth1248	none	Shua, khoe1240~atla1278	-0.003952	-41.0354779	TRUE	TRUE
10.02	10	Hoan		kxaa1236	Mbukushu	atla1278	gelato	Amkoe	hoaa1235	Kgalagadi	kgal1244	Amkoe	hoaa1235	Kgalagadi	kgal1244	Sotho-Twana (S.30)	soth1248	none	Hoan, kxaa1236~atla1278	0.0002451	0.9927139	FALSE	FALSE
10.03	10	Khomani		tuuu1241	Mbukushu	atla1278	gelato	Ghaap-Kalahari	nuuu1241	Tswana	tswa1253	Ghaap-Kalahari	nuuu1241	Tswana	tswa1253	Sotho-Twana (S.30)	soth1248	none	Khomani, tuuu1241~atla1278	-0.0020446	-17.3964031	TRUE	TRUE
11	11	Vella_Lavella		bilu1245	Kankanaey	aust1307	gelato	Bilua	bilu1245	Luangiua	onto1237	Bilua	bilu1245	Luangiua	onto1237	Central Northern Outlier Polynesian	cent2299	none	Vella_Lavella, bilu1245~aust1307	NA	NA	NA	NA
12	12	Comorian		atla1278	Malay	aust1307	brucato2018comoros	NA	NA	Standard Malay	stan1306	Ngazidja Comorian	ngaz1238	Standard Malay	stan1306	Nuclear Malayic	nucl1806	Southeast Asia	Comorian, atla1278~aust1307	NA	NA	NA	NA
13	13	Ternate		nort2923	Gane	aust1307	xu2012genetic	Ternate	tern1247	East Makian	east2440	Ternate	tern1247	East Makian	east2440	South Halmahera	sout3231	none	Ternate, nort2923~aust1307	NA	NA	NA	NA
14.01	14	Melamela		aust1307	Baining_Malasait	bain1263	gelato	Meramera	mera1242	Qaqet	qaqe1238	Meramera	mera1242	Qaqet	qaqe1238	Baining	bain1263	none	Melamela, aust1307~bain1263	-0.0006164	-2.8834118	TRUE	FALSE
14.02	14	Mengen		aust1307	Baining_Malasait	bain1263	gelato	Mengen	meng1267	Qaqet	qaqe1238	Mengen	meng1267	Qaqet	qaqe1238	Baining	bain1263	none	Mengen, aust1307~bain1263	-0.0003474	-1.9018772	TRUE	FALSE
14.03	14	Nakanai_Loso	Nakanai_Bileki	aust1307	Baining_Malasait	bain1263	gelato	Nakanai	naka1262	Qaqet	qaqe1238	Nakanai	naka1262	Qaqet	qaqe1238	Baining	bain1263	none	Nakanai_Loso, aust1307~bain1263	0.004021	12.2586443	FALSE	FALSE
14.04	14	Notsi		aust1307	Baining_Malasait	bain1263	gelato	Notsi	nots1237	Qaqet	qaqe1238	NA	NA	Qaqet	qaqe1238	Baining	bain1263	none	Notsi, aust1307~bain1263	-0.0017871	-11.5004042	TRUE	TRUE
14.05	14	Santa_Cruz		aust1307	Baining_Malasait	bain1263	gelato	Natügu	natu1246	Qaqet	qaqe1238	Natügu	natu1246	Qaqet	qaqe1238	Baining	bain1263	none	Santa_Cruz, aust1307~bain1263	-0.000754	-4.0519793	TRUE	TRUE
14.06	14	Tigak		aust1307	Baining_Malasait	bain1263	gelato	Tigak	tiga1245	Qaqet	qaqe1238	Tigak	tiga1245	Qaqet	qaqe1238	Baining	bain1263	none	Tigak, aust1307~bain1263	0.0007881	3.90607	FALSE	FALSE
14.07	14	Vanuatu_Santo_Tasiriki		aust1307	Baining_Malasait	bain1263	gelato	Akei	akei1237	Qaqet	qaqe1238	Akei	akei1237	Qaqet	qaqe1238	Baining	bain1263	none	Vanuatu_Santo_Tasiriki, aust1307~bain1263	-0.0023082	-7.1749526	TRUE	TRUE
14.08	14	Vanuatu_Pentecost_Bwatnapni	Vanuatu_Pentecost_Maram	aust1307	Baining_Malasait	bain1263	gelato	Apma	apma1240	Qaqet	qaqe1238	Apma	apma1240	Qaqet	qaqe1238	Baining	bain1263	none	Vanuatu_Pentecost_Bwatnapni, aust1307~bain1263	-0.0003349	-1.1460505	TRUE	FALSE
14.09	14	Vanuatu_Maewo		aust1307	Baining_Malasait	bain1263	gelato	Central Maewo	cent2058	Qaqet	qaqe1238	Central Maewo	cent2058	Qaqet	qaqe1238	Baining	bain1263	none	Vanuatu_Maewo, aust1307~bain1263	-0.0008047	-4.2226248	TRUE	TRUE
14.1	14	Vanuatu_Aoba		aust1307	Baining_Malasait	bain1263	gelato	East Ambae	east2443	Qaqet	qaqe1238	East Ambae	east2443	Qaqet	qaqe1238	Baining	bain1263	none	Vanuatu_Aoba, aust1307~bain1263	-0.0021015	-10.0472646	TRUE	TRUE
14.11	14	Vanuatu_Emae		aust1307	Baining_Malasait	bain1263	gelato	Emae	emae1237	Qaqet	qaqe1238	Emae	emae1237	Qaqet	qaqe1238	Baining	bain1263	none	Vanuatu_Emae, aust1307~bain1263	-0.0010625	-5.7435816	TRUE	TRUE
14.12	14	Vanuatu_Futuna		aust1307	Baining_Malasait	bain1263	gelato	Futuna-Aniwa	futu1245	Qaqet	qaqe1238	Futuna-Aniwa	futu1245	Qaqet	qaqe1238	Baining	bain1263	none	Vanuatu_Futuna, aust1307~bain1263	0.0002974	0.7111139	FALSE	FALSE
14.13	14	Vanuatu_Santo_Sara		aust1307	Baining_Malasait	bain1263	gelato	Hano	hano1246	Qaqet	qaqe1238	Hano	hano1246	Qaqet	qaqe1238	Baining	bain1263	none	Vanuatu_Santo_Sara, aust1307~bain1263	0.0001515	0.5004984	FALSE	FALSE
14.14	14	Vanuatu_Tanna		aust1307	Baining_Malasait	bain1263	gelato	Lenakel	lena1238	Qaqet	qaqe1238	Lenakel	lena1238	Qaqet	qaqe1238	Baining	bain1263	none	Vanuatu_Tanna, aust1307~bain1263	-0.0011516	-6.8392244	TRUE	TRUE
14.15	14	Vanuatu_Ifira	Vanuatu_Efate_Mele	aust1307	Baining_Malasait	bain1263	gelato	Mele-Fila	mele1250	Qaqet	qaqe1238	Mele-Fila	mele1250	Qaqet	qaqe1238	Baining	bain1263	none	Vanuatu_Ifira, aust1307~bain1263	-0.0025145	-3.8510552	TRUE	TRUE
14.16	14	Vanuatu_Santo_Morou		aust1307	Baining_Malasait	bain1263	gelato	NA	NA	Qaqet	qaqe1238	Ande	moro1286	Qaqet	qaqe1238	Baining	bain1263	none	Vanuatu_Santo_Morou, aust1307~bain1263	0.0023301	6.5300903	FALSE	FALSE
14.17	14	Vanuatu_Makura	Vanuatu_Tongoa	aust1307	Baining_Malasait	bain1263	gelato	Namakura	nama1268	Qaqet	qaqe1238	Namakura	nama1268	Qaqet	qaqe1238	Baining	bain1263	none	Vanuatu_Makura, aust1307~bain1263	0.000697	2.7897118	FALSE	FALSE
14.18	14	Vanuatu_Santo_Rango		aust1307	Baining_Malasait	bain1263	gelato	NA	NA	Qaqet	qaqe1238	Narango	nara1263	Qaqet	qaqe1238	Baining	bain1263	none	Vanuatu_Santo_Rango, aust1307~bain1263	-8.41e-05	-0.3536748	TRUE	FALSE
14.19	14	Vanuatu_Nguna		aust1307	Baining_Malasait	bain1263	gelato	North Efate	nort2836	Qaqet	qaqe1238	North Efate	nort2836	Qaqet	qaqe1238	Baining	bain1263	none	Vanuatu_Nguna, aust1307~bain1263	-0.0005491	-2.0271969	TRUE	FALSE
14.2	14	Vanuatu_Paama		aust1307	Baining_Malasait	bain1263	gelato	Paama	paam1238	Qaqet	qaqe1238	Paama	paam1238	Qaqet	qaqe1238	Baining	bain1263	none	Vanuatu_Paama, aust1307~bain1263	-0.0011476	-7.0831308	TRUE	TRUE
14.21	14	Vanuatu_Santo_Mbauk		aust1307	Baining_Malasait	bain1263	gelato	NA	NA	Qaqet	qaqe1238	Polonombauk	polo1242	Qaqet	qaqe1238	Baining	bain1263	none	Vanuatu_Santo_Mbauk, aust1307~bain1263	0.0022013	9.0472888	FALSE	FALSE
14.22	14	Vanuatu_Pentecost_Baie		aust1307	Baining_Malasait	bain1263	gelato	Sa	saaa1241	Qaqet	qaqe1238	Sa	saaa1241	Qaqet	qaqe1238	Baining	bain1263	none	Vanuatu_Pentecost_Baie, aust1307~bain1263	0.0003479	1.9121603	FALSE	FALSE
14.23	14	Vanuatu_Santo_Port		aust1307	Baining_Malasait	bain1263	gelato	Wanohe	saka1289	Qaqet	qaqe1238	Wanohe	saka1289	Qaqet	qaqe1238	Baining	bain1263	none	Vanuatu_Santo_Port, aust1307~bain1263	-0.0011118	-5.4453702	TRUE	TRUE
14.24	14	Vanuatu_Efate		aust1307	Baining_Malasait	bain1263	gelato	Nafsan	sout2856	Qaqet	qaqe1238	Nafsan	sout2856	Qaqet	qaqe1238	Baining	bain1263	none	Vanuatu_Efate, aust1307~bain1263	-0.0018334	-9.7657372	TRUE	TRUE
14.25	14	Vanuatu_Pentecost_Ranmawat		aust1307	Baining_Malasait	bain1263	gelato	NA	NA	Qaqet	qaqe1238	Sowa	sowa1244	Qaqet	qaqe1238	Baining	bain1263	none	Vanuatu_Pentecost_Ranmawat, aust1307~bain1263	-0.0013926	-6.7732617	TRUE	TRUE
14.26	14	Vanuatu_Santo_Tutuba		aust1307	Baining_Malasait	bain1263	gelato	Tutuba	tutu1241	Qaqet	qaqe1238	Tutuba	tutu1241	Qaqet	qaqe1238	Baining	bain1263	none	Vanuatu_Santo_Tutuba, aust1307~bain1263	0.0007169	2.8744798	FALSE	FALSE
15.01	15	BiakaPygmy		atla1278	MbutiPygmy	cent2225	gelato	Yaka (Central African Republic)	yaka1272	Lese	lese1243	Yaka (Central African Republic)	yaka1272	Lese	lese1243	Membi-Mangubutu-Efe	memb1239	none	BiakaPygmy, atla1278~cent2225	0.0022724	14.6579604	FALSE	FALSE
15.02	15	Luo		nilo1247	MbutiPygmy	cent2225	gelato	Luo (Kenya and Tanzania)	luok1236	Lese	lese1243	Luo (Kenya and Tanzania)	luok1236	Lese	lese1243	Membi-Mangubutu-Efe	memb1239	none	Luo, nilo1247~cent2225	NA	NA	NA	NA
16	16	Chukchi		chuk1271	Naukan Yupik	eski1264	flegontov2019palaeo	Chukchi	chuk1273	NA	NA	Chukchi	chuk1273	Naukan Yupik	nauk1242	Yupik	yupi1267	none	Chukchi, chuk1271~eski1264	NA	NA	NA	NA
17	17	Russian		indo1319	Khanty	ural1272	pugach2016complex	Russian	russ1263	Surgut Khanty	surg1248	Russian	russ1263	Kazym-Berezover-Suryskarer Khanty	khan1273	Khantyic	khan1279	none	Russian, indo1319~ural1272	NA	NA	NA	NA
18.01	18	Yarrabah		pama1250	English	indo1319	silcocks2023indigenous	Yidiñ	yidi1250	English	stan1293	Yidiñ	yidi1250	English	stan1293	Anglic	angl1265	Europe	Yarrabah, pama1250~indo1319	NA	NA	NA	NA
18.02	18	Algonquin		algi1248	English	indo1319	moreau2013native	NA	NA	NA	NA	Algonquin	algo1255	English	stan1293	Anglic, Oil	angl1265, oila1234	Europe	Algonquin, algi1248~indo1319	NA	NA	NA	NA
18.03	18	Chipewyan		atha1245	English_Kent	indo1319	gelato	Chipewyan	chip1261	English	stan1293	Chipewyan	chip1261	English	stan1293	Anglic, Oil	angl1265, oila1234	Europe	Chipewyan, atha1245~indo1319	NA	NA	NA	NA
18.04	18	Tahiti		aust1307	Belarusian	indo1319	gelato	Tahitian	tahi1242	English	stan1293	Tahitian	tahi1242	English	stan1293	Anglic, Oil	angl1265, oila1234	Europe	Tahiti, aust1307~indo1319	0.0026801	6.8847858	FALSE	FALSE
18.05	18	Cree		algi1248	French	indo1319	moreau2013native	Plains Cree	plai1258	French	stan1290	Plains Cree	plai1258	French	stan1290	Oil, Anglic	oila1234, angl1265	Europe	Cree, algi1248~indo1319	NA	NA	NA	NA
18.06	18	Ojibwa		algi1248	French	indo1319	moreau2013native	Northwestern Ojibwa	nort2961	French	stan1290	Eastern Ojibwa	east2542	French	stan1290	Oil, Anglic	oila1234, angl1265	Europe	Ojibwa, algi1248~indo1319	NA	NA	NA	NA
18.07	18	Maltese		afro1255	English_Cornwall	indo1319	gelato	Maltese	malt1254	Sicilian	sici1248	Maltese	malt1254	Italian	ital1282	Italian Romance, Anglic	ital1287, angl1265	Europe	Maltese, afro1255~indo1319	-0.0006075	-6.1771154	TRUE	TRUE
19	19	Madak		aust1307	Kuot (Nasioi in Gelato)	kuot1243	gelato	Madak	mada1285	Kuot	kuot1243	Madak	mada1285	Kuot	kuot1243	Kuot	kuot1243	none	Madak, aust1307~kuot1243	NA	NA	NA	NA
20.01	20	Altaian		turk1311	Ket	yeni1252	flegontov2016genomic	NA	NA	NA	NA	Northern Altai	nort2686	Ket	kett1243	Yeniseian	yeni1252	none	Altaian, turk1311~yeni1252	NA	NA	NA	NA
20.02	20	Khaskas		turk1311	Ket	yeni1252	flegontov2016genomic	Khakas	khak1248	Ket	kett1243	Khakas	khak1248	Ket	kett1243	Yeniseian	yeni1252	none	Khaskas, turk1311~yeni1252	NA	NA	NA	NA
20.03	20	Shor_Khakassia	Shor_Mountain	turk1311	Ket	yeni1252	gelato	Shor	shor1247	Ket	kett1243	Shor	shor1247	Ket	kett1243	Yeniseian	yeni1252	none	Shor_Khakassia, turk1311~yeni1252	0.0030446	13.7186694	FALSE	FALSE
20.04	20	Teleut		turk1311	Ket	yeni1252	flegontov2016genomic	NA	NA	Ket	kett1243	Southern Altai	sout2694	Ket	kett1243	Yeniseian	yeni1252	none	Teleut, turk1311~yeni1252	NA	NA	NA	NA
21.01	21	Cusco2	Peru_Quechua	quec1387	Belarusian	indo1319	gelato	Cusco Quechua	cusc1236	NA	NA	Cusco Quechua	cusc1236	Spanish	stan1288	Romance	roma1334	Europe	Cusco2, quec1387~indo1319	-0.0060928	-33.589629	TRUE	TRUE
21.02	21	Inga		quec1387	Belarusian	indo1319	gelato	Colombian Inga	inga1252	NA	NA	Colombian Inga	inga1252	Spanish	stan1288	Romance	roma1334	Europe	Inga, quec1387~indo1319	-0.0027425	-17.9952333	TRUE	TRUE
21.03	21	UtcubambaSouth	Huancas, LaJalca, Luya, UtcubambaSouth	quec1387	Belarusian	indo1319	gelato	NA	NA	NA	NA	Chachapoyas Quechua	chac1250	Spanish	stan1288	Romance	roma1334	Europe	UtcubambaSouth, quec1387~indo1319	-0.0066807	-28.8793255	TRUE	TRUE
21.04	21	Kamentsa		cams1241	Belarusian	indo1319	gelato	Camsá	cams1241	NA	NA	Camsá	cams1241	Spanish	stan1288	Romance	roma1334	Europe	Kamentsa, cams1241~indo1319	NA	NA	NA	NA
21.05	21	Cofan		cofa1242	Belarusian	indo1319	gelato	Cofán	cofa1242	NA	NA	Cofán	cofa1242	Spanish	stan1288	Romance	roma1334	Europe	Cofan, cofa1242~indo1319	NA	NA	NA	NA
21.06	21	Maya		maya1287	Belarusian	indo1319	gelato	Yucatec Maya	yuca1254	NA	NA	Yucatec Maya	yuca1254	Spanish	stan1288	Romance	roma1334	Europe	Maya, maya1287~indo1319	-0.0026061	-18.9758971	TRUE	TRUE
21.07	21	Yaquis		utoa1244	Belarusian	indo1319	gelato	Yaqui	yaqu1251	NA	NA	Yaqui	yaqu1251	Spanish	stan1288	Romance	roma1334	Europe	Yaquis, utoa1244~indo1319	-0.0044569	-23.7368932	TRUE	TRUE
22	22	BantuSA_Zulu		atla1278	Naro	khoe1240	gelato	Zulu	zulu1248	Nama (Namibia)	nama1264	Zulu	zulu1248	Nama (Namibia)	nama1264	Khoekhoe	khoe1242	none	BantuSA_Zulu, atla1278~khoe1240	-0.0008859	-1.2121172	TRUE	FALSE
23.01	23	Mixtec		otom1299	Pima	utoa1244	gnecchi2019dissecting	Santa María Zacatepec Mixtec	sant1436	Pima Bajo	pima1248	San Miguel Chalcatongo	sanm1296	Pima Bajo	pima1248	Tepiman	tepi1240	Mesoamerica	Mixtec, otom1299~utoa1244	NA	NA	NA	NA
23.02	23	Zapotec		otom1299	Pima	utoa1244	gnecchi2019dissecting	Western Tlacolula Valley Zapotec	sanj1284	Pima Bajo	pima1248	Western Tlacolula Valley Zapotec	sanj1284	Pima Bajo	pima1248	Tepiman	tepi1240	Mesoamerica	Zapotec, otom1299~utoa1244	NA	NA	NA	NA
23.03	23	Mixe		mixe1284	Pima	utoa1244	gnecchi2019dissecting	Oluta Popoluca	olut1240	Pima Bajo	pima1248	Oluta Popoluca	olut1240	Pima Bajo	pima1248	Tepiman	tepi1240	Mesoamerica	Mixe, mixe1284~utoa1244	NA	NA	NA	NA
24.01	24	Mbukushu		atla1278	Hoan	kxaa1236	gelato	NA	NA	NA	NA	Mbukushu	mbuk1240	North-Central Ju	kung1261	Kxa	kxaa1236	none	Mbukushu, atla1278~kxaa1236	-0.0009249	-7.3357132	TRUE	TRUE
24.02	24	Tswana		atla1278	Ju_hoan_North	kxaa1236	gelato	Tswana	tswa1253	South-Eastern Ju	juho1239	Tswana	tswa1253	South-Eastern Ju	juho1239	Kxa	kxaa1236	none	Tswana, atla1278~kxaa1236	-0.0039555	-30.4754535	TRUE	TRUE
24.03	24	Haiom		khoe1240	Ju_hoan_South	kxaa1236	gelato	Hai//om-Akhoe	haio1238	South-Eastern Ju	juho1239	Hai//om-Akhoe	haio1238	South-Eastern Ju	juho1239	Kxa	kxaa1236	none	Haiom, khoe1240~kxaa1236	-0.0038669	-38.3666586	TRUE	TRUE
24.04	24	Khwe		khoe1240	Hoan	kxaa1236	gelato	Kxoe	kxoe1243	South-Eastern Ju	juho1239	Kxoe	kxoe1243	South-Eastern Ju	juho1239	Kxa	kxaa1236	none	Khwe, khoe1240~kxaa1236	-0.0038483	-38.7739332	TRUE	TRUE
24.05	24	Kgalagadi		atla1278	Hoan	kxaa1236	gelato	Kgalagadi	kgal1244	Amkoe	hoaa1235	Kgalagadi	kgal1244	Amkoe	hoaa1235	Kxa	kxaa1236	none	Kgalagadi, atla1278~kxaa1236	-0.0028344	-16.8464537	TRUE	TRUE
24.06	24	Shua		khoe1240	Hoan	kxaa1236	gelato	NA	NA	NA	NA	Shua	shua1254	Amkoe	hoaa1235	Kxa	kxaa1236	none	Shua, khoe1240~kxaa1236	-0.0032761	-32.5333289	TRUE	TRUE
24.07	24	Taa_North	Taa_West	tuuu1241	Ju_hoan_South|San|Ju_hoan_North	kxaa1236	pickrell2012genetic	East Taa	huaa1248	South-Eastern Ju	juho1239	East Taa	huaa1248	South-Eastern Ju	juho1239	Kxa	kxaa1236	none	Taa_North, tuuu1241~kxaa1236	NA	NA	NA	NA
25	25	Guarani		tupi1275	Wichi	mata1289	gnecchi2019dissecting	Eastern Bolivian Guaraní	east2555	Nivaclé	niva1238	Tapieté	tapi1253	Wichí Lhamtés Güisnay	wich1264	Matacoan	mata1289	none	Guarani, tupi1275~mata1289	NA	NA	NA	NA
26.01	26	Hazara		indo1319	Mongola	mong1349	hellenthal2014genetic	Western Farsi	west2369	Halh Mongolian	halh1238	Western Farsi	west2369	Halh Mongolian	halh1238	Mongolian	mong1331	none	Hazara, indo1319~mong1349	NA	NA	NA	NA
26.02	26	Oroqen		tung1282	Daur	mong1349	pugach2016complex;hellenthal2014genetic	NA	NA	Halh Mongolian	halh1238	Oroqen	oroq1238	Halh Mongolian	halh1238	Mongolian	mong1331	none	Oroqen, tung1282~mong1349	NA	NA	NA	NA
27.01	27	Kotoko		afro1255	Anuak	nilo1247	bird2023dense	Lagwan	lagw1237	Anuak	anua1242	Lagwan	lagw1237	Anuak	anua1242	Northern Lwoo	nort2814	none	Kotoko, afro1255~nilo1247	NA	NA	NA	NA
27.02	27	Kanuri		saha1256	Anuak	nilo1247	bird2023dense	Central Kanuri	cent2050	Anuak	anua1242	Central Kanuri	cent2050	Anuak	anua1242	Northern Lwoo	nort2814	none	Kanuri, saha1256~nilo1247	NA	NA	NA	NA
28	28	Cocama		tupi1275	Bolivia_Quechua	quec1387	gelato	Cocama-Cocamilla	coca1259	San Martín Quechua	sanm1289	Cocama-Cocamilla	coca1259	San Martín Quechua	sanm1289	San Martin-Amazonas Quechua	sanm1306	none	Cocama, tupi1275~quec1387	0.0023261	9.4580379	FALSE	FALSE
29.01	29	Ami		aust1307	Yi|Han-NChina|Naxi	sino1245	liu2023genomic	Amis	amis1246	Hakka Chinese	hakk1236	Amis	amis1246	Hakka Chinese	hakk1236	Hakka Chinese, Min Nan Chinese	hakk1236, minn1241	none	Ami, aust1307~sino1245	NA	NA	NA	NA
29.02	29	Paiwan		aust1307	Hakka	sino1245	liu2023genomic	Paiwan	paiw1248	Hakka Chinese	hakk1236	Paiwan	paiw1248	Hakka Chinese	hakk1236	Hakka Chinese, Min Nan Chinese	hakk1236, minn1241	none	Paiwan, aust1307~sino1245	NA	NA	NA	NA
29.03	29	Rukai		aust1307	Hakka	sino1245	liu2023genomic	Rukai	ruka1240	Hakka Chinese	hakk1236	Rukai	ruka1240	Hakka Chinese	hakk1236	Hakka Chinese, Min Nan Chinese	hakk1236, minn1241	none	Rukai, aust1307~sino1245	NA	NA	NA	NA
30.01	30	Mansi		ural1272	Russian_Archangelsk_Pinezhsky	indo1319	gelato	Central Mansi	cent2322	Russian	russ1263	Northern Mansi	mans1258	Russian	russ1263	East Slavic	east1426	none	Mansi, ural1272~indo1319	-0.0042273	-29.8270695	TRUE	TRUE
30.02	30	Mordovian	Mordovian_Erzya	ural1272	Russian_Archangelsk_Pinezhsky	indo1319	gelato	Erzya	erzy1239	Russian	russ1263	Erzya	erzy1239	Russian	russ1263	East Slavic	east1426	none	Mordovian, ural1272~indo1319	-0.0018131	-14.5487829	TRUE	TRUE
30.03	30	Selkup	Selkup_Farkovo, Selkup_Turukhansk	ural1272	Belarusian	indo1319	gelato	Southern Selkup	sout3262	Russian	russ1263	Selkup	selk1253	Russian	russ1263	East Slavic	east1426	none	Selkup, ural1272~indo1319	-0.0044249	-32.1374694	TRUE	TRUE
30.04	30	Udmurt_Northern	Udmurt_Southern, Besermyan	ural1272	Russian_Archangelsk_Pinezhsky	indo1319	gelato	NA	NA	NA	NA	Udmurt	udmu1245	Russian	russ1263	East Slavic	east1426	none	Udmurt_Northern, ural1272~indo1319	-0.00321	-17.6774449	TRUE	TRUE
30.05	30	Veps		ural1272	Russian_Archangelsk_Pinezhsky	indo1319	gelato	Veps	veps1250	Russian	russ1263	Veps	veps1250	Russian	russ1263	East Slavic	east1426	none	Veps, ural1272~indo1319	-0.0010959	-7.7654067	TRUE	TRUE
30.06	30	Chukchi_Ayon		chuk1271	Russian	indo1319	gelato	Chukchi	chuk1273	Russian	russ1263	Chukchi	chuk1273	Russian	russ1263	East Slavic	east1426	none	Chukchi_Ayon, chuk1271~indo1319	-0.0012244	-9.8381267	TRUE	TRUE
30.07	30	Aleut	Aleut_Tlingit (admixture detected at lower rates, but same source pop reproduced)	eski1264	Russian_Archangelsk_Pinezhsky	indo1319	gelato	Aleut	aleu1260	Russian	russ1263	Aleut	aleu1260	Russian	russ1263	East Slavic, Anglic	east1426, angl1265	Europe, Inner Asia	Aleut, eski1264~indo1319	-0.0046842	-28.478095	TRUE	TRUE
30.08	30	Finnish		ural1272	Russian_Archangelsk_Pinezhsky	indo1319	gelato	Finnish	finn1318	Russian	russ1263	Finnish	finn1318	Russian	russ1263	East Slavic, East-Central Swedic	east1426, east2780	none	Finnish, ural1272~indo1319	-0.0013733	-9.9168316	TRUE	TRUE
30.09	30	Karelian_Northern		ural1272	Russian_Archangelsk_Pinezhsky	indo1319	gelato	Northern Karelian	nort2673	Russian	russ1263	Karelian	kare1335	Russian	russ1263	East Slavic, East-Central Swedic	east1426, east2780	none	Karelian_Northern, ural1272~indo1319	-0.0010461	-6.2754315	TRUE	TRUE
30.1	30	Yakut		turk1311	Russian	indo1319	pugach2016complex;hellenthal2014genetic	Sakha	yaku1245	Russian	russ1263	Sakha	yaku1245	Russian	russ1263	Slavic	slav1255	none	Yakut, turk1311~indo1319	NA	NA	NA	NA
30.11	30	Karelian_Southern		ural1272	Russian	indo1319	gelato	Tver	tver1240	Swedish	swed1254	NA	NA	Swedish	swed1254	East-Central Swedic, East Slavic	east2780, east1426	none	Karelian_Southern, ural1272~indo1319	-0.0012219	-8.8271172	TRUE	TRUE
31	31	Ket_Southeast	Ket	yeni1252	Nganasan_Dudinka	ural1272	gelato	Ket	kett1243	NA	NA	Ket	kett1243	Selkup	selk1253	Kamas-Selkup	kama1376	none	Ket_Southeast, yeni1252~ural1272	-0.0007403	-5.9998491	TRUE	TRUE
32	32	Hezhen		tung1282	Tujia	sino1245	hellenthal2014genetic	Nanai	nana1257	Northern Tujia	nort2732	Nanai	nana1257	Northern Tujia	nort2732	Tujia	tuji1244	none	Hezhen, tung1282~sino1245	NA	NA	NA	NA
33.01	33	Kolombangara		aust1307	Nasioi	sout2948	gelato	NA	NA	NA	NA	Duke	duke1237	Naasioi	naas1242	Nasioiic	nasi1247	none	Kolombangara, aust1307~sout2948	-0.0040321	-17.4224321	TRUE	TRUE
33.02	33	Nggela		aust1307	Nasioi	sout2948	gelato	Gela	gela1263	Naasioi	naas1242	Gela	gela1263	Naasioi	naas1242	Nasioiic	nasi1247	none	Nggela, aust1307~sout2948	-0.0042878	-23.1416033	TRUE	TRUE
33.03	33	Ranongga		aust1307	Nasioi	sout2948	gelato	Ghanongga	ghan1242	Naasioi	naas1242	Ghanongga	ghan1242	Naasioi	naas1242	Nasioiic	nasi1247	none	Ranongga, aust1307~sout2948	-0.0046166	-21.1212851	TRUE	TRUE
33.04	33	Saposa		aust1307	Nasioi	sout2948	gelato	Saposa	sapo1253	Naasioi	naas1242	Saposa	sapo1253	Naasioi	naas1242	Nasioiic	nasi1247	none	Saposa, aust1307~sout2948	-0.0027257	-15.331804	TRUE	TRUE
33.05	33	Teop		aust1307	Nasioi	sout2948	gelato	Teop	teop1238	Naasioi	naas1242	Teop	teop1238	Naasioi	naas1242	Nasioiic	nasi1247	none	Teop, aust1307~sout2948	-0.0006805	-4.1905319	TRUE	TRUE
33.06	33	Tolai	Tolai_Kabakada	aust1307	Nasioi	sout2948	gelato	Kuanua	kuan1248	Naasioi	naas1242	Kuanua	kuan1248	Naasioi	naas1242	Nasioiic	nasi1247	none	Tolai, aust1307~sout2948	0.0001441	1.1295818	FALSE	FALSE
34.01	34	Alor		aust1307	Abui	timo1261	xu2012genetic	Alorese	alor1247	Abui	abui1241	NA	NA	Abui	abui1241	Alor-Pantar	alor1249	none	Alor, aust1307~timo1261	NA	NA	NA	NA
34.02	34	Flores		aust1307	Abui	timo1261	xu2012genetic	Kéo	keoo1238	Abui	abui1241	Kéo	keoo1238	Abui	abui1241	Alor-Pantar	alor1249	none	Flores, aust1307~timo1261	NA	NA	NA	NA
34.03	34	Kambera		aust1307	Abui	timo1261	xu2012genetic	Kambera	kamb1299	Abui	abui1241	Kambera	kamb1299	Abui	abui1241	Alor-Pantar	alor1249	none	Kambera, aust1307~timo1261	NA	NA	NA	NA
34.04	34	Lembata/Lamaholot		aust1307	Abui	timo1261	xu2012genetic	Lamaholot	lama1277	Abui	abui1241	Lamaholot	lama1277	Abui	abui1241	Alor-Pantar	alor1249	none	Lembata/Lamaholot, aust1307~timo1261	NA	NA	NA	NA
34.05	34	Manggarai		aust1307	Abui	timo1261	xu2012genetic	Manggarai	mang1405	Abui	abui1241	Manggarai	mang1405	Abui	abui1241	Alor-Pantar	alor1249	none	Manggarai, aust1307~timo1261	NA	NA	NA	NA
34.06	34	Roti		aust1307	Abui	timo1261	xu2012genetic	Termanu	term1237	Abui	abui1241	Termanu	term1237	Abui	abui1241	Alor-Pantar	alor1249	none	Roti, aust1307~timo1261	NA	NA	NA	NA
35	35	KichwaOrellana		quec1387	Karitiana	tupi1275	gelato	NA	NA	NA	NA	Tena Lowland Quichua	tena1240	Cocama-Cocamilla	coca1259	Nhengatu, Omagua-Cocama	nhen1239, omag1247	NE South America	KichwaOrellana, quec1387~tupi1275	0.0046145	20.3580514	FALSE	FALSE
36	36	Piapoco		araw1281	Surui	tupi1275	gelato	Piapoco	piap1246	Nhengatu	nhen1239	Piapoco	piap1246	Nhengatu	nhen1239	Tupi-Guarani	tupi1276	NE South America	Piapoco, araw1281~tupi1275	0.0035239	9.4260204	FALSE	FALSE
37.01	37	Bulgarian		indo1319	Cypriot	turk1311	hellenthal2014genetic	NA	NA	NA	NA	Bulgarian	bulg1262	Turkish	nucl1301	West Oghuz	west2406	none	Bulgarian, indo1319~turk1311	NA	NA	NA	NA
37.02	37	Greek		indo1319	Cypriot	turk1311	hellenthal2014genetic	Modern Greek	mode1248	Turkish	nucl1301	Modern Greek	mode1248	Turkish	nucl1301	West Oghuz	west2406	none	Greek, indo1319~turk1311	NA	NA	NA	NA
38	38	Nama		khoe1240	Taa_East	tuuu1241	gelato	Nama (Namibia)	nama1264	Ghaap-Kalahari	nuuu1241	Nama (Namibia)	nama1264	Ghaap-Kalahari	nuuu1241	!Ui	kwii1241	none	Nama, khoe1240~tuuu1241	-0.0017793	-17.7698235	TRUE	TRUE
39.01	39	BantuSA_Zulu		atla1278	Taa_East	tuuu1241	gelato	Zulu	zulu1248	East Taa	huaa1248	Zulu	zulu1248	East Taa	huaa1248	Taa	taaa1242	none	BantuSA_Zulu, atla1278~tuuu1241	-0.0009502	-1.3083413	TRUE	FALSE
39.02	39	Kgalagadi		atla1278	Taa_East	tuuu1241	gelato	Kgalagadi	kgal1244	East Taa	huaa1248	Kgalagadi	kgal1244	East Taa	huaa1248	Taa	taaa1242	none	Kgalagadi, atla1278~tuuu1241	-0.0026317	-16.449439	TRUE	TRUE
39.03	39	Tswana		atla1278	Taa_East	tuuu1241	gelato	Tswana	tswa1253	East Taa	huaa1248	Tswana	tswa1253	East Taa	huaa1248	Taa	taaa1242	none	Tswana, atla1278~tuuu1241	-0.003655	-30.4219924	TRUE	TRUE
39.04	39	Shua		khoe1240	Taa_East	tuuu1241	gelato	NA	NA	NA	NA	Shua	shua1254	East Taa	huaa1248	Taa	taaa1242	none	Shua, khoe1240~tuuu1241	-0.0029188	-28.6596752	TRUE	TRUE
