# Supplementary material for: Patterns of genetic admixture reveal similar rates of borrowing across diverse scenarios of language contact
Source: Sci Adv. 2025 Aug 29;11(35):eadv7521. doi: 10.1126/sciadv.adv7521 (PMC12396315; doi:10.1126/sciadv.adv7521)
Supplement: Supplementary file 2 — Tables S1 to S3, S24, and S25 [file sciadv.adv7521_tables_s1_to_s3_s24_and_s25.zip › adv7521_table_s3.csv]

feature	description	domain.grouping	phonology.grouping
GB020c	Are there definite or specific articles, if there are articles at all?	GBI.Grammatical_categories	NA
GB021c	Do indefinite nominals commonly have indefinite articles, if there are articles at all?	GBI.Grammatical_categories	NA
GB022c	Are there prenominal articles, if there are articles at all?	GBI.Grammar_linear_order	NA
GB023c	Are there postnominal articles, if there are articles at all?	GBI.Grammar_linear_order	NA
GB024e	What is the order of numeral and noun in the NP (excluding the intermediate/mixed state)?	GBI.Grammar_linear_order	NA
GB026	Can adnominal property words occur discontinuously?	GBI.Grammar_linear_order	NA
GB027	Are nominal conjunction and comitative expressed by different elements?	GBI.Grammatical_categories	NA
GB028	Is there a distinction between inclusive and exclusive?	GBI.Grammatical_categories	NA
GB030	Is there a gender distinction in independent 3rd person pronouns?	GBI.Grammatical_categories	NA
GB031	Is there a dual or unit augmented form (in addition to plural or augmented) for all person categories in the pronoun system?	GBI.Grammatical_categories	NA
GB035	Are there three or more distance contrasts in demonstratives?	GBI.Grammatical_categories	NA
GB036	Do demonstratives show an elevation distinction?	GBI.Grammatical_categories	NA
GB037	Do demonstratives show a visible-nonvisible distinction?	GBI.Grammatical_categories	NA
GB038c	Are there demonstrative classifiers, if there are classifiers at all?	GBI.Grammatical_categories	NA
GB039c	Is there nonphonological allomorphy of noun number markers, if there is number marking within NPs at all?	GBI.Grammar_other	NA
GB041c	Are there several nouns (more than three) which are suppletive for number, if there is number marking within NPs at all?	GBI.Grammar_other	NA
GB046C	Is there an associative plural marker for nouns, if there is number marking within NPs at all?	GBI.Grammatical_categories	NA
GB047	Is there a productive morphological pattern for deriving an action/state noun from a verb?	GBI.Grammar_other	NA
GB048	Is there a productive morphological pattern for deriving an agent noun from a verb?	GBI.Grammar_other	NA
GB049C	Is there a productive morphological pattern for deriving an object noun from a verb, if there is a productive morphological pattern for deriving an agent noun from a verb?	GBI.Grammar_other	NA
GB051c	Is there a gender/noun class system where sex is a factor in class assignment, if there is a gender/noun class system at all?	GBI.Lexical_classes	NA
GB052c	Is there a gender/noun class system where shape is a factor in class assignment, if there is a gender/noun class system at all?	GBI.Lexical_classes	NA
GB053c	Is there a gender/noun class system where animacy is a factor in class assignment, if there is a gender/noun class system at all?	GBI.Lexical_classes	NA
GB054c	Is there a gender/noun class system where plant status is a factor in class assignment, if there is a gender/noun class system at all?	GBI.Lexical_classes	NA
GB057c	Are there numeral classifiers, if there are classifiers at all?	GBI.Grammatical_categories	NA
GB058C	Are there possessive classifiers, if the adnominal possessive construction is different for alienable and inalienable nouns?	GBI.Grammatical_categories	NA
GB059	Is the adnominal possessive construction different for alienable and inalienable nouns?	GBI.Lexical_classes	NA
GB065e	What is the pragmatically unmarked order of adnominal possessor noun and possessed noun (excluding the intermediate/mixed state)?	GBI.Grammar_linear_order	NA
GB068	Do core adjectives (defined semantically as property concepts such as value, shape, age, dimension) act like verbs in predicative position?	GBI.Lexical_classes	NA
GB069	Do core adjectives (defined semantically as property concepts; value, shape, age, dimension) used attributively require the same morphological treatment as verbs?	GBI.Lexical_classes	NA
GB074c	Are there prepositions, if there are adpositions at all?	GBI.Grammar_linear_order	NA
GB075c	Are there postpositions, if there are adpositions at all?	GBI.Grammar_linear_order	NA
GB081	Is there productive infixation in verbs?	GBI.Grammar_linear_order	NA
GB082cC	Is there overt morphological marking of present tense on verbs, if there is morphological tense marking on the verb at all and if there is overt morphological marking on the verb dedicated to past tense?	GBI.Grammatical_categories	NA
GB083c	Is there overt morphological marking on the verb dedicated to past tense, if there is morphological tense marking on the verb at all?	GBI.Grammatical_categories	NA
GB084c	Is there overt morphological marking on the verb dedicated to future tense, if there is morphological tense marking on the verb at all?	GBI.Grammatical_categories	NA
GB095C	Are variations in marking strategies of core participants based on TAM distinctions, if there is morphological TAM-marking at all?	GBI.Grammar_other	NA
GB096C	Are variations in marking strategies of core participants based on verb classes, if there is affixal/clitic SAP-indexing at all (conditioned on morphologcial TAM)?	GBI.Grammar_other	NA
GB098C	Are variations in marking strategies of core participants based on person distinctions, if there is affixal/clitic SAP-indexing at all (conditioned on morphologcial TAM)?	GBI.Grammar_other	NA
GB099	Can verb stems alter according to the person of a core participant?	GBI.Grammar_other	NA
GB103	Is there a benefactive applicative marker on the verb (including indexing)?	GBI.Grammatical_categories	NA
GB104	Is there an instrumental applicative marker on the verb (including indexing)?	GBI.Grammatical_categories	NA
GB105	Can the recipient in a ditransitive construction be marked like the monotransitive patient?	GBI.Grammar_other	NA
GB107C	Can standard negation be marked by an affix, clitic or modification of the verb, if there is morphological TAM-marking at all?	GBI.Grammar_other	NA
GB108	Is there directional or locative morphological marking on verbs?	GBI.Grammatical_categories	NA
GB109C	Is there verb suppletion for participant number, if there is affixal/clitic SAP-indexing at all (conditioned on morphologcial TAM)?	GBI.Grammar_other	NA
GB110cC	Is there verb suppletion for tense or aspect, if there is tense and/or aspect at all and if there is morphological TAM-marking?	GBI.Grammar_other	NA
GB111C	Are there conjugation classes, if there is morphological SAP and/or TAM-marking at all?	GBI.Lexical_classes	NA
GB113	Are there verbal affixes or clitics that turn intransitive verbs into transitive ones?	GBI.Grammar_other	NA
GB116	Do verbs classify the shape, size or consistency of absolutive arguments by means of incorporated nouns, verbal affixes or suppletive verb stems?	GBI.Grammatical_categories	NA
GB117	Is there a copula for predicate nominals?	GBI.Grammar_other	NA
GB118	Are there serial verb constructions?	GBI.Grammar_other	NA
GB122	Is verb compounding a regular process?	GBI.Grammar_other	NA
GB123	Are there verb-adjunct (aka light-verb) constructions?	GBI.Grammar_other	NA
GB124	Is incorporation of nouns into verbs a productive intransitivizing process?	GBI.Grammar_other	NA
GB126	Is there an existential verb?	GBI.Grammatical_categories	NA
GB127	Are different posture verbs used obligatorily depending on an inanimate locatum's shape or position (e.g. 'to lie' vs. 'to stand')?	GBI.Lexical_classes	NA
GB129	Is there a notably small number, i.e. about 100 or less, of verb roots in the language?	GBI.Lexical_classes	NA
GB130e	What is the pragmatically unmarked order of S and V in intransitive clauses (excluding the intermediate/mixed state)?	GBI.Grammar_linear_order	NA
GB131	Is a pragmatically unmarked constituent order verb-initial for transitive clauses?	GBI.Grammar_linear_order	NA
GB132	Is a pragmatically unmarked constituent order verb-medial for transitive clauses?	GBI.Grammar_linear_order	NA
GB133C	Is a pragmatically unmarked constituent order verb-final for transitive clauses, if postpositions are present?	GBI.Grammar_linear_order	NA
GB134	Is the order of constituents the same in main and subordinate clauses?	GBI.Grammar_linear_order	NA
GB135	Do clausal objects usually occur in the same position as nominal objects?	GBI.Grammar_linear_order	NA
GB136	Is the order of core argument (i.e. S/A/P) constituents fixed?	GBI.Grammar_linear_order	NA
GB137	Can standard negation be marked clause-finally?	GBI.Grammar_linear_order	NA
GB138	Can standard negation be marked clause-initially?	GBI.Grammar_linear_order	NA
GB139	Is there a difference between imperative (prohibitive) and declarative negation constructions?	GBI.Grammar_other	NA
GB140	Is verbal predication marked by the same negator as all of the following types of predication: locational, existential and nominal?	GBI.Grammar_other	NA
GB146	Is there a morpho-syntactic distinction between predicates expressing controlled versus uncontrolled events or states?	GBI.Lexical_classes	NA
GB147c	Is there a morphological passive marked on the lexical verb, if there is passive voice at all?	GBI.Grammar_other	NA
GB149C	Is there a morphologically marked inverse on verbs, if there is affixal/clitic SAP-indexing at all (conditioned on morphologcial TAM)?	GBI.Grammatical_categories	NA
GB150	Is there clause chaining?	GBI.Grammar_other	NA
GB151	Is there an overt verb marker dedicated to signalling coreference or noncoreference between the subject of one clause and an argument of an adjacent clause ("switch reference")?	GBI.Grammatical_categories	NA
GB152	Is there a morphologically marked distinction between simultaneous and sequential clauses?	GBI.Grammatical_categories	NA
GB155C	Are causatives formed by affixes or clitics on verbs, if there are verbal affixes or clitics that turn intransitive verbs into transitive ones?	GBI.Grammar_other	NA
GB156	Is there a causative construction involving an element that is unmistakably grammaticalized from a verb for 'to say'?	GBI.Grammar_other	NA
GB158	Are verbs reduplicated?	GBI.Grammar_other	NA
GB159	Are nouns reduplicated?	GBI.Grammar_other	NA
GB167	Is there a logophoric pronoun?	GBI.Grammatical_categories	NA
GB177	Can the verb carry a marker of animacy of argument, unrelated to any gender/noun class of the argument visible in the NP domain?	GBI.Grammatical_categories	NA
GB192c	Is there a gender system where a noun's phonological properties are a factor in class assignment, if there is a gender/noun class system at all?	GBI.Lexical_classes	NA
GB196C	Is there a male/female distinction in 2nd person independent pronouns, if there is a gender distinction in independent 3rd person pronouns?	GBI.Grammatical_categories	NA
GB197C	Is there a male/female distinction in 1st person independent pronouns, if there is a gender distinction in independent 3rd person pronouns?	GBI.Grammatical_categories	NA
GB198c	Can an adnominal numeral agree with the noun in gender/noun class, if NP elements can agree with the noun in gender/noun class at all?	GBI.Grammar_other	NA
GB203e	What is the order of the adnominal collective universal quantifier ("all") and the noun (excluding the intermediate/mixed state)?	GBI.Grammar_linear_order	NA
GB204	Do collective ('all') and distributive ('every') universal quantifiers differ in their forms or their syntactic positions?	GBI.Grammar_other	NA
GB250	Can predicative possession be expressed with a transitive 'habeo' verb?	GBI.Lexical_semantics	NA
GB251m	Can predicative possession be expressed with an oblique-coded possessor at all?	GBI.Grammar_other	NA
GB252c	Can predicative possession be expressed with an S-like possessum and a locative-coded possessor, if predicative possession can be expressed with an oblique-coded possessor at all?	GBI.Grammar_other	NA
GB253c	Can predicative possession be expressed with an S-like possessum and a dative-coded possessor, if predicative possession can be expressed with an oblique-coded possessor at all?	GBI.Grammar_other	NA
GB254c	Can predicative possession be expressed with an S-like possessum and a possessor that is coded like an adnominal possessor, if predicative possession can be expressed with an oblique-coded possessor at all?	GBI.Grammar_other	NA
GB256	Can predicative possession be expressed with an S-like possessor and a possessum that is coded like a comitative argument?	GBI.Grammar_other	NA
GB257	Can polar interrogation be marked by intonation only?	GBI.Grammar_other	NA
GB260	Can polar interrogation be indicated by a special word order?	GBI.Grammar_linear_order	NA
GB262c	Is there a clause-initial polar interrogative particle, if there is a polar interrogative particle at all?	GBI.Grammar_linear_order	NA
GB263c	Is there a clause-final polar interrogative particle, if there is a polar interrogative particle at all?	GBI.Grammar_linear_order	NA
GB264c	Is there a polar interrogative particle that most commonly occurs neither clause-initially nor clause-finally, if there is a polar interrogative particle at all?	GBI.Grammar_linear_order	NA
GB265	Is there a comparative construction that includes a form that elsewhere means 'surpass, exceed'?	GBI.Grammar_other	NA
GB273	Is there a comparative construction with a standard marker that elsewhere has neither a locational meaning nor a 'surpass/exceed' meaning?	GBI.Grammar_other	NA
GB285cc	Can polar interrogation be marked by a question particle and verbal morphology, if there is a polar interrogative particle and if polar interrogation can be marked via segmental verbal morphology at all?	GBI.Grammar_other	NA
GB286c	Can polar interrogation be indicated by overt verbal morphology only, if polar interrogation can be marked via segmental verbal morphology at all?	GBI.Grammar_other	NA
GB291c	Can polar interrogation be marked by tone, if polar interrogation can be marked via verbal morphology at all?	GBI.Grammar_other	NA
GB296	Is there a phonologically or morphosyntactically definable class of ideophones that includes ideophones depicting imagery beyond sound?	GBI.Lexical_classes	NA
GB297	Can polar interrogation be indicated by a V-not-V construction?	GBI.Grammar_other	NA
GB298	Can standard negation be marked by an inflecting word ("auxiliary verb")?	GBI.Grammar_other	NA
GB299	Can standard negation be marked by a non-inflecting word ("particle")?	GBI.Grammar_other	NA
GB300	Does the verb for 'give' have suppletive verb forms?	GBI.Grammar_other	NA
GB301	Is there an inclusory construction?	GBI.Grammar_other	NA
GB302c	Is there a phonologically free passive marker ("particle" or "auxiliary"), if there is passive voice at all?	GBI.Grammar_other	NA
GB304c	Can the agent be expressed overtly in a passive clause, if there is passive voice at all?	GBI.Grammar_other	NA
GB309c	Are there multiple past or multiple future tenses, distinguishing distance from Time of Reference, if there is tense at all?	GBI.Grammatical_categories	NA
GB313	Are there special adnominal possessive pronouns that are not formed by an otherwise regular process?	GBI.Grammar_other	NA
GB321c	Is there a large class of nouns whose gender/noun class is not phonologically or semantically predictable, if there is a gender/noun class system at all?	GBI.Lexical_classes	NA
GB322c	Is there grammatical marking of direct evidence (perceived with the senses), if there is grammatical marking of evidence at all?	GBI.Grammatical_categories	NA
GB323c	Is there grammatical marking of indirect evidence (hearsay, inference, etc.), if there is grammatical marking of evidence at all?	GBI.Grammatical_categories	NA
GB324	Is there an interrogative verb for content interrogatives (who?, what?, etc.)?	GBI.Grammar_other	NA
GB325	Is there a count/mass distinction in interrogative quantifiers?	GBI.Lexical_classes	NA
GB326	Do (nominal) content interrogatives normally or frequently occur in situ?	GBI.Grammar_linear_order	NA
GB327	Can the relative clause follow the noun?	GBI.Grammar_linear_order	NA
GB329c	Are there internally-headed relative clauses, if there are relative clauses headed by an internal NP at all?	GBI.Grammar_other	NA
GB330c	Are there correlative relative clauses, if there are relative clauses headed by an internal NP at all?	GBI.Grammar_other	NA
GB331C	Are there non-adjacent relative clauses, if the relative clause can follow the noun?	GBI.Grammar_other	NA
GB332EON	Is the numeral system decimal or body-part tallying (or neither)?	GBI.Lexical_semantics	NA
GB334	Is there synchronic evidence for any element of a quinary numeral system?	GBI.Lexical_semantics	NA
GB335	Is there synchronic evidence for any element of a vigesimal numeral system?	GBI.Lexical_semantics	NA
GB401	Is there a class of patient-labile verbs?	GBI.Lexical_classes	NA
GB402	Does the verb for 'see' have suppletive verb forms?	GBI.Grammar_other	NA
GB403	Does the verb for 'come' have suppletive verb forms?	GBI.Grammar_other	NA
GB408	Is there any accusative alignment of flagging?	GBI.Grammar_other	NA
GB409	Is there any ergative alignment of flagging?	GBI.Grammar_other	NA
GB410	Is there any neutral alignment of flagging?	GBI.Grammar_other	NA
GB415	Is there a politeness distinction in 2nd person forms?	GBI.Grammatical_categories	NA
GB421c	Is there a preposed complementizer in complements of verbs of thinking and/or knowing, if there is a complementizer in complements of verbs of thinking and/or knowing at all?	GBI.Grammar_linear_order	NA
GB422c	Is there a postposed complementizer in complements of verbs of thinking and/or knowing, if there is a complementizer in complements of verbs of thinking and/or knowing at all?	GBI.Grammar_linear_order	NA
GB430c	Can adnominal possession be marked by a prefix on the possessor, if adnominal possession can be marked by an affix on the possessor at all?	GBI.Grammar_linear_order	NA
GB431c	Can adnominal possession be marked by a prefix on the possessed noun, if adnominal possession can be marked by an affix on the possessed noun at all?	GBI.Grammar_linear_order	NA
GB432c	Can adnominal possession be marked by a suffix on the possessor, if adnominal possession can be marked by an affix on the possessor at all?	GBI.Grammar_linear_order	NA
GB433c	Can adnominal possession be marked by a suffix on the possessed noun, if adnominal possession can be marked by an affix on the possessed noun at all?	GBI.Grammar_linear_order	NA
GB480m	Is there morphological case at all?	GBI.Grammatical_categories	NA
GB500drm	Can any TAM be marked by an inflecting word ("auxiliary verb")?	GBI.Grammar_other	NA
GB501drm	Can any TAM be marked by an non-inflecting word ("particle")?	GBI.Grammar_other	NA
GB510m	Are there complementizers in complements in verbs of thinking and/or knowing at all?	GBI.Grammar_other	NA
GB522C	Can the S or A argument be omitted from a pragmatically unmarked clause when the referent is inferrable from context ("pro-drop" or "null anaphora"), if there is affixal/clitic SAP-indexing at all (conditioned on morphologcial TAM)?	GBI.Grammar_other	NA
GB549drmc	Is there morphological case for pronominal arguments, if there is case at all?	GBI.Grammatical_categories	NA
GB550m	Are there articles at all?	GBI.Grammatical_categories	NA
GB551mC	Is there a gender/noun class system at all, if there is number marking within NPs at all?	GBI.Lexical_classes	NA
GB552m	Are there classifiers at all?	GBI.Grammatical_categories	NA
GB553drmcC	Is there morphological case for non-pronominal arguments, if there is morphological case for pronominal arguments?	GBI.Grammatical_categories	NA
GB555m	Is there passive voice at all?	GBI.Grammatical_categories	NA
GB556m	Is there antipassive voice at all?	GBI.Grammatical_categories	NA
GB556EO	If there is antipassive voice at all, is the antipassive morphologically expressed on the lexical verb (1) or as a phonologically free antipassive marker (2)?	GBI.Grammar_other	NA
GB557drm	Is there tense at all?	GBI.Grammatical_categories	NA
GB558drm	Is there mood at all?	GBI.Grammatical_categories	NA
GB559drm	Is there aspect at all?	GBI.Grammatical_categories	NA
GB560drmcC	Can NP elements agree with the noun in gender/noun class at all, if there is a gender/noun class system at all and if there is agreement of NP elements with the noun in number at all?	GBI.Grammar_other	NA
GB561drmc	Can elements of an NP agree with the noun in number at all, if there is number marking within the NP at all?	GBI.Grammar_other	NA
GB563m	Are there adpositions at all?	GBI.Lexical_classes	NA
GB567drm	Can an adnominal property word agree with the noun at all (gender/noun class and/or number)?	GBI.Grammar_other	NA
GB568drm	Can an adnominal demonstrative agree with the noun at all (gender/noun class and/or number)?	GBI.Grammar_other	NA
GB569drmcC	Can an article agree with the noun at all (gender/noun class and/or number), if there are articles at all and if the adnominal demonstrative can agree with the noun at all?	GBI.Grammar_other	NA
GB590mC	Can adnominal possession be marked by an affix on the possessor at all, if there is case at all?	GBI.Grammar_other	NA
GB591mC	Can adnominal possession be marked by an affix on the possessed noun at all, if there is affixal/clitic SAP-indexing at all (conditioned on morphologcial TAM)?	GBI.Grammar_other	NA
GB595m	Is there grammatical marking of evidence at all?	GBI.Grammatical_categories	NA
GB606m	Are there relative clauses headed by an internal NP at all?	GBI.Grammar_other	NA
GB620drmc	Can the S argument be indexed by an affix/clitic on the verb in the simple main clause, if there is affixal/clitic SAP-indexing at all?	GBI.Grammar_other	NA
GB621drmc	Can the A argument be indexed by an affix/clitic on the verb in the simple main clause, if there is affixal/clitic SAP-indexing at all?	GBI.Grammar_other	NA
GB622drmc	Can the P argument be indexed by an affix/clitic on the verb in the simple main clause, if there is affixal/clitic SAP-indexing at all?	GBI.Grammar_other	NA
GB623drmc	Do verbs take SAP-prefixes/proclitics, if there is affixal/clitic SAP-indexing at all?	GBI.Grammar_linear_order	NA
GB624drmc	Do verbs take SAP-suffixes/enclitics, if there is affixal/clitic SAP-indexing at all?	GBI.Grammar_linear_order	NA
GB625mC	Do verbs index any SAP arguments by means of affixes/clitics on the verb in the simple main clause at all, if there is morphological TAM-marking at all?	GBI.Grammar_other	NA
GB701drm	Is there productive diminutive marking on the noun at all?	GBI.Grammatical_categories	NA
GB702drmC	Is there productive augmentative marking on the noun at all, if there is productive diminutive marking on the noun at all?	GBI.Grammatical_categories	NA
GB703drmc	Can diminutive and/or augmentative meaning be expressed productively by a shift of gender/noun class, if there is a gender/noun class system at all?	GBI.Grammar_other	NA
GB704drm	Is there diminutive or augmentative marking on the noun at all (excluding marking by system of nominal classification only)?	GBI.Grammatical_categories	NA
GB777drm	Can any TAM be morphologically marked on the verb?	GBI.Grammar_other	NA
GB800m	Is there a comparative degree marker on the property word at all?	GBI.Grammar_other	NA
GB800EO	If there is a comparative degree marker at all, is it bound or non-bound?	GBI.Grammar_other	NA
GB850drm	Are there reflexives at all?	GBI.Grammatical_categories	NA
GB852drmC	Are there phonologically bound reflexives/reciprocals at all, if there is affixal/clitic SAP-indexing at all (conditioned on morphologcial TAM)?	GBI.Grammar_other	NA
GB853drm	Are there phonologically independent reflexives/reciprocals at all?	GBI.Grammar_other	NA
GB887drmc	Is there morphological case for oblique arguments (i.e. not S/A/P), if there is case at all?	GBI.Grammatical_categories	NA
GB888drmcC	Is there morphological case for core arguments (i.e. S/A/P), if there is morphological case for oblique arguments?	GBI.Grammatical_categories	NA
GB900EO	Are there comparative constructions that employ a marker of the standard which elsewhere has a locational meaning, can comparatives be expressed using two conjoined clauses or neither?	GBI.Grammar_other	NA
GB945m	Is there number marking within NPs at all?	GBI.Grammatical_categories	NA
GB947mc	Can polar interrogation be marked via segmental verbal morphology at all, if polar interrogation can be marked via verbal morphology at all?	GBI.Grammar_other	NA
GB949m	Can polar interrogation be marked via verbal morphology at all?	GBI.Grammar_other	NA
GB950m	Can polar interrogation be marked with a polar interrogative particle at all?	GBI.Grammar_other	NA
GB951drmcC	Is there singular marking within NPs at all, if there is plural marking within NPs at all?	GBI.Grammatical_categories	NA
GB952drmcC	Is there dual marking within NPs at all, if there is plural marking within NPs at all?	GBI.Grammatical_categories	NA
GB953drmcC	Is there trial marking within NPs at all, if there is dual marking within NPs at all?	GBI.Grammatical_categories	NA
GB954drmcC	Is there paucal marking within NPs at all, if there is number marking within NPs at all and if there is no trial marking (conditioned on dual marking)?	GBI.Grammatical_categories	NA
GB955drmc	Is there plural marking within NPs at all, if there is number marking within NPs at all?	GBI.Grammatical_categories	NA
GB990drmcC	Is there phonologically free number marking within NPs at all, if there is plural marking within NPs at all?	GBI.Grammar_other	NA
GB991drmcC	Is there morphological number marking of nouns at all, if there is plural marking within NPs at all?	GBI.Grammar_other	NA
GB995F	What is the interaction in word order between noun and demonstrative and noun and adjective?	GBI.Grammar_linear_order	NA
TLI0005	autotyp_Alienability: NP Has Inalienable Classes	TLI.Lexical_classes	NA
TLI0035	autotyp_AlignmentForDefaultPredicatesPerLanguage: Has Category Conditioned Splits For Case	TLI.Grammar_other	NA
TLI0044	autotyp_AlignmentForDefaultPredicatesPerLanguage: Has Reference Conditioned Splits For Case	TLI.Grammar_other	NA
TLI0081	autotyp_GrammaticalMarkersPerLanguage: Case Marker Behavior Is Spreading	TLI.Grammar_other	NA
TLI0096	autotyp_GrammaticalMarkersPerLanguage: Case Marker Host Restriction	TLI.Grammar_other	NA
TLI0102	autotyp_GrammaticalMarkersPerLanguage: Case Marker Stem Flexivity	TLI.Grammar_other	NA
TLI0107	autotyp_GrammaticalMarkersPerLanguage: Negation Marker Expresses Multiple Categories	TLI.Grammar_other	NA
TLI0120	autotyp_GrammaticalMarkersPerLanguage: Negation Marker Host Restriction	TLI.Grammar_other	NA
TLI0140	autotyp_GrammaticalMarkersPerLanguage: Noun Plural Marker Has Multiple Exponents	TLI.Grammar_other	NA
TLI0155	autotyp_GrammaticalMarkersPerLanguage: Tense Marker Expresses Multiple Categories	TLI.Grammar_other	NA
TLI0164	autotyp_GrammaticalMarkersPerLanguage: Tense Marker Has Multiple Exponents	TLI.Grammar_other	NA
TLI0179	autotyp_LocusOfMarkingPerLanguage: Has Dependent Marking For P	TLI.Grammar_other	NA
TLI0180	autotyp_LocusOfMarkingPerLanguage: Has Dependent Marking For POSS	TLI.Grammar_other	NA
TLI0360	o_autotyp_MaximallyInflectedVerbInflectionAndAgreementCountsByPosition_InflectionMarkersAtSimulCount	TLI.Grammar_other	NA
TLI0364	autotyp_MaximallyInflectedVerbInflectionCategoriesAggregatedPresence: Is Inflected For Category Aktionsart	TLI.Grammar_other	NA
TLI0370	autotyp_MaximallyInflectedVerbInflectionCategoriesAggregatedPresence: Is Inflected For Category Connective	TLI.Grammar_other	NA
TLI0371	autotyp_MaximallyInflectedVerbInflectionCategoriesAggregatedPresence: Is Inflected For Category Construct	TLI.Grammar_other	NA
TLI0373	autotyp_MaximallyInflectedVerbInflectionCategoriesAggregatedPresence: Is Inflected For Category Deixis	TLI.Grammar_other	NA
TLI0374	autotyp_MaximallyInflectedVerbInflectionCategoriesAggregatedPresence: Is Inflected For Category Direction	TLI.Grammar_other	NA
TLI0376	autotyp_MaximallyInflectedVerbInflectionCategoriesAggregatedPresence: Is Inflected For Category Focus	TLI.Grammar_other	NA
TLI0378	autotyp_MaximallyInflectedVerbInflectionCategoriesAggregatedPresence: Is Inflected For Category Illocution	TLI.Grammar_other	NA
TLI0381	autotyp_MaximallyInflectedVerbInflectionCategoriesAggregatedPresence: Is Inflected For Category Modality	TLI.Grammar_other	NA
TLI0383	autotyp_MaximallyInflectedVerbInflectionCategoriesAggregatedPresence: Is Inflected For Category Motion	TLI.Grammar_other	NA
TLI0388	autotyp_MaximallyInflectedVerbInflectionCategoriesAggregatedPresence: Is Inflected For Category Polarity	TLI.Grammar_other	NA
TLI0392	autotyp_MaximallyInflectedVerbInflectionCategoriesAggregatedPresence: Is Inflected For Category Quantificational	TLI.Grammar_other	NA
TLI0398	autotyp_MaximallyInflectedVerbInflectionCategoriesAggregatedPresence: Is Inflected For Category Repetition	TLI.Grammar_other	NA
TLI0400	autotyp_MaximallyInflectedVerbInflectionCategoriesAggregatedPresence: Is Inflected For Category Semistem	TLI.Grammar_other	NA
TLI0401	autotyp_MaximallyInflectedVerbInflectionCategoriesAggregatedPresence: Is Inflected For Category Spatial	TLI.Grammar_other	NA
TLI0430	autotyp_MaximallyInflectedVerbSynthesis: Verb Has Bipartite Stem	TLI.Grammar_other	NA
TLI0431	autotyp_MaximallyInflectedVerbSynthesis: Verb Has Noun Incorporation	TLI.Grammar_other	NA
TLI0440	autotyp_MaximallyInflectedVerbSynthesis: Verb Is Syntactically Coherent	TLI.Grammar_other	NA
TLI0453	autotyp_MorphologyPerLanguage: Has Any Polyexponence For Nouns	TLI.Grammar_other	NA
TLI0512	autotyp_PredicateClassesSemanticsPerLanguage: Has Predicate Class With Verbs Of Type MalchContact	TLI.Lexical_classes	NA
TLI0513	autotyp_PredicateClassesSemanticsPerLanguage: Has Predicate Class With Verbs Of Type MalchEffectiveAction	TLI.Lexical_classes	NA
TLI0514	autotyp_PredicateClassesSemanticsPerLanguage: Has Predicate Class With Verbs Of Type MalchEmotion	TLI.Lexical_classes	NA
TLI0515	autotyp_PredicateClassesSemanticsPerLanguage: Has Predicate Class With Verbs Of Type MalchMotion	TLI.Lexical_classes	NA
TLI0517	autotyp_PredicateClassesSemanticsPerLanguage: Has Predicate Class With Verbs Of Type MalchPerceptionCognition	TLI.Lexical_classes	NA
TLI0518	autotyp_PredicateClassesSemanticsPerLanguage: Has Predicate Class With Verbs Of Type MalchPursuit	TLI.Lexical_classes	NA
TLI0519	autotyp_PredicateClassesSemanticsPerLanguage: Has Predicate Class With Verbs Of Type MalchSensation	TLI.Lexical_classes	NA
TLI0549	Lexibank: Common Substring In Boy And Girl	TLI.Lexical_semantics	NA
TLI0552	Lexibank: Common Substring In Man And Woman	TLI.Lexical_semantics	NA
TLI0559	Lexibank: Elbow And Knee	TLI.Lexical_semantics	NA
TLI0560	Lexibank: Eye In Tear	TLI.Lexical_semantics	NA
TLI0570	Lexibank: Hair And Feather	TLI.Lexical_semantics	NA
TLI0578	Lexibank: Hear And Smell	TLI.Lexical_semantics	NA
TLI0580	Lexibank: Leg And Foot	TLI.Lexical_semantics	NA
TLI0582	Lexibank: Mouth In Lip	TLI.Lexical_semantics	NA
TLI0589	Lexibank: See And Know	TLI.Lexical_semantics	NA
TLI0592	Lexibank: Skin In Lip	TLI.Lexical_semantics	NA
TLI0596	Lexibank: Three In Eight	TLI.Lexical_semantics	NA
TLI0597	Lexibank: Three In Thirteen	TLI.Lexical_semantics	NA
TLI0598	Lexibank: Toe And Foot	TLI.Lexical_semantics	NA
TLI0604	Lexibank: Water In Tear	TLI.Lexical_semantics	NA
TLI0608	Is aspiration present (PHOIBLE only)?	TLI.Phonology	TLI.Segmental_C
TLI0612	Are breathy consonants present (PHOIBLE only)?	TLI.Phonology	TLI.Segmental_C
TLI0613	Are breathy vowels present (PHOIBLE only)?	TLI.Phonology	TLI.Segmental_V
TLI0615	Are coronal trills present (PHOIBLE only)?	TLI.Phonology	TLI.Segmental_C
TLI0616	Are creaky consonants present (PHOIBLE only)?	TLI.Phonology	TLI.Segmental_C
TLI0617	Are creaky vowels present (PHOIBLE only)?	TLI.Phonology	TLI.Segmental_V
TLI0621	Are glides present (PHOIBLE only)?	TLI.Phonology	TLI.Segmental_C
TLI0624	Are labialized consonants present (PHOIBLE only)?	TLI.Phonology	TLI.Segmental_C
TLI0629	Are liquids present (PHOIBLE only)?	TLI.Phonology	TLI.Segmental_C
TLI0630	Are long consonants present (PHOIBLE only)?	TLI.Phonology	TLI.Segmental_C
TLI0631	Are long vowels present (PHOIBLE only)?	TLI.Phonology	TLI.Segmental_V
TLI0635	Are palatal or palatalized obstruents present (PHOIBLE only)?	TLI.Phonology	TLI.Segmental_C
TLI0636	Are palatal or palatalized sonorants present (PHOIBLE only)?	TLI.Phonology	TLI.Segmental_C
TLI0640	Are retroflex consonants present (PHOIBLE only)?	TLI.Phonology	TLI.Segmental_C
TLI0642	Are taps present (PHOIBLE only)?	TLI.Phonology	TLI.Segmental_C
TLI0654	WALS: Passive Constructions	TLI.Grammatical_categories	NA
TLI0668	WALS: Predicative Possession	TLI.Grammar_other	NA
TLI0670	WALS: Nominal and Locational Predication	TLI.Grammar_other	NA
TLI0672	WALS: Zero Copula for Predicate Nominals	TLI.Grammar_other	NA
TLI0673	WALS: Comparative Constructions	TLI.Grammar_other	NA
TLI0674	WALS: Relativization on Subjects	TLI.Grammar_other	NA
TLI0682	WALS: Syllable Structure	TLI.Phonology	NA
TLI0738	WALS: Consonant Inventories	TLI.Phonology	TLI.Segmental_C
TLI0751	WALS: Vowel Inventories	TLI.Phonology	TLI.Segmental_V
TLI0766	WALS: Pronominal and Adnominal Demonstratives	TLI.Grammar_other	NA
TLI0771	WALS: Intensifiers and Reflexive Pronouns	TLI.Grammatical_categories	NA
TLI0790	WALS: Noun Phrase Conjunction	TLI.Grammatical_categories	NA
TLI0792	WALS: Perfective/Imperfective Aspect	TLI.Grammatical_categories	NA
TLI0801	WALS: The Optative	TLI.Grammatical_categories	NA
TLI0804	WALS: Overlap between Situational and Epistemic Modal Marking	TLI.Grammatical_categories	NA
TLI0839	Is there any accusative alignment for case?	TLI.Grammar_other	NA
TLI0840	Is there any accusative alignment for marker agreement, if there is verb agreement?	TLI.Grammar_other	NA
TLI0841	Is there any ergative alignment for case?	TLI.Grammar_other	NA
TLI0842	Is there any ergative alignment for marker agreement, if there is verb agreement?	TLI.Grammar_other	NA
TLI0843	Are there any infixes in verb inflection and agreement?	TLI.Grammar_other	NA
TLI0844	Are there any split markers in verb inflection and agreement?	TLI.Grammar_other	NA
TLI0845	How many formatives occur on the maximally inflected verb (binned feature based on frequency counts)?	TLI.Grammar_other	NA
TLI0846	How many non-default predicate classes are there, if there are non-default predicate classes?	TLI.Lexical_classes	NA
TLI0847	Are there antipassive constructions?	TLI.Grammatical_categories	NA
TLI0848	How many distance contrasts do demonstratives have?	TLI.Grammatical_categories	NA
TLI0849	Are there politeness distinctions in second person pronouns?	TLI.Grammatical_categories	NA
TLI0850	Are conjunctions and universal quantifiers formally different or formally similar?	TLI.Grammatical_categories	NA
TLI0852	How differentiated are genitives, adjectives and relative clauses?	TLI.Grammar_other	NA
TLI0853	Can adjectives occur in the noun phrase without nouns?	TLI.Grammar_other	NA
TLI0855	Can epistemic possibility be expressed with verbal constructions?	TLI.Grammar_other	NA
TLI0856	Is there suppletion in imperatives and/or hortatives?	TLI.Grammar_other	NA
TLI0857	Is there verbal number?	TLI.Grammatical_categories	NA
TLI0858	Are there possessive nouns, if there are inalienable classes?	TLI.Lexical_classes	NA
TLI0859	Can situational possibility be marked by affixes on verbs, if morphologcial tense-aspect inflection is present?	TLI.Grammar_other	NA
TLI0860	What type of numeral base system is there?	TLI.Lexical_semantics	NA
TLI0861	How is double negation expressed, if there is obligatory double negation?	TLI.Grammar_other	NA
TLI0865	What is the basic order between oblique and the verb, if standard word order is not VO?	TLI.Grammar_linear_order	NA
TLI0866	What is the basic order of the relative clause and the noun, if basic word order is not VO?	TLI.Grammar_linear_order	NA
TLI0867	What is the order of the subordinating adverb and the subordinated clause, if word order is not verb-initial?	TLI.Grammar_linear_order	NA
TLI0868	Are there bound nouns, if there are inalienable classes?	TLI.Lexical_classes	NA
TLI0871	Are there reference conditioned splits for marker agreement, if there is verb agreement?	TLI.Grammar_other	NA
TLI0872	What type of clusivity system is there, if clusivity is present?	TLI.Grammatical_categories	NA
TLI0873	Is there dependent marking for A, if there is dependent marking for P?	TLI.Grammar_other	NA
TLI0874	Is there head marking for A, if there is any verb agreement?	TLI.Grammar_other	NA
TLI0875	Is there head marking for P, if there is any verb agreement?	TLI.Grammar_other	NA
TLI0877	What is the position for the agent argument in the fully inflected verb, if there is verb agreement?	TLI.Grammar_linear_order	NA
TLI0878	What is the position for the undergoer argument in the fully inflected verb, if there is verb agreement?	TLI.Grammar_linear_order	NA
TLI0879	Is there causative marking on the fully inflected verb, if there is valency marking on the fully inflected verb?	TLI.Grammar_other	NA
TLI0880	Can mood be marked alone on the fully inflected verb, if mood is marked on the fully inflected verb?	TLI.Grammar_other	NA
TLI0881	Is number coded on the fully inflected verb, if verb agreement is present?	TLI.Grammar_other	NA
TLI0882	Is referential coded on the fully inflected verb, if verb agreement is present?	TLI.Grammar_other	NA
TLI0884	Is switch-reference coded on the fully inflected verb, if verb agreement is present?	TLI.Grammar_other	NA
TLI0885	Is there valence marking on the fully inflected verb, if there is valency marking on the fully inflected verb?	TLI.Grammar_other	NA
TLI0886	Is there version marking on the fully inflected verb, if there is valency marking on the fully inflected verb?	TLI.Grammar_other	NA
TLI0887	Is there voice marking on the fully inflected verb, if there is valency marking on the fully inflected verb?	TLI.Grammar_other	NA
TLI0888	Does the maximally inflected verb have verb incorporation, if there is morphological tense-aspect inflection at all?	TLI.Grammar_other	NA
TLI0889	What is the exponence of the maximally inflected verb, if the number of formatives in verb inflection is not low?	TLI.Grammar_other	NA
TLI0890	Is there any polyexponence for verbs, if verb agreement is present?	TLI.Grammar_other	NA
TLI0891	Does "father" start with a p-sound, if bilabials are not absent?	TLI.Lexical_semantics	NA
TLI0892	Does "mother" start with an m-sound, if nasals are not absent?	TLI.Lexical_semantics	NA
TLI0893	Does "wind" start with an f-sound, if fricatives are present?	TLI.Lexical_semantics	NA
TLI0894	Are affricates present, if fricatives are present?	TLI.Phonology	TLI.Segmental_C
TLI0895	Are labiodentals present, if fricatives are present?	TLI.Phonology	TLI.Segmental_C
TLI0896	Are sibilants present? (i.e., are stridents present, if fricatives are present)	TLI.Phonology	TLI.Segmental_C
TLI0898	Are A, P, A or P or both A and P marked on the verb, if there is verb agreement and person marking at all?	TLI.Grammar_other	NA
TLI0899	Can subject person/number marking be syncretic, if there is verb agreement at all?	TLI.Grammar_other	NA
TLI0900	Is there a sex-based noun gender system, if there is gender?	TLI.Lexical_classes	NA
TLI0901	Are systems of nominal gender assignment semantic or semantic and formal, if there is gender?	TLI.Lexical_classes	NA
TLI0902	Is there an inflectional future tense, if tense is present?	TLI.Grammatical_categories	NA
TLI0903	Are there 1 or more alienable classes, if there are alienable classes?	TLI.Lexical_classes	NA
TLI0904	Are there 1, 2 or more inalienable classes, if there are inalienable classes?	TLI.Lexical_classes	NA
TLI0905	How extensive is the case system (small, mid, large or very large), if case is present?	TLI.Grammatical_categories	NA
TLI0906	Is case symmetrical, syncretic or asymmetrical, if morphological case is present?	TLI.Grammar_other	NA
TLI0907	Is there a perfect tense, if tense is present?	TLI.Grammatical_categories	NA
TLI0908	Are there category conditioned splits for agreement, if there is verb agreement and if morphological tense-aspect inflection is present?	TLI.Grammar_other	NA
TLI0909	Is there applicative marking on the fully inflected verb, if there is valency marking on the fully inflected verb and if there are applicative constructions?	TLI.Grammar_other	NA
TLI0910	Can aspect be marked alone on the fully inflected verb, if aspect is marked on the fully inflected verb?	TLI.Grammar_other	NA
TLI0911	Is there reflexive marking on the fully inflected verb, if there is valency marking on the fully inflected verb and if verb agreement is present?	TLI.Grammar_other	NA
TLI0912	Can tense be marked alone on the fully inflected verb, if tense is marked on the fully inflected verb?	TLI.Grammar_other	NA
TLI0913	Are aspirated fricatives present, if aspiration is present and if fricatives are present?	TLI.Phonology	TLI.Segmental_C
TLI0914	Are palatal laterals present, if laterals and palatal sonorants are present?	TLI.Phonology	TLI.Segmental_C
TLI0915	What type of perfect tense is there, if the perfect is present?	TLI.Grammatical_categories	NA
TLI0916	Is mood-aspect coded on the fully inflected verb, if morphological tense-aspect inflection is present?	TLI.Grammar_other	NA
TLI0917	Is mood-tense-negation coded on the fully inflected verb, if morphological tense-aspect inflection is present?	TLI.Grammar_other	NA
TLI0918	Is tense-aspect coded on the fully inflected verb, if morphological tense-aspect inflection is present?	TLI.Grammar_other	NA
TLI0919	Is tense-mood coded on the fully inflected verb, if morphological tense-aspect inflection is present?	TLI.Grammar_other	NA
TLI0920	Is tense-aspect-mood coded on the fully inflected verb, if morphological tense-aspect inflection is present?	TLI.Grammar_other	NA
TLI0921	What is the dominant alignment for SAP for agreement, if there is verb agreement?	TLI.Grammar_other	NA
TLI0923	What is the dominant alignment for PTG for agreement, if there is verb agreement?	TLI.Grammar_other	NA
TLI0924	How are A and P coded relative to one another on the verb, if there is verb agreement and both A and P are coded on the verb?	TLI.Grammar_linear_order	NA
TLI0925	How are polar questions marked?	TLI.Grammar_other	NA
TLI0928	What is the basic order between numeral and noun?	TLI.Grammar_linear_order	NA
TLI0929	What is the position of polar question particles, if polar question particles are present?	TLI.Grammar_linear_order	NA
TLI0930	How are pronominal subjects expressed (clitics or affixes vs. pronouns in subject position vs. pronouns in different position)?	TLI.Grammar_other	NA
TLI0931	Are sequential causative constructions used?	TLI.Grammar_other	NA
TLI0932	Are purposive periphrastic causative constructions used?	TLI.Grammar_other	NA
TLI0933	Are there non-periphrastic causative constructions?	TLI.Grammatical_categories	NA
TLI0934	Is there asymmetric standard negation?	TLI.Grammar_other	NA
TLI0935	Do negative indefinites require a negative existential construction?	TLI.Grammar_other	NA
TLI0936	Can at least some predicative adjectives be encoded verbally?	TLI.Lexical_classes	NA
TLI0937	Can at least some predicative adjectives be encoded non-verbally?	TLI.Lexical_classes	NA
TLI0938	Is oblique relativization possible?	TLI.Grammar_other	NA
TLI0939	Are desideratives used in "Want" complement subjects?	TLI.Grammar_other	NA
TLI0940	Can purpose clauses be deranked?	TLI.Grammar_other	NA
TLI0943	Can when clauses be balanced?	TLI.Grammar_other	NA
TLI0945	Can reason clauses be balanced?	TLI.Grammar_other	NA
TLI0947	Can utterance complement clauses be balanced?	TLI.Grammar_other	NA
TLI0951	Is there an associative plural at all?	TLI.Grammatical_categories	NA
TLI0952	Are there articles?	TLI.Grammatical_categories	NA
TLI0953	Are demonstratives related to 3rd person pronouns?	TLI.Grammatical_categories	NA
TLI0954	Is there gender in independent personal pronouns?	TLI.Grammatical_categories	NA
TLI0955	Is there a voicing contrast in plosives?	TLI.Phonology	TLI.Segmental_C
TLI0956	Can comitatives and instrumentals be expressed by the same relator?	TLI.Grammatical_categories	NA
TLI0957	Can comitatives and instrumentals be expressed by different relators?	TLI.Grammatical_categories	NA
TLI0958	Are there ordinal numerals?	TLI.Lexical_semantics	NA
TLI0959	Are there distributive numerals at all?	TLI.Lexical_semantics	NA
TLI0960	Are there pronominal possessive affixes?	TLI.Grammar_other	NA
TLI0961	Are there action nominals?	TLI.Grammar_other	NA
TLI0962	Is there identity or differentiation in nominal and verbal conjunction?	TLI.Grammatical_categories	NA
TLI0963	Is there a morphological second-person imperative?	TLI.Grammatical_categories	NA
TLI0964	Is there a normal or a special imperative in the prohibitive?	TLI.Grammatical_categories	NA
TLI0965	Is there a normal or a special negative in the prohibitive?	TLI.Grammatical_categories	NA
TLI0966	Is there a minimal system for imperatives/hortatives?	TLI.Grammar_other	NA
TLI0967	Is there a maximal system for imperatives/hortatives?	TLI.Grammar_other	NA
TLI0968	Are there evidentials at all?	TLI.Grammatical_categories	NA
TLI0970	Can purpose clauses be balanced, if balanced when clauses are present?	TLI.Grammar_other	NA
TLI0971	Can when clauses be deranked, if deranked purpose clauses are present?	TLI.Grammar_other	NA
TLI0972	Can reason clauses be deranked, if deranked purpose clauses are present?	TLI.Grammar_other	NA
TLI0973	Is stress fixed or weight-sensitive, if tone is absent?	TLI.Phonology	TLI.Prosodic
TLI0974	Is there rhythmic stress at all, if tone is absent?	TLI.Phonology	TLI.Prosodic
TLI0975	Is there suppletion according to aspect, if morphological tense-aspect inflection is present?	TLI.Grammar_other	NA
TLI0976	Is /p/ (or /p/ and /g/) missing from an otherwise complete plosive system (/ptkbdg/)?	TLI.Phonology	TLI.Segmental_C
TLI0977	Is /g/ (or /p/ and /g/) missing from an otherwise complete plosive system (/ptkbdg/)?	TLI.Phonology	TLI.Segmental_C
TLI0978	What is the basic order of the demonstrative and noun?	TLI.Grammar_linear_order	NA
TLI0979	Are demonstratives expressed as words or affixes?	TLI.Grammar_other	NA
TLI0980	Are pronominal subjects expressed as clitics or as affixes, if they are expressed morphologically and if verb agreement is present?	TLI.Grammar_other	NA
TLI0981	Are pronominal subjects obligatory or optional, if pronominal subjects are expressed as pronouns in subject position?	TLI.Grammar_other	NA
TLI0982	Is negation marked by an auxiliary verb or a negative particle, if it is marked by a word?	TLI.Grammar_other	NA
TLI0983	Is there partial or full asymmetric standard negation, if there is asymmetric standard negation?	TLI.Grammar_other	NA
TLI0984	How complex is the tone system, if there is tone at all?	TLI.Phonology	TLI.Segmental_V
TLI0985	Is there trochaic stress, if there is rhythmic stress at all?	TLI.Phonology	TLI.Prosodic
TLI0986	Is there iambic stress, if there is rhythmic stress at all?	TLI.Phonology	TLI.Prosodic
TLI0987	Is there full and partial or only full reduplication, if there is productive reduplication at all?	TLI.Grammar_other	NA
TLI0988	How are stems of demonstratives and 3rd person pronouns related, if there is a relation?	TLI.Grammatical_categories	NA
TLI0989	Are nominal and verbal conjunction expressed by juxtaposition, if they are identically expressed?	TLI.Grammar_other	NA
TLI0990	Is there an initial velar nasal, if there is a velar nasal at all?	TLI.Phonology	NA
TLI0991	Is 3rd person zero marking (S of intransitive verb) possible, if there is S person marking at all?	TLI.Grammar_other	NA
TLI0992	Can reciprocal constructions be identical to reflexive constructions, if reciprocal constructions are present?	TLI.Grammatical_categories	NA
TLI0993	Can reciprocal constructions be different from reflexive constructions, if reciprocal constructions are present?	TLI.Grammatical_categories	NA
TLI0994	Are there compound causative constructions, if there are non-periphrastic causative constructions?	TLI.Grammar_other	NA
TLI0995	Is there finite-type asymmetric standard negation, if there is asymmetric standard negation?	TLI.Grammar_other	NA
TLI0996	Is there non-real-type asymmetric standard negation, if there is asymmetric standard negation?	TLI.Grammar_other	NA
TLI0998	Can the subject be expressed implicitly in "Want" complement subjects, if clause strategies for "Want" complement subjects are present (no desiderative)?	TLI.Grammar_other	NA
TLI0999	Can the subject be expressed explicitly in "Want" complement subjects, if clause strategies for "Want" complement subjects are present (no desiderative)?	TLI.Grammar_other	NA
TLI1000	What is the order between the negative affix and the verb, if negation is marked by an affix?	TLI.Grammar_linear_order	NA
TLI1002	Is double negation obligatory, if there is double negation?	TLI.Grammar_other	NA
TLI1003	Is what is the precise position of the negative word with respect to the verb, if it is not preverbal?	TLI.Grammar_linear_order	NA
TLI1004	Is what is the precise position of the negative word with respect to the verb, if it is not postverbal?	TLI.Grammar_linear_order	NA
TLI1005	Is there a tendency towards suffixing or prefixing, if there is extensive affixation?	TLI.Grammar_linear_order	NA
TLI1006	Is nominal plurality optional or obligatory, if nominal plurals are present?	TLI.Lexical_classes	NA
TLI1007	Do all nouns or only humans get marked with nominal plurals, if nominal plurals are present?	TLI.Lexical_classes	NA
TLI1008	Are independent personal pronouns sensitive to number, if there are independent pronouns at all?	TLI.Grammatical_categories	NA
TLI1009	Is the associative plural unique or the same as the additive plural, if there is an associative plural and if there is a nominal plural?	TLI.Grammatical_categories	NA
TLI1010	Are there definite articles, if there are articles at all?	TLI.Grammatical_categories	NA
TLI1011	Are there indefinite articles, if there are articles at all?	TLI.Grammatical_categories	NA
TLI1012	Is gender present in 1st and/or 2nd person, if gender in independent personal pronouns is present?	TLI.Grammatical_categories	NA
TLI1013	Is there person marking on adpositions, if adpositions are present?	TLI.Grammar_other	NA
TLI1014	Is there a voicing contrast in fricatives, if fricatives are present?	TLI.Phonology	TLI.Segmental_C
TLI1015	What is the degree of fusion of case morphology, if morphological case is present?	TLI.Grammar_other	NA
TLI1016	What is the position of case morphology, if morphological case is present?	TLI.Grammar_linear_order	NA
TLI1017	How are distributive numerals expressed, if distributive numerals are present?	TLI.Grammar_other	NA
TLI1018	Are numeral classifiers obligatory or optional, if there are numeral classifiers?	TLI.Grammar_other	NA
TLI1019	Is there past tense, if tense is present?	TLI.Grammatical_categories	NA
TLI1020	Are there number distinctions in the second person imperative, if morphological second-person imperatives are present?	TLI.Grammatical_categories	NA
TLI1021	Is there suppletion according to tense, if tense is present?	TLI.Grammar_other	NA
TLI1022	What is the order between the negative word and the verb, if negation is marked by a word and word order is not verb-initial?	TLI.Grammar_linear_order	NA
TLI1023	Is stress lexical, if there is weight-sensitive stress?	TLI.Phonology	TLI.Prosodic
TLI1024	What kind of action nominals are there, if there action nominals are present?	TLI.Grammar_other	NA
TLI1025	Where is fixed stress marked precisely, if there is fixed stress and stress is left-leaning?	TLI.Phonology	TLI.Prosodic
TLI1026	Where is fixed stress marked precisely, if there is fixed stress and stress is right-leaning?	TLI.Phonology	TLI.Prosodic
TLI1027	Is there person marking on adpositions for nouns, if person marking on adpositions is present?	TLI.Grammar_other	NA
TLI1028	What type of second-person imperative is there, if morphological second-person imperatives are present and have a number distinction?	TLI.Grammatical_categories	NA
TLI1029	Are direct evidentials in addition to indirect evidentials present, if evidentiality is present?	TLI.Grammatical_categories	NA
TLI1030	Which 3rd person conditions exhibit zero marking (S of intransitive verb), if 3rd person zero marking is possible at all?	TLI.Grammar_other	NA
TLI1031	Are pronominal person and number expressed combined in indepenent personal pronouns, if there are number-sensitive personal pronouns?	TLI.Grammar_other	NA
TLI1032	Is plural marked morphologically on the pronoun, if there are number-sensitive personal pronouns?	TLI.Grammar_other	NA
TLI1033	Is the definite article the same as the demonstrative or distinct from it, if definite articles are present?	TLI.Grammatical_categories	NA
TLI1035	Is the indefinite article the same as the "one" or distinct from it, if indefinite articles are present?	TLI.Grammatical_categories	NA
TLI1036	Is the indefinite article expressed as a word or as an affix, if indefinite articles are present?	TLI.Grammar_other	NA
TLI1037	Is gender present in just the 3rd person singular or also in the 3rd non-singular, if gender in independent personal pronouns is present just in the 3rd person?	TLI.Grammatical_categories	NA
TLI1038	Are there remoteness distinctions in past tense, if there is past tense at all?	TLI.Grammatical_categories	NA
TLI1039	Is the definite article a word or an affix, if definite articles are present and if demonstratives are not affixal?	TLI.Grammar_other	NA
TLI1040	Can long vowels make syllables heavy, if there is weight-sensitive stress and if stress is not lexical?	TLI.Phonology	TLI.Prosodic
TLI1041	Can coda consonants make syllables heavy, if there is weight-sensitive stress and if stress is not lexical?	TLI.Phonology	TLI.Prosodic
TLI1042	Are there dedicated pronominal plural affixes (≠ nominal plural affixes), if there is pronominal plural morphology and if there are nominal plurals at all?	TLI.Grammatical_categories	NA
TLI1043	Do negative indefinites co-occur with predicate negation, if they do not require a negative existential construction?	TLI.Grammar_other	NA
TLI1044	How are ordinal numerals expressed, if there are ordinal numerals?	TLI.Lexical_semantics	NA
TLI1045	Can possessive affixes predominantly expressed as prefixes or as suffixes, if there are pronominal possessive affixes?	TLI.Grammar_linear_order	NA
TLI1046	Are there numeral classifiers?	TLI.Grammatical_categories	NA
TLI1047	Are there reciprocal constructions?	TLI.Grammatical_categories	NA
TLI1049	Is tone present?	TLI.Phonology	TLI.Segmental_V
TLI1050	Is there double negation?	TLI.Grammar_other	NA
TLI1051	Are bilabials present?	TLI.Phonology	TLI.Segmental_C
TLI1052	Are fricatives present?	TLI.Phonology	TLI.Segmental_C
TLI1053	Are nasal consonants present?	TLI.Phonology	TLI.Segmental_C
TLI1055	Are labial velars present?	TLI.Phonology	TLI.Segmental_C
TLI1056	Is there productive reduplication?	TLI.Grammar_other	NA
TLI1057	Is there gender in nouns?	TLI.Lexical_classes	NA
TLI1058	Are there adpositions?	TLI.Lexical_classes	NA
TLI1059	Are tense/aspect morphologically expressed in verbal inflection?	TLI.Grammatical_categories	NA
TLI1060	Are glottalized consonants present?	TLI.Phonology	TLI.Segmental_C
TLI1061	Are laterals present?	TLI.Phonology	TLI.Segmental_C
TLI1062	What is the degree of fusion of negation (word, affix, tone), if there is no obligatory double negation and if morphological tense-aspect inflection is present?	TLI.Grammar_other	NA
TLI1063	Are clicks present, if consonant inventories are large?	TLI.Phonology	TLI.Segmental_C
TLI1064	Are there morphological causative constructions, if there are non-periphrastic causative constructions?	TLI.Grammar_other	NA
TLI1065	Are interdental fricatives or affricates present, if fricatives are present?	TLI.Phonology	TLI.Segmental_C
TLI1066	Are pharyngeals present, if fricatives are present?	TLI.Phonology	TLI.Segmental_C
TLI1067	Are there two, three, four or more genders, if there is gender at all?	TLI.Lexical_classes	NA
TLI1068	What is the degree of fusion of the nominal plural marker, if nominal plural marking is present?	TLI.Grammar_other	NA
TLI1069	How are tense/aspect morphologically expressed (prefixes, suffixes, tone), if morphological tense-aspect inflection is present?	TLI.Grammar_linear_order	NA
TLI1070	Are glottalized resonants present, if glottalized consonants are present?	TLI.Phonology	TLI.Segmental_C
TLI1071	Are implosives present, if glottalized consonants are present?	TLI.Phonology	TLI.Segmental_C
TLI1072	Are ejectives present, if glottalized consonants are present?	TLI.Phonology	TLI.Segmental_C
TLI1073	Are dental or alveolar voiced lateral approximants (/l/) present, if laterals are present?	TLI.Phonology	TLI.Segmental_C
TLI1074	Are lateral obstruents present, if laterals are present?	TLI.Phonology	TLI.Segmental_C
TLI1075	Is a velar nasal present, if nasal consonants are present?	TLI.Phonology	TLI.Segmental_C
TLI1076	Is the nominal plural marker prefixal or suffixal, if nominal plural marking is present and concatenative?	TLI.Grammar_linear_order	NA
TLI1077	What is the dominant alignment for SAP for case?	TLI.Grammar_other	NA
TLI1078	What is the dominant alignment for PTG for case?	TLI.Grammar_other	NA
TLI1079	Is there flexivity of the case marker and if so, what type of flexivity?	TLI.Grammar_other	NA
TLI1080	Is there flexivity of the negation marker and if so, what type of flexivity?	TLI.Grammar_other	NA
TLI1081	Are double, indirect or secondary object constructions used for the verb "give"?	TLI.Grammar_other	NA
TLI1082	How many non-derived basic colour terms are there?	TLI.Lexical_semantics	NA
TLI1083	Are clicks used para-linguistically for logical or affective meanings?	TLI.Lexical_semantics	NA
TLI1084	Are indefinite pronouns related to other interrogatives or generic nouns?	TLI.Grammatical_categories	NA
TLI1085	What is the basic order of the genitive and noun?	TLI.Grammar_linear_order	NA
TLI1087	What is the basic order of the degree word and adjective?	TLI.Grammar_linear_order	NA
TLI1088	Is the position of interrogative phrases in content questions initial or not?	TLI.Grammar_linear_order	NA
TLI1089	How is evidentiality expressed, if evidentiality is present and if morphological tense-aspect inflection is present?	TLI.Grammar_other	NA
TLI1090	Are nasalized vowels present?	TLI.Phonology	TLI.Segmental_V
TLI1091	What is the basic word order between S, V and O (including free word order)?	TLI.Grammar_linear_order	NA
TLI1092	Is there clusivity in pronouns or verbal inflection?	TLI.Grammatical_categories	NA
TLI1093	Is there any evidential marking on the fully inflected verb?	TLI.Grammar_other	NA
TLI1094	Is there valency marking on the fully inflected verb?	TLI.Grammar_other	NA
TLI1096	Is status inflected on the verb?	TLI.Grammatical_categories	NA
TLI1097	Is there tense marking?	TLI.Grammatical_categories	NA
TLI1098	Is there verb agreement in the language at all?	TLI.Grammatical_categories	NA
TLI1099	Are "hand" and "arm" colexified?	TLI.Lexical_semantics	NA
TLI1100	Are "finger" and "hand" colexified?	TLI.Lexical_semantics	NA
TLI1101	Are "green" and "blue" colexified?	TLI.Lexical_semantics	NA
TLI1102	Are "red" and "yellow" colexified?	TLI.Lexical_semantics	NA
TLI1103	Are front rounded vowels present?	TLI.Phonology	TLI.Segmental_V
TLI1104	Are uvulars present?	TLI.Phonology	TLI.Segmental_C
TLI1105	Are there applicative constructions?	TLI.Grammatical_categories	NA
TLI1106	Is stress in the word left-leaning, right-leaning, unbounded or unpredictable?	TLI.Phonology	TLI.Prosodic
TLI1107	Is there nominal plural (according to WALS definition)?	TLI.Grammatical_categories	NA
TLI1109	Is there any mood marking on the fully inflected verb, if tense present?	TLI.Grammar_other	NA
TLI1110	Is there nominal case (according to WALS definition), if word order is not verb-final?	TLI.Grammatical_categories	NA
TLI1111	Is there head, dependent or null marking for attributives?	TLI.Grammar_other	NA
TLI1112	Is "bark" colexified with "skin", is "tree" colexified in "bark" or neither?	TLI.Lexical_semantics	NA
TLI1113	Are there alveolar approximants, uvular trills or neither?	TLI.Phonology	TLI.Segmental_C
TLI1115	Does the first person pronoun start with an m-sound or an n-sound, if it starts with an m- or n-sound at all?	TLI.Grammatical_categories	NA
TLI1116	Does the second person pronoun start with an m-sound, an n-sound or a t-sound if it starts with an m-, n- or t-sound at all?	TLI.Grammatical_categories	NA
TLI1117	Is there any aspect marking on the fully inflected verb, if morphological tense-aspect inflection is present and if tense is present?	TLI.Grammar_other	NA
TLI1118	Is there any tense marking on the fully inflected verb, if morphological tense-aspect inflection is present and if tense is present?	TLI.Grammar_other	NA
