# Supplementary material for: Patterns of genetic admixture reveal similar rates of borrowing across diverse scenarios of language contact
Source: Sci Adv. 2025 Aug 29;11(35):eadv7521. doi: 10.1126/sciadv.adv7521 (PMC12396315; doi:10.1126/sciadv.adv7521)
Supplement: Supplementary file 2 — Tables S1 to S3, S24, and S25 [file sciadv.adv7521_tables_s1_to_s3_s24_and_s25.zip › adv7521_table_s24.csv]

feature_state	dataset	mean_baseline	HPDI_lower_baseline	HPDI_upper_baseline	mean_diff	HPDI_lower_diff	HPDI_upper_diff	mean_RR	HPDI_lower_RR	HPDI_upper_RR	model	diff_interval_includes_zero	RR_interval_includes_one
GB020c	GBI	0.705666663064696	0.660146634371824	0.74601662291632	0.159766426543534	0.0936198568312109	0.228550935384936	1.2278475027319	1.12248389864823	1.33111840367943	genetic contact: all pairs	excludes 0	excludes one
GB021c	GBI	0.5723290054868	0.523032661136094	0.615984296685301	-0.2251328074466	-0.337286371492312	-0.122763548178171	0.607315969528614	0.415698260600846	0.779950858424742	genetic contact: all pairs	excludes 0	excludes one
GB022c	GBI	0.51953175847827	0.472725700369567	0.566257661997248	0.255417606636517	0.17289383239177	0.344449181986792	1.49530043939621	1.30229893699725	1.67692838140305	genetic contact: all pairs	excludes 0	excludes one
GB023c	GBI	0.497956919842937	0.45428777725405	0.545955906782685	0.0884481659305515	-0.00707358048364137	0.19036240788647	1.18038616702911	0.976775822882313	1.388398196612	genetic contact: all pairs	includes 0	includes one
GB024e	GBI	0.505729650967652	0.459895783158261	0.551965680812034	0.337955160755982	0.280515774522292	0.401758759721056	1.67321982757967	1.50604781719031	1.83594328227806	genetic contact: all pairs	excludes 0	excludes one
GB026	GBI	0.861045846990006	0.830387847580455	0.891625211034421	0.00487761452772744	-0.0464160555175921	0.0579030551060464	1.00603363758637	0.944381420975835	1.06636714042224	genetic contact: all pairs	includes 0	includes one
GB027	GBI	0.537845083046973	0.49123431986451	0.583045490335779	0.0212509150316334	-0.0526597861750989	0.101183703464603	1.04194340866948	0.893086263644857	1.18253689706844	genetic contact: all pairs	includes 0	includes one
GB028	GBI	0.549222788136703	0.502591388664585	0.596559799311413	0.0497059958295794	-0.0222105802356457	0.122976599082014	1.09294535457027	0.957023066872934	1.2304668327131	genetic contact: all pairs	includes 0	includes one
GB030	GBI	0.547958778982463	0.502079882217477	0.593756226789815	-0.230872970784661	-0.301629761032166	-0.15792897000163	0.579710585518589	0.46290469558898	0.698599999210991	genetic contact: all pairs	excludes 0	excludes one
GB031	GBI	0.6721230565446	0.629205973800756	0.717080178945281	0.0958313795720619	0.032075393774109	0.162964006600045	1.14413567165606	1.04144437288786	1.2479101791856	genetic contact: all pairs	excludes 0	excludes one
GB035	GBI	0.489614532582728	0.441972372185676	0.533636952013345	-0.015705634653669	-0.0933359999485198	0.0608180363523578	0.970604647223139	0.817578656695334	1.1312026256543	genetic contact: all pairs	includes 0	includes one
GB036	GBI	0.849102469548886	0.816063371184466	0.880824275217878	0.090587192946432	0.0557598874443616	0.127185249463064	1.1071964188706	1.06343284666847	1.15395600599485	genetic contact: all pairs	excludes 0	excludes one
GB037	GBI	0.814370012033939	0.780060256852355	0.850643260702824	-0.0124607953074918	-0.0716012872094153	0.0495265422679579	0.985235611341932	0.913025475936668	1.06199234713945	genetic contact: all pairs	includes 0	includes one
GB038c	GBI	0.607961980951431	0.556814323534719	0.658923606057207	0.064078438253764	-0.085802754705213	0.227963096832116	1.10547228623342	0.854274781338008	1.37748762287575	genetic contact: all pairs	includes 0	includes one
GB039c	GBI	0.615798895238636	0.571424552176269	0.662451025058871	0.101471507654057	0.0277252469321733	0.169979866896507	1.16675387942662	1.04192645847959	1.28675479509283	genetic contact: all pairs	excludes 0	excludes one
GB041c	GBI	0.769752059815075	0.727387970863068	0.805994620452491	0.0310171497729279	-0.0376211127881542	0.09785972655479	1.0409637864926	0.952487212578685	1.13075872990065	genetic contact: all pairs	includes 0	includes one
GB046C	GBI	0.641488270435129	0.598455198754026	0.686001479473897	0.047471641158742	-0.0466650673519269	0.143717242142319	1.075429534287	0.924933835194294	1.22688236378065	genetic contact: all pairs	includes 0	includes one
GB047	GBI	0.662538270489116	0.617224545219939	0.704252440557085	0.0860459424228596	0.0115371720470397	0.156454311875597	1.13136663248179	1.01360641007486	1.24094486675956	genetic contact: all pairs	excludes 0	excludes one
GB048	GBI	0.55769917041687	0.509254356378279	0.602327229257036	0.20687721779975	0.132888059961527	0.281103072351595	1.37406470051306	1.22283591926779	1.52523924254929	genetic contact: all pairs	excludes 0	excludes one
GB049C	GBI	0.69602426484567	0.652245894020522	0.738672171827784	0.136386933246892	0.0597100934731949	0.211998734308343	1.197364179846	1.081103997307	1.31375896365474	genetic contact: all pairs	excludes 0	excludes one
GB051c	GBI	0.512560820446719	0.46428467953868	0.560380268817598	-0.160608101308507	-0.296204149377347	-0.0305259195300359	0.686668497914156	0.422264393280848	0.934296600693763	genetic contact: all pairs	excludes 0	excludes one
GB052c	GBI	0.710738948244787	0.668489034949412	0.754219760015907	-0.166072714222503	-0.301834603824733	-0.0180476676040824	0.766133221076294	0.568129792138812	0.967989652479239	genetic contact: all pairs	excludes 0	excludes one
GB053c	GBI	0.50853754203077	0.462517055987259	0.557496751531533	-0.0769586044294942	-0.214524242443087	0.0646114539536136	0.849109897958684	0.578615197093238	1.12987263753444	genetic contact: all pairs	includes 0	includes one
GB054c	GBI	0.720625223819735	0.676773403086479	0.762337721641612	0.131978839491607	0.0514734349000728	0.223173640062973	1.18407427287537	1.05980392982316	1.30936632200965	genetic contact: all pairs	excludes 0	excludes one
GB057c	GBI	0.82389162734052	0.78627283705274	0.862232400453317	-0.0708538842323221	-0.214827052639833	0.0852021358181052	0.913725647515537	0.728575190355287	1.09406456927538	genetic contact: all pairs	includes 0	includes one
GB058C	GBI	0.730243516410078	0.690747652013509	0.773132807496186	0.0866260864167046	0.00213679709589731	0.176149760880318	1.11929477088299	1.00183408204241	1.24604314142052	genetic contact: all pairs	excludes 0	excludes one
GB059	GBI	0.497520931757715	0.451288045257606	0.543154584117452	0.0428038750448521	-0.0426085611707977	0.127983556532563	1.08892803348184	0.907748046623164	1.2598559878344	genetic contact: all pairs	includes 0	includes one
GB065e	GBI	0.524794334880771	0.47898411172649	0.574683060129872	0.0367427856715083	-0.0483756231569585	0.127519489568243	1.07218484940401	0.901765242103158	1.24276887311215	genetic contact: all pairs	includes 0	includes one
GB068	GBI	0.469129146108734	0.423120686246009	0.515342238265974	0.202391426040414	0.124999088289487	0.279137312520037	1.43586340389093	1.25189821914565	1.62978919033688	genetic contact: all pairs	excludes 0	excludes one
GB069	GBI	0.678140513001127	0.636026807403276	0.720601408107283	0.134355666618021	0.0759733207825324	0.195855482633579	1.19966672564747	1.10295730650631	1.29645589911905	genetic contact: all pairs	excludes 0	excludes one
GB074c	GBI	0.499642135479739	0.451401439655215	0.545312635090509	0.156598684479998	0.0853174161759324	0.233482369936585	1.31708989489494	1.14624758466392	1.47487049390308	genetic contact: all pairs	excludes 0	excludes one
GB075c	GBI	0.516570880539897	0.47281669044612	0.564368072442688	-0.0377695842800944	-0.119460182431487	0.0485114524061572	0.928989561991021	0.765352091463034	1.08681589375933	genetic contact: all pairs	includes 0	includes one
GB081	GBI	0.791008657821216	0.754981103248448	0.828015442875483	0.127701667381394	0.0851110548332626	0.169558511873667	1.16227628888101	1.10328524494514	1.22141343704183	genetic contact: all pairs	excludes 0	excludes one
GB082cC	GBI	0.475493102078595	0.430427232038484	0.521112855806802	-0.0388861220431774	-0.126894923090898	0.0449072003092476	0.920641385562806	0.739368435440072	1.09531782873629	genetic contact: all pairs	includes 0	includes one
GB083c	GBI	0.717714422685064	0.676330478625979	0.758276504846206	0.176196087912235	0.121516440379939	0.230687318546916	1.24691062434435	1.16161108999921	1.3339481951511	genetic contact: all pairs	excludes 0	excludes one
GB084c	GBI	0.603904471420298	0.561607928026321	0.651553971501331	-0.00102505745319576	-0.0879285218920746	0.0807848251291907	1.00002272075291	0.861229136687419	1.14133828143629	genetic contact: all pairs	includes 0	includes one
GB095C	GBI	0.751406860588971	0.712403292739038	0.789716344609455	0.0613075652087801	0.00226868094298194	0.122644660761253	1.08251031091808	1.00045543159042	1.16624005683195	genetic contact: all pairs	excludes 0	excludes one
GB096C	GBI	0.766611099232803	0.727825408444415	0.806233238195984	0.130218764068418	0.0818784094476384	0.179623475897911	1.17083883251657	1.09976863685614	1.23979385450973	genetic contact: all pairs	excludes 0	excludes one
GB098C	GBI	0.659936818172678	0.617556822104977	0.705681501924429	0.0789209121923314	0.0116625229939717	0.152956140525723	1.12113063130697	1.01204521580336	1.23519595225066	genetic contact: all pairs	excludes 0	excludes one
GB099	GBI	0.832333105532573	0.80053667869456	0.869769522964245	-0.33343552658068	-0.416427733287908	-0.252446857678235	0.599697532476405	0.504331696177695	0.692450131544695	genetic contact: all pairs	excludes 0	excludes one
GB103	GBI	0.55471417503841	0.507198770660456	0.598746448179788	-0.112416894582265	-0.195191277073146	-0.0351247433366056	0.798748173319549	0.655631858570753	0.933861666263402	genetic contact: all pairs	excludes 0	excludes one
GB104	GBI	0.728808846063435	0.688685761034457	0.769494659529785	0.09800343823311	0.0371467660077208	0.154777154331845	1.13557092002297	1.04995451940016	1.22049834678415	genetic contact: all pairs	excludes 0	excludes one
GB105	GBI	0.521852504614877	0.475603003567758	0.568242061274289	-0.146956328413044	-0.230732044344262	-0.0669543197316558	0.720130424603888	0.569327712045539	0.86172709470609	genetic contact: all pairs	excludes 0	excludes one
GB107C	GBI	0.484784431593537	0.437837023445764	0.529955859549691	-0.0202421015296515	-0.0987426310606567	0.0615870039586989	0.961013077121883	0.794712596849363	1.12330508617745	genetic contact: all pairs	includes 0	includes one
GB108	GBI	0.581130601801898	0.533365942530476	0.625991181686045	-0.148939231919359	-0.225581191140133	-0.0726053807319618	0.744983591819463	0.621308393956666	0.86807833329708	genetic contact: all pairs	excludes 0	excludes one
GB109C	GBI	0.692824386223065	0.652040286735189	0.735884845660865	-0.163557203412382	-0.249173767707849	-0.0777465532065947	0.764611680142911	0.644166442706754	0.883446417926062	genetic contact: all pairs	excludes 0	excludes one
GB110cC	GBI	0.72403545899656	0.684599538969396	0.767236075790152	-0.443905540612635	-0.526205467243003	-0.363763225587841	0.387090142154599	0.283429559347482	0.49168415663994	genetic contact: all pairs	excludes 0	excludes one
GB111C	GBI	0.531472253998434	0.484875549749337	0.576273935121656	0.0193437814710015	-0.065473638594304	0.102581941993628	1.03868169845669	0.873980974216983	1.19321738102018	genetic contact: all pairs	includes 0	includes one
GB113	GBI	0.607551439391824	0.561045664093296	0.652677753341276	-0.149939434402346	-0.229200188413688	-0.0714603260169742	0.754320651228329	0.627913644245518	0.873914837357933	genetic contact: all pairs	excludes 0	excludes one
GB116	GBI	0.918100411980026	0.894372193115926	0.941667994824874	-0.0406690444163	-0.0859224668391425	0.00801388374673617	0.955882532355629	0.906550720917765	1.00806425765974	genetic contact: all pairs	includes 0	includes one
GB117	GBI	0.47481604351295	0.430284906334693	0.522216818145618	0.0671095566963885	-0.0138042445744045	0.144407568086273	1.1447655028775	0.968789717212401	1.31711514185578	genetic contact: all pairs	includes 0	includes one
GB118	GBI	0.557071189072554	0.511392174016971	0.603302314297484	0.142165704269442	0.0621854544828114	0.224728744595837	1.25788770321577	1.10293941276128	1.41727391492973	genetic contact: all pairs	excludes 0	excludes one
GB122	GBI	0.564190081524382	0.519064657189905	0.609642830289623	0.116613696390255	0.0324879270309119	0.193222339271693	1.20910682105319	1.06053383632454	1.36260248032554	genetic contact: all pairs	excludes 0	excludes one
GB123	GBI	0.531270938713029	0.485138749670272	0.577309484467428	0.057457639884058	-0.0365859155899383	0.162325318891954	1.11063099304077	0.92514897613573	1.30895007835034	genetic contact: all pairs	includes 0	includes one
GB124	GBI	0.749320343637242	0.710972332811107	0.790436274386292	-0.0487254505613342	-0.12024180768971	0.0221266520732446	0.935807215525113	0.841792550704929	1.02963399297009	genetic contact: all pairs	includes 0	includes one
GB126	GBI	0.50877203489799	0.46208346430002	0.554843195376099	0.238307464628095	0.163816699301758	0.314565319811608	1.47248954195359	1.3027672535054	1.64884363280597	genetic contact: all pairs	excludes 0	excludes one
GB127	GBI	0.69950736760345	0.654641307670114	0.741760483847617	-0.021615915768854	-0.123141103920928	0.0838622372743327	0.969596492148643	0.827939059253913	1.12400922324695	genetic contact: all pairs	includes 0	includes one
GB129	GBI	0.957136469766839	0.939926343039308	0.974313764745051	0.0286519751535105	0.0109964337791	0.0481686322687435	1.03004483208663	1.0093773939609	1.04921583800215	genetic contact: all pairs	excludes 0	excludes one
GB130e	GBI	0.724925599878992	0.68247882212734	0.767743003570617	5.22200851407363e-05	-0.0698617573865603	0.0725996825019607	1.00122195760614	0.903226717089263	1.10074447840127	genetic contact: all pairs	includes 0	includes one
GB131	GBI	0.706671544902078	0.666896192164228	0.751033421650103	0.0800171035939382	0.016100998506951	0.138196569792554	1.11452165979259	1.02312403054697	1.20376250957055	genetic contact: all pairs	excludes 0	excludes one
GB132	GBI	0.473780125004189	0.428166716475654	0.520618379732746	-0.155600100455673	-0.226579967845577	-0.0854077406678851	0.673414815817193	0.541111100723689	0.810793390816652	genetic contact: all pairs	excludes 0	excludes one
GB133C	GBI	0.54985113486651	0.504033992921132	0.598007734482552	-0.179782888258405	-0.327729728719514	-0.032240935688473	0.6731193404746	0.398371760660008	0.9328399183236	genetic contact: all pairs	excludes 0	excludes one
GB134	GBI	0.852846788405444	0.822018797120697	0.885367251988412	0.0217707297758194	-0.0322745912794437	0.0762698432375878	1.02597453894029	0.961032439712124	1.08978966587362	genetic contact: all pairs	includes 0	includes one
GB135	GBI	0.824425024079022	0.79012483434496	0.857916120069639	-0.0255791177693091	-0.0925055753044224	0.0406264743571293	0.969468750038589	0.889983546685004	1.05108566875278	genetic contact: all pairs	includes 0	includes one
GB136	GBI	0.620370489627874	0.57471589371707	0.6633236809672	-0.0384231485888235	-0.110076524880494	0.0394128664286835	0.939539443217997	0.818079921267742	1.05447690675619	genetic contact: all pairs	includes 0	includes one
GB137	GBI	0.54533639873023	0.498993654929465	0.590500663430935	-0.00445398868908531	-0.0859712086370399	0.0728804268287957	0.99415117931656	0.850777663466582	1.14274795843717	genetic contact: all pairs	includes 0	includes one
GB138	GBI	0.500464513966402	0.454972059699457	0.547821400751642	0.00328534202186642	-0.0769113276295068	0.0779851950455082	1.00923411152777	0.850999425217554	1.16236158038128	genetic contact: all pairs	includes 0	includes one
GB139	GBI	0.620601214855311	0.575913178666138	0.666814043119417	-0.0928783599493694	-0.173219682100358	-0.0120868432804225	0.851616314145159	0.729066751771673	0.980597533758439	genetic contact: all pairs	excludes 0	excludes one
GB140	GBI	0.518782364286487	0.470108408177762	0.564009738247021	-0.0252791144523274	-0.114211445662909	0.0555083517124533	0.953235187431121	0.79279178708488	1.11739911343493	genetic contact: all pairs	includes 0	includes one
GB146	GBI	0.531269001881163	0.48433018424059	0.577813492476475	0.189895422880525	0.107035460915197	0.272762077809732	1.36075664070711	1.18187592872868	1.5252928745955	genetic contact: all pairs	excludes 0	excludes one
GB147c	GBI	0.705103408362638	0.663374326430324	0.749224135576481	-0.0930942972922024	-0.179470556024516	-0.00204464556957762	0.868709472686895	0.737540545336178	0.986717276377677	genetic contact: all pairs	excludes 0	excludes one
GB149C	GBI	0.849438923762336	0.817874344674308	0.883256045884257	-0.0732871379077312	-0.143169851825251	-0.000355297809056077	0.914132271704653	0.830915978685163	0.996954869876191	genetic contact: all pairs	excludes 0	excludes one
GB150	GBI	0.568324327965376	0.522426875778173	0.614856014506267	-0.102513192922501	-0.184850459772651	-0.0207362442378529	0.821181520868216	0.683346206571949	0.961419967885171	genetic contact: all pairs	excludes 0	excludes one
GB151	GBI	0.674666273948045	0.63341416246275	0.720355580287762	-0.0477406309152644	-0.127697967998921	0.0361099731461574	0.930453940232726	0.809426260958329	1.04807717500726	genetic contact: all pairs	includes 0	includes one
GB152	GBI	0.53999078820298	0.497304893639876	0.589311705778068	-0.124851846575088	-0.206178884575771	-0.0452336615501359	0.770380186335752	0.630723061043696	0.912266697504953	genetic contact: all pairs	excludes 0	excludes one
GB155C	GBI	0.84179235554593	0.809377804192829	0.874613733512288	-0.0685024301020201	-0.155376188508485	0.0157442812034532	0.918863331676377	0.81652994060113	1.01912661574873	genetic contact: all pairs	includes 0	includes one
GB156	GBI	0.930293624396775	0.908933065949992	0.952346410029164	0.026219543342923	-0.0021640657485561	0.0558950240383898	1.02835406923795	0.997259334135372	1.0607868563587	genetic contact: all pairs	includes 0	includes one
GB158	GBI	0.583300357351936	0.537695382210906	0.629396433185283	0.0116426791267476	-0.0782511152303256	0.100324763987074	1.02185175198563	0.872017494697067	1.18031211552671	genetic contact: all pairs	includes 0	includes one
GB159	GBI	0.501596549245926	0.455064998834538	0.548411133209617	0.0671199998720894	-0.0205882596417697	0.154606945849269	1.13669634659944	0.954382614687128	1.31557209610344	genetic contact: all pairs	includes 0	includes one
GB167	GBI	0.89559911770821	0.869966131278693	0.923801857412385	0.0474346541999874	0.0099854338148615	0.0856399996122905	1.05326130406663	1.00874360985087	1.09562395409279	genetic contact: all pairs	excludes 0	excludes one
GB177	GBI	0.809069217793264	0.774400386604051	0.84478846617295	0.0200670892703217	-0.0409971341403261	0.0835705819745661	1.02548252524712	0.94832540221308	1.10445498110487	genetic contact: all pairs	includes 0	includes one
GB192c	GBI	0.723229703696806	0.681948552073516	0.768041452178057	-0.0385380415052326	-0.193159739917484	0.12743195424785	0.946591127178152	0.727242285289357	1.17285714198249	genetic contact: all pairs	includes 0	includes one
GB196C	GBI	0.657199484685811	0.611127714462523	0.70446550673133	0.228522620410747	0.152283820466469	0.313548125242639	1.34966328349097	1.22125001242104	1.49514593034667	genetic contact: all pairs	excludes 0	excludes one
GB197C	GBI	0.894396349981272	0.868373230285916	0.924348527575746	-0.0261852849053138	-0.108076351555104	0.0588770528351363	0.9707871139508	0.878528105354116	1.06575224516005	genetic contact: all pairs	includes 0	includes one
GB198c	GBI	0.491595948679509	0.443366078694341	0.539054888105289	0.0189866300902966	-0.159802803432299	0.181132283478029	1.03907423132856	0.68367069932661	1.38208796230063	genetic contact: all pairs	includes 0	includes one
GB203e	GBI	0.493280328775138	0.445059998366811	0.537796319103218	0.278631662065686	0.198313143541531	0.363214478848293	1.56956370760078	1.37513612313311	1.77221054453666	genetic contact: all pairs	excludes 0	excludes one
GB204	GBI	0.482719848939639	0.437876986042677	0.530492047937609	0.216013203644744	0.126310031860548	0.30278052294826	1.45180847475571	1.24484132300643	1.65478746773081	genetic contact: all pairs	excludes 0	excludes one
GB250	GBI	0.530595914795356	0.484607266641338	0.576562329572538	-0.0870472341444995	-0.171586733976995	0.00366373511722962	0.837539022624974	0.670666618465034	0.992738598154331	genetic contact: all pairs	includes 0	excludes one
GB251m	GBI	0.530040303160085	0.482817577522036	0.576273685273544	-0.13703977845295	-0.225500555943513	-0.0458078917252683	0.743119781295944	0.583449810478385	0.90784709922466	genetic contact: all pairs	excludes 0	excludes one
GB252c	GBI	0.507607818338123	0.459106949020718	0.555542329133222	0.0272918920639042	-0.114037829387508	0.170907589394494	1.05500068203316	0.78564259552425	1.35167716528361	genetic contact: all pairs	includes 0	includes one
GB253c	GBI	0.586673364752213	0.540094329434748	0.634674545513392	-0.228337668799708	-0.368125284789076	-0.0956075403276342	0.61061932544605	0.37245477377797	0.834166069361416	genetic contact: all pairs	excludes 0	excludes one
GB254c	GBI	0.545075724399279	0.498635582356867	0.592871313477861	-0.00676631699953944	-0.14401106583728	0.135737388125198	0.988639691293697	0.736860990613588	1.25168883610095	genetic contact: all pairs	includes 0	includes one
GB256	GBI	0.710085551117425	0.668439608013392	0.751339922628262	0.0922053051708517	0.0207303174784725	0.16596864165471	1.1310286018304	1.02643508357924	1.23923672719224	genetic contact: all pairs	excludes 0	excludes one
GB257	GBI	0.466928503296257	0.422251929623676	0.514152228821167	0.0303480598516192	-0.0580336253102412	0.112451182731869	1.06821811696128	0.871610358331015	1.24265493050088	genetic contact: all pairs	includes 0	includes one
GB260	GBI	0.934815977419445	0.914000152425696	0.957332956667938	-0.341368880504803	-0.416853374394996	-0.263759318514366	0.634924906673354	0.554458149033339	0.715099068853884	genetic contact: all pairs	excludes 0	excludes one
GB262c	GBI	0.577958052438426	0.532810102538224	0.624312431914034	-0.214361897741829	-0.338387199808375	-0.0892286243797495	0.629721164854282	0.413743157659233	0.83492484244883	genetic contact: all pairs	excludes 0	excludes one
GB263c	GBI	0.524374046706774	0.47634196103677	0.572784895549984	-0.0548072283935234	-0.185369861594583	0.0777122035887187	0.89684562184137	0.638922882320112	1.13844159246479	genetic contact: all pairs	includes 0	includes one
GB264c	GBI	0.64106352560722	0.595825940475112	0.687123678899819	-0.192469287674546	-0.311733935345598	-0.0653960024422656	0.699774045818468	0.49623871323976	0.879045791564999	genetic contact: all pairs	excludes 0	excludes one
GB265	GBI	0.534390279980638	0.48751259818278	0.581257066679445	0.216826654978963	0.128269237221163	0.305721545307778	1.4091088921626	1.22977663101405	1.59724208410968	genetic contact: all pairs	excludes 0	excludes one
GB273	GBI	0.492503099540439	0.44358589445833	0.539199148265589	0.0872284997484103	-0.00849867997337694	0.186326120409924	1.18001404433041	0.977964078474996	1.38827262942947	genetic contact: all pairs	includes 0	includes one
GB286c	GBI	0.896185571102163	0.868865813210657	0.923906656011101	0.0339333233694703	-0.0266941696832247	0.0984838596751584	1.03797144872724	0.969334526060045	1.11182551759749	genetic contact: all pairs	includes 0	includes one
GB291c	GBI	0.680676453711081	0.639271906560287	0.726438982226391	0.0554664971580393	-0.0971385931973368	0.212316916326692	1.08205040692759	0.862804753347023	1.32341407307679	genetic contact: all pairs	includes 0	includes one
GB296	GBI	0.566781549672943	0.520328667728921	0.611052500732513	-0.0405995263667537	-0.176846786496184	0.0885926687490605	0.929282575857312	0.690694893911834	1.16058881356082	genetic contact: all pairs	includes 0	includes one
GB297	GBI	0.89889499339563	0.872331287389955	0.925346023296602	0.0615664161291746	0.0313375385735604	0.0943872757209088	1.06879420602307	1.03356714096778	1.10700611893612	genetic contact: all pairs	excludes 0	excludes one
GB298	GBI	0.816946201159965	0.782874373382538	0.853233550926278	0.079679862964923	0.0331703443348349	0.125530645091408	1.09819628597117	1.04067744781129	1.15956060032902	genetic contact: all pairs	excludes 0	excludes one
GB299	GBI	0.58042739309013	0.533454079303993	0.623896523695054	0.0100800939374863	-0.0657659645469381	0.088068269137097	1.01933430011749	0.887296427796882	1.15399303179246	genetic contact: all pairs	includes 0	includes one
GB300	GBI	0.802124030534512	0.766646731700693	0.838792135087188	-0.302588053454732	-0.39185286359	-0.208485028491456	0.623021274583398	0.513065268613745	0.73449473857208	genetic contact: all pairs	excludes 0	excludes one
GB301	GBI	0.663697476817657	0.620940848393755	0.708997961467302	0.0968974825144214	0.0200207266381465	0.175074957831196	1.14748599574976	1.02363109934064	1.26752903640454	genetic contact: all pairs	excludes 0	excludes one
GB302c	GBI	0.67493364235904	0.629887299903676	0.718089888934614	-0.369329842933723	-0.459765235312752	-0.286057511927798	0.453036611981128	0.331790734679473	0.571182136806812	genetic contact: all pairs	excludes 0	excludes one
GB304c	GBI	0.576224836649616	0.528815349494387	0.621001518146337	-0.0660808314090229	-0.165735190036502	0.037517636302836	0.886590497712282	0.717063572830701	1.06556165203444	genetic contact: all pairs	includes 0	includes one
GB309c	GBI	0.484512491574676	0.439117468931354	0.531084193409435	0.139379490126239	0.0467473298535985	0.226577474444261	1.29156078661182	1.09456967086548	1.49092016598474	genetic contact: all pairs	excludes 0	excludes one
GB313	GBI	0.50908283173015	0.45858648585974	0.554458756463834	-0.218663698775914	-0.29656888226744	-0.141674719389931	0.571724272679373	0.432611873493769	0.705176590856751	genetic contact: all pairs	excludes 0	excludes one
GB321c	GBI	0.614153761792749	0.569044970283542	0.660156698915396	0.0352541809709729	-0.129457321211944	0.193527977269539	1.05794190479915	0.793416798479213	1.32195424904896	genetic contact: all pairs	includes 0	includes one
GB322c	GBI	0.463850670707052	0.416550485819438	0.513132216190138	-0.0848368222490705	-0.219961389041032	0.0519404432055874	0.818175276377576	0.525677942963714	1.11046817021016	genetic contact: all pairs	includes 0	includes one
GB323c	GBI	0.851504527197042	0.819247873294152	0.88313851156167	-0.0514090998021616	-0.154364156006994	0.0541772361557633	0.9398850258942	0.81974673709712	1.0648014270242	genetic contact: all pairs	includes 0	includes one
GB324	GBI	0.820710249658857	0.786731908297029	0.856358680405178	0.0185923416498296	-0.0392190465971454	0.0758024602926047	1.02324059022951	0.95302104725355	1.09475196217298	genetic contact: all pairs	includes 0	includes one
GB325	GBI	0.680775827828116	0.638577732012765	0.725462645052265	-0.0730943774079373	-0.158996133527294	0.0168826493655999	0.893606092817039	0.769891647737447	1.0247843490453	genetic contact: all pairs	includes 0	includes one
GB326	GBI	0.513346203359364	0.4692339879341	0.560999868438993	0.266143374711794	0.19441659714062	0.332673668110519	1.5227631582054	1.34968646750847	1.6831381184909	genetic contact: all pairs	excludes 0	excludes one
GB327	GBI	0.706828854795817	0.664525482953071	0.747832152074626	0.15155622599968	0.0939226304996941	0.213955511591784	1.21579854016962	1.12150302412837	1.30751673014089	genetic contact: all pairs	excludes 0	excludes one
GB329c	GBI	0.524381572749952	0.478384678023787	0.571871809440051	0.128098039523009	-0.0581709593647885	0.325592330786603	1.24552620684444	0.874203002824855	1.61875680633758	genetic contact: all pairs	includes 0	includes one
GB330c	GBI	0.545519972004358	0.497821385306922	0.593738148793212	0.0625921686686304	-0.157158940819529	0.281123820515565	1.11497391229555	0.715761623703986	1.52740115819418	genetic contact: all pairs	includes 0	includes one
GB331C	GBI	0.740329243034673	0.700440227620329	0.7822576263145	-0.0742533342064971	-0.174032805943543	0.0283724489263172	0.900385748926189	0.768827480659111	1.04019696442219	genetic contact: all pairs	includes 0	includes one
GB332EON_body-part.tallying.system	GBI	0.952698582703663	0.936217881478534	0.971310162122979	0.0348634604049545	0.0167623088904814	0.052572606478091	1.03671466383456	1.01715709058046	1.05587702437653	genetic contact: all pairs	excludes 0	excludes one
GB332EON_decimal.system	GBI	0.612068315838075	0.567544533109101	0.657426265717255	0.0450123620097465	-0.0344912897415848	0.118928215296761	1.07541117752221	0.94326299880737	1.20022560202828	genetic contact: all pairs	includes 0	includes one
GB332EON_neither	GBI	0.614111097950372	0.569555700143545	0.660372777242382	0.000423919343956273	-0.0759898446586662	0.0831162675405595	1.00240434236854	0.872843130922794	1.13248165974859	genetic contact: all pairs	includes 0	includes one
GB334	GBI	0.645310689423904	0.602847395367957	0.691595063967416	0.246433307896979	0.192689594831116	0.300070986344493	1.38415829917157	1.27901271243426	1.48659121635816	genetic contact: all pairs	excludes 0	excludes one
GB335	GBI	0.721519914776309	0.678931583933563	0.762551610949251	0.0301072172450256	-0.0380897124001504	0.105687642599135	1.0428411527263	0.945486357066184	1.14886190780211	genetic contact: all pairs	includes 0	includes one
GB401	GBI	0.583235493552448	0.539424074299703	0.631195738932292	-0.350610970925994	-0.455035882050006	-0.25697591525674	0.399180414359708	0.239477242762223	0.556325828061673	genetic contact: all pairs	excludes 0	excludes one
GB402	GBI	0.881840333794214	0.852299987927381	0.911412732818704	-0.308273410954265	-0.410440193260228	-0.202537177813593	0.650599340164579	0.531831671339119	0.763424017100073	genetic contact: all pairs	excludes 0	excludes one
GB403	GBI	0.654125129385077	0.608153656841022	0.697797807736263	-0.340986311994389	-0.428093341218151	-0.249892870594189	0.47906845361635	0.351608752519858	0.605920469334034	genetic contact: all pairs	excludes 0	excludes one
GB408	GBI	0.490405273938952	0.444442110119223	0.537576062216934	0.0962078690385583	0.0157342111344864	0.176957491087644	1.19963754820468	1.01553909107378	1.36538748130496	genetic contact: all pairs	excludes 0	excludes one
GB409	GBI	0.615194102314255	0.570439878970043	0.660933696117234	0.277052886448663	0.218258186554274	0.330029784564119	1.4531317119014	1.33531409661386	1.56794758929715	genetic contact: all pairs	excludes 0	excludes one
GB410	GBI	0.544768713834271	0.499827056000441	0.590181573738745	-0.0580383376452906	-0.146000007391198	0.0268626914929226	0.895395126635603	0.731041705194312	1.04269887391305	genetic contact: all pairs	includes 0	includes one
GB415	GBI	0.725158304351741	0.685880917064699	0.767332400071578	-0.292584517067218	-0.381817857154219	-0.203884397078721	0.597000118997954	0.478271491075648	0.711036309485036	genetic contact: all pairs	excludes 0	excludes one
GB421c	GBI	0.635395122198628	0.59263094104489	0.682289213028465	-0.0422871350178599	-0.167922110838929	0.0897813205908435	0.934474910058114	0.739267966626754	1.14486757953423	genetic contact: all pairs	includes 0	includes one
GB422c	GBI	0.58514821056252	0.536917130641089	0.629544681607587	-0.140931801628595	-0.261811027681292	-0.0294660491557354	0.760269804973408	0.565012519474983	0.953483860530685	genetic contact: all pairs	excludes 0	excludes one
GB430c	GBI	0.669139841856618	0.627290156534877	0.715245468894472	0.231510007408757	0.155603881844155	0.308892259665996	1.34769616811492	1.22368055161387	1.48087658473253	genetic contact: all pairs	excludes 0	excludes one
GB431c	GBI	0.495237194864845	0.448520071334595	0.542461333488075	0.0770801944669786	-0.0805716738669931	0.232062310462019	1.15729271262114	0.835639752578846	1.47696407953321	genetic contact: all pairs	includes 0	includes one
GB432c	GBI	0.724587818440861	0.681037008661866	0.764858931806331	0.187271745935585	0.120406778054014	0.260397353634978	1.25958950237408	1.15370192349888	1.36486405311868	genetic contact: all pairs	excludes 0	excludes one
GB433c	GBI	0.523853042060512	0.47637644997693	0.57203227565113	0.0727337365141104	-0.0707203641041691	0.224611295288636	1.1401495550079	0.870862912618749	1.44290943960983	genetic contact: all pairs	includes 0	includes one
GB480m	GBI	0.621031542758614	0.576827461429551	0.665666469612424	0.186578732391783	0.126319273884658	0.246380043556478	1.3026507687823	1.1919732326042	1.41348695123269	genetic contact: all pairs	excludes 0	excludes one
GB500drm	GBI	0.498419363928859	0.451928077663501	0.545023960538708	0.221517280336464	0.149024604333981	0.292597704675381	1.44877333873688	1.26996051112115	1.61279410728878	genetic contact: all pairs	excludes 0	excludes one
GB501drm	GBI	0.481872805150321	0.435946599599454	0.527818693107702	-0.0923348490177305	-0.182455653800043	-0.00276588198580552	0.810429720875767	0.633379183806655	0.993650691191382	genetic contact: all pairs	excludes 0	excludes one
GB510m	GBI	0.48636697377357	0.439228990916169	0.532805128644151	0.109264862617287	0.0162992671127938	0.203516936188406	1.22823948276847	1.02831864073082	1.43500383915936	genetic contact: all pairs	excludes 0	excludes one
GB522C	GBI	0.679244054551487	0.637707898619196	0.722806879732085	0.0470252412521855	-0.0325778631403176	0.123658878968319	1.07054499573658	0.954794470484634	1.18965048971782	genetic contact: all pairs	includes 0	includes one
GB549drmc	GBI	0.82484736175303	0.7897627632735	0.85931871934097	0.0689225007521007	0.0157273642023724	0.118291627454466	1.08419816400553	1.01800678214869	1.14688247875942	genetic contact: all pairs	excludes 0	excludes one
GB550m	GBI	0.444545785941136	0.398647129344524	0.491468522357194	0.14138077569684	0.067322523376224	0.223244470196014	1.32270612310927	1.12673254470089	1.5160437675183	genetic contact: all pairs	excludes 0	excludes one
GB551mC	GBI	0.493816605038792	0.447773622268847	0.539375441752345	-0.288413652394946	-0.357142257438116	-0.222682228520907	0.41681569562455	0.298940197759529	0.527512842143059	genetic contact: all pairs	excludes 0	excludes one
GB552m	GBI	0.597042338873555	0.551845202092327	0.643047621451593	0.189721492213955	0.126980843338663	0.256010142555911	1.32039241787618	1.1958642794222	1.44490609870939	genetic contact: all pairs	excludes 0	excludes one
GB553drmcC	GBI	0.557742898816385	0.512084909731797	0.604136353339178	-0.0761752512482507	-0.166229042266576	0.009811142701871	0.865140805509296	0.71166496869663	1.02024471303843	genetic contact: all pairs	includes 0	includes one
GB555m	GBI	0.558627927654119	0.510154777134277	0.601969815386531	0.33009363767504	0.270342886040353	0.389514943384733	1.59474692089081	1.45067603076275	1.73982933403607	genetic contact: all pairs	excludes 0	excludes one
GB556EO	GBI	0.92287657585056	0.899024047695055	0.946414415036094	-0.0149861727660061	-0.103637010354931	0.0675291352847537	0.983714952350059	0.889000234804396	1.07615793586275	genetic contact: all pairs	includes 0	includes one
GB556m	GBI	0.758750426683821	0.719914634694074	0.797079711085617	0.0377700722402061	-0.0330736662473271	0.108136400845774	1.05051987324873	0.951989871450623	1.14104226902142	genetic contact: all pairs	includes 0	includes one
GB557drm	GBI	0.748180525021142	0.708825253098645	0.788378715224684	0.14475821234007	0.0942688946957722	0.193174080748209	1.19463272166828	1.11793744236335	1.26506884259401	genetic contact: all pairs	excludes 0	excludes one
GB558drm	GBI	0.898069360141944	0.87205890112177	0.924626545446599	-0.00058503070260834	-0.0443302417424541	0.0430779818572713	0.999619417535698	0.949836407716403	1.04769820029861	genetic contact: all pairs	includes 0	includes one
GB559drm	GBI	0.890251026163355	0.862251572316878	0.916815979332746	0.0201845541230829	-0.0211012956342497	0.0599471442866879	1.02295591271952	0.976913530327734	1.06912732307731	genetic contact: all pairs	includes 0	includes one
GB560drmcC	GBI	0.795755331044201	0.757860821536059	0.835033925646168	0.0162409327585845	-0.0981473427120412	0.137119690594061	1.02057501871948	0.876890761363925	1.17541684034861	genetic contact: all pairs	includes 0	includes one
GB561drmc	GBI	0.649691517170091	0.605450890361973	0.693834732734972	0.0103421654372137	-0.0677824931331462	0.0833900442604435	1.01726173137101	0.89753170016758	1.13168115885566	genetic contact: all pairs	includes 0	includes one
GB563m	GBI	0.860191768033502	0.830269819269951	0.892122545598385	0.02283772809724	-0.022602449782573	0.0681215394955772	1.02695250483445	0.972990791341971	1.07990443219144	genetic contact: all pairs	includes 0	includes one
GB567drm	GBI	0.499179056664533	0.45364622424064	0.545394062958442	0.0584556539136006	-0.0215339097359121	0.141095567361914	1.1200218289734	0.952240643496764	1.28924265768574	genetic contact: all pairs	includes 0	includes one
GB568drm	GBI	0.494090642233009	0.447627726648425	0.540534990717499	-0.035942565731636	-0.120360662996585	0.0450987335186145	0.929598478973394	0.768610884054195	1.09934210320541	genetic contact: all pairs	includes 0	includes one
GB569drmcC	GBI	0.544231828986972	0.496201459372008	0.592704346996332	-0.019843371033883	-0.146132733745577	0.109692031028788	0.965164028861953	0.725114136821744	1.19587620452662	genetic contact: all pairs	includes 0	includes one
GB590mC	GBI	0.464307607477002	0.417302013605461	0.51010730509519	-0.00132215817724895	-0.0919684303223202	0.0913009839971607	1.0001959029394	0.8049789243406	1.20023842849125	genetic contact: all pairs	includes 0	includes one
GB591mC	GBI	0.505585411324767	0.459121745587551	0.551187030085221	-0.207216166275772	-0.291525396372831	-0.125846751474417	0.591246660589423	0.435620077801	0.73966144949007	genetic contact: all pairs	excludes 0	excludes one
GB595m	GBI	0.539610000606066	0.493283842343179	0.583591052545175	0.0230205017813148	-0.0663658047870228	0.107363880296065	1.04476661424343	0.881925850978933	1.20713797850272	genetic contact: all pairs	includes 0	includes one
GB606m	GBI	0.626534221330112	0.579794390934849	0.670649003484326	0.0237955357106342	-0.0648966120365856	0.117869910477641	1.03962370396878	0.895001553715791	1.19098868714418	genetic contact: all pairs	includes 0	includes one
GB620drmc	GBI	0.885506962394651	0.85876512250849	0.915434056835563	0.0741697850015501	0.0441230481371221	0.102800868018537	1.08411712671462	1.04854774063404	1.11913733415212	genetic contact: all pairs	excludes 0	excludes one
GB621drmc	GBI	0.839270316026036	0.808047191270229	0.872895895871493	0.0465004871128403	-0.000252810689676974	0.0904633015426699	1.05587861637646	0.999070078134204	1.10996043957437	genetic contact: all pairs	includes 0	includes one
GB622drmc	GBI	0.526552915740081	0.480901444695799	0.572068952637306	0.00848853321483824	-0.0696444947249272	0.0866008701367623	1.0184606534076	0.859605597111209	1.15929634510296	genetic contact: all pairs	includes 0	includes one
GB623drmc	GBI	0.448332426714447	0.40219905087645	0.495064982768124	-0.114599753614317	-0.192365451908545	-0.0391888871070487	0.746782657079049	0.585339865917067	0.90483016959093	genetic contact: all pairs	excludes 0	excludes one
GB624drmc	GBI	0.6308013172146	0.586884936932585	0.676371767910041	0.0112145811054678	-0.0604328152565825	0.0849721374979272	1.01935060341292	0.904546076759086	1.13702089232021	genetic contact: all pairs	includes 0	includes one
GB625mC	GBI	0.696120804668646	0.65544094901732	0.740714173325532	0.174243563751253	0.119175057790745	0.228344122146235	1.25190094096278	1.16179856216227	1.3404333521735	genetic contact: all pairs	excludes 0	excludes one
GB701drm	GBI	0.491344129279374	0.443778318754366	0.537474982478157	0.292878866115855	0.220318925715533	0.368045191698179	1.60109909322232	1.41869355391936	1.79519983406209	genetic contact: all pairs	excludes 0	excludes one
GB702drmC	GBI	0.534453901993795	0.490894657062282	0.584279145521542	0.134702054413612	0.0391415488432721	0.221712149890554	1.25493343978259	1.07168108147157	1.43207895955603	genetic contact: all pairs	excludes 0	excludes one
GB703drmc	GBI	0.585718503626825	0.539318465357997	0.633633337918659	0.19310452870135	0.0598550268795424	0.328526978614716	1.33142989889983	1.09853617052143	1.57695682624797	genetic contact: all pairs	excludes 0	excludes one
GB704drm	GBI	0.483633141049323	0.436832380703755	0.530617765039701	0.377495282581237	0.314440619197093	0.443630193459469	1.78650920583177	1.59434810508673	1.97488589289931	genetic contact: all pairs	excludes 0	excludes one
GB777drm	GBI	0.787616695936622	0.748177929784555	0.822517977499704	0.100919029464456	0.0531472918648482	0.149429785458118	1.12895507819344	1.06506952645164	1.19627724924781	genetic contact: all pairs	excludes 0	excludes one
GB800EO	GBI	0.527702934190778	0.480826214026081	0.573535098184941	0.1066008006384	-0.00811270221579774	0.228359750101542	1.20433752433352	0.964925330448307	1.42522729322017	genetic contact: all pairs	includes 0	includes one
GB800m	GBI	0.49916166265961	0.451717515373928	0.546135354691361	0.136194978894743	0.0410832928644829	0.235299440111338	1.27619261467707	1.05864063532378	1.4693817488095	genetic contact: all pairs	excludes 0	excludes one
GB850drm	GBI	0.772828843868291	0.735076491030523	0.810384700541824	0.0995564869395494	0.0460549714082408	0.151888406150504	1.12972937155584	1.05264187466028	1.19859487070449	genetic contact: all pairs	excludes 0	excludes one
GB852drmC	GBI	0.533046934589442	0.488460878855815	0.5807221397259	0.0502068765367237	-0.0339054804473602	0.132718412655379	1.09677654822941	0.92777018778759	1.24880886978189	genetic contact: all pairs	includes 0	includes one
GB853drm	GBI	0.543693590877395	0.496976576652055	0.588832845365211	-0.0210727043272868	-0.106174859011427	0.0668123733943297	0.96327254514872	0.811195731379061	1.12865762608323	genetic contact: all pairs	includes 0	includes one
GB887drmc	GBI	0.720950928374127	0.680689346618462	0.764112075769696	-0.196584155974201	-0.282500678430263	-0.11654322353383	0.72796792359217	0.616057414228438	0.836847347655545	genetic contact: all pairs	excludes 0	excludes one
GB888drmcC	GBI	0.56804796382318	0.521965197079817	0.614467428660878	0.0160635518890391	-0.0903693025836371	0.119418575950079	1.03006963155096	0.843639927718194	1.21575129116378	genetic contact: all pairs	includes 0	includes one
GB900EO_conjoined.clauses	GBI	0.782188751487113	0.744103628452791	0.819976658482382	0.00837116457253503	-0.0685991594380696	0.0922835230884502	1.01124063358309	0.910229463879627	1.11749530170428	genetic contact: all pairs	includes 0	includes one
GB900EO_marker.of.standard.with.elsewhere.locational.meaning	GBI	0.570980696459186	0.522610121118635	0.61725199739489	-0.0477519839325582	-0.150709411687585	0.0562044020013166	0.917642264571686	0.735753509245002	1.09597018018754	genetic contact: all pairs	includes 0	includes one
GB900EO_neither	GBI	0.503100029752212	0.454940441904088	0.549404900650347	0.0160934983428455	-0.0897630807466233	0.12401356303737	1.03424087412778	0.821553152141793	1.24801371931115	genetic contact: all pairs	includes 0	includes one
GB945m	GBI	0.771738548474925	0.73390707042039	0.810592138791488	0.171399512444443	0.130084422141705	0.213950553815413	1.22318554754022	1.15838497077008	1.28611333536648	genetic contact: all pairs	excludes 0	excludes one
GB947mc	GBI	0.66974121570469	0.623850884386263	0.713225358030503	0.0708911385556912	-0.0824110006800346	0.221523115759994	1.10650929939661	0.881710180524068	1.34200473785812	genetic contact: all pairs	includes 0	includes one
GB949m	GBI	0.585607189863584	0.541202699158349	0.632704967004506	0.0128908940448347	-0.0721377541218922	0.0993568098280608	1.02403550328491	0.879360124618982	1.17577966206781	genetic contact: all pairs	includes 0	includes one
GB950m	GBI	0.503060358987023	0.45565208969299	0.548620948851358	-0.0419352314855458	-0.124404156961197	0.0412060765956025	0.918886356885387	0.757191267108878	1.08154026281259	genetic contact: all pairs	includes 0	includes one
GB951drmcC	GBI	0.498402629824111	0.451985094551845	0.545016672049486	-0.160037331905831	-0.236973612472345	-0.0836373259329305	0.680402180666804	0.53229528951897	0.816380733959802	genetic contact: all pairs	excludes 0	excludes one
GB952drmcC	GBI	0.745378712932896	0.70618022055474	0.786207341601888	0.0138560129564405	-0.0541702818502355	0.0859472281973003	1.01951025993622	0.924881013006671	1.1147691294846	genetic contact: all pairs	includes 0	includes one
GB953drmcC	GBI	0.877772417486151	0.847962172591381	0.908644538747245	0.049611997619149	-0.0186504559714926	0.120961475133521	1.05662618602014	0.978062035492372	1.14123380418629	genetic contact: all pairs	includes 0	includes one
GB954drmcC	GBI	0.92040618959859	0.898388898936228	0.944708745312146	0.0554280690329674	0.0301388969299531	0.0820698393780879	1.0604579874506	1.03181697122584	1.09077802729411	genetic contact: all pairs	excludes 0	excludes one
GB955drmc	GBI	0.772651805932608	0.734431255463605	0.810313035817252	0.13787916259433	0.090395203389586	0.183790578339824	1.17942422060943	1.11231065933108	1.24588373323872	genetic contact: all pairs	excludes 0	excludes one
GB990drmcC	GBI	0.535308201554298	0.488509157852667	0.580652052043919	0.233657704118371	0.164653722934795	0.306592757715083	1.44017264596988	1.28460917716966	1.59800792950067	genetic contact: all pairs	excludes 0	excludes one
GB991drmcC	GBI	0.719871401711772	0.67781490779821	0.761221605307371	0.200731010742899	0.151608170412293	0.246318602935709	1.2803157087234	1.19594201989538	1.35295569673032	genetic contact: all pairs	excludes 0	excludes one
GB995F_adj-noun.and.dem-noun	GBI	0.569794100240959	0.521945217888832	0.61767979952464	0.018444713913375	-0.099737874781866	0.13572651607752	1.03399636037018	0.819467233163827	1.23583857483309	genetic contact: all pairs	includes 0	includes one
GB995F_adj-noun.and.noun-dem	GBI	0.703527785687223	0.662412414634296	0.748710068117121	-0.101247814177419	-0.227603102294624	0.0189313658626046	0.85668561494322	0.6828521474703	1.03117654754728	genetic contact: all pairs	includes 0	includes one
GB995F_noun-adj.and.dem-noun	GBI	0.910701053978394	0.885662721028377	0.936910721669472	0.0496738398549471	0.0146668646662091	0.0859922692290311	1.05477374013055	1.01540954480708	1.09590216002416	genetic contact: all pairs	excludes 0	excludes one
GB995F_noun-adj.and.noun-dem	GBI	0.478077281196529	0.430441554456618	0.524930679548305	0.367983744335324	0.282583460793158	0.450255330553108	1.77549694701907	1.5582336620855	2.00118046552115	genetic contact: all pairs	excludes 0	excludes one
TLI0005	TLI	0.520849020571835	0.473365006369398	0.568525040528362	-0.0313818642650344	-0.200999865100466	0.141447743768317	0.941332917569375	0.620075865006191	1.27631290663541	genetic contact: all pairs	includes 0	includes one
TLI0035	TLI	0.965941369168442	0.950185356541714	0.981164794265444	0.0186226375158326	4.5292497523719e-05	0.0411413960520718	1.01934855157109	0.99963168061458	1.04286386056118	genetic contact: all pairs	excludes 0	includes one
TLI0044	TLI	0.544626135363405	0.496820830035732	0.590646111064206	0.140741943070062	0.00523469373358509	0.280151394965378	1.2609798501086	1.00394793599462	1.52640761779521	genetic contact: all pairs	excludes 0	excludes one
TLI0081	TLI	0.742601560236193	0.701961331240026	0.782653858740369	-0.113117706229859	-0.353587741867723	0.151204665625677	0.847490405597154	0.521856316922931	1.20462617756305	genetic contact: all pairs	includes 0	includes one
TLI0096	TLI	0.863415356798226	0.832979197727479	0.895897121774041	0.00606549644577901	-0.0882356681118821	0.104420855269445	1.00729586689717	0.895207638674436	1.12115873637959	genetic contact: all pairs	includes 0	includes one
TLI0102_cat-based	TLI	0.971211346007056	0.957330780066032	0.985840283813779	0.0106390415635883	-0.0115463589539238	0.0352833583606086	1.01098865857004	0.988007375151263	1.03681152311184	genetic contact: all pairs	includes 0	includes one
TLI0102_lex-based	TLI	0.905467461627737	0.880751735888353	0.933858599771261	-0.0287008631734406	-0.131213651906044	0.0749934804161144	0.968352088994564	0.854651218095413	1.08412686720957	genetic contact: all pairs	includes 0	includes one
TLI0102_none	TLI	0.943498746333967	0.923222733225784	0.964163422566583	-0.021010073724011	-0.0905116154852418	0.0485086563199235	0.977724474643349	0.903829121850003	1.05208406510299	genetic contact: all pairs	includes 0	includes one
TLI0107	TLI	0.862237732109656	0.830324932284626	0.894058844046968	-0.0771032146921136	-0.234968071627073	0.083709078888922	0.910513561637923	0.723848424819528	1.09451249615841	genetic contact: all pairs	includes 0	includes one
TLI0120_restricted	TLI	0.897267040237807	0.869455367059863	0.925756076854407	0.0433392748842386	-0.0208977164724841	0.106594025040406	1.0484968331999	0.977364146508491	1.12280258064824	genetic contact: all pairs	includes 0	includes one
TLI0120_semi-restricted	TLI	0.944482538515487	0.924588352444661	0.965567337396425	0.0236459159597544	-0.0130653410215424	0.063217031723808	1.02512687291268	0.98410703613507	1.06630460814527	genetic contact: all pairs	includes 0	includes one
TLI0120_unrestricted	TLI	0.952991947913635	0.934362465667538	0.972018786246282	0.0172813674095363	-0.0176536339347021	0.0533869891085339	1.01819538026504	0.982054111560735	1.05777285013092	genetic contact: all pairs	includes 0	includes one
TLI0140	TLI	0.980102880764844	0.968942634008679	0.99190817904211	0.00668173276519154	-0.00924537545871884	0.0263059438813463	1.00683719676726	0.9904906368677	1.0270999001945	genetic contact: all pairs	includes 0	includes one
TLI0155	TLI	0.725873358173035	0.684198636296554	0.768863132472491	-0.0706827826752551	-0.249273287563028	0.109505595634352	0.902989611321587	0.656346962836538	1.15256903652985	genetic contact: all pairs	includes 0	includes one
TLI0164	TLI	0.951621536286794	0.933620596913143	0.970879352459144	0.0228695763711642	-0.00712402851269989	0.0568026972180885	1.02411073977919	0.9918943235113	1.06007480670058	genetic contact: all pairs	includes 0	includes one
TLI0179	TLI	0.54202578052985	0.493034598196166	0.587941066547654	0.112699333267494	-0.0394997692998205	0.276291494266809	1.2101979772974	0.904981152718112	1.50196331093893	genetic contact: all pairs	includes 0	includes one
TLI0180	TLI	0.53934281986478	0.492464941791774	0.584696369527522	0.0910176644959065	-0.0739499215719501	0.25116550972182	1.17086559771999	0.860456731070673	1.47422107335639	genetic contact: all pairs	includes 0	includes one
TLI0360	TLI	0.946121776268141	0.926615100530656	0.966271380357207	0.0123202859862866	-0.0308304485721603	0.0549265098620796	1.01309279417173	0.96660152770446	1.05810526723883	genetic contact: all pairs	includes 0	includes one
TLI0364	TLI	0.828040513957637	0.792388239920407	0.864065925056619	-0.070267181695342	-0.21218625040232	0.0757742109185577	0.915393696180569	0.744438962296295	1.09257296805858	genetic contact: all pairs	includes 0	includes one
TLI0370	TLI	0.898991015786829	0.872135297838046	0.926194186748211	0.00706195789925866	-0.0742390720437743	0.0836280993627763	1.00802629724721	0.91927695979631	1.09650501731602	genetic contact: all pairs	includes 0	includes one
TLI0371	TLI	0.959732955763063	0.942416932512456	0.976626601060123	0.019079480712054	-0.0062150038531168	0.0476023488772533	1.0199501188384	0.993307851248082	1.05033828092191	genetic contact: all pairs	includes 0	includes one
TLI0373	TLI	0.712086953305489	0.670473090817853	0.754768862574577	0.128529306881713	0.0141507508907812	0.242878068251062	1.18160302017417	1.01939366337276	1.35249122239452	genetic contact: all pairs	excludes 0	excludes one
TLI0374	TLI	0.978544912590978	0.966920098913814	0.990543731581322	0.010250065174828	-0.00384918585555416	0.0281697204967848	1.01050854877126	0.99560896417282	1.02865031828829	genetic contact: all pairs	includes 0	includes one
TLI0376	TLI	0.899235816165836	0.872317393743977	0.925861694433627	-0.336756019618123	-0.513589273040446	-0.155289635995518	0.625331454088478	0.422004723069156	0.821432924259905	genetic contact: all pairs	excludes 0	excludes one
TLI0378	TLI	0.760537585322247	0.721538121837543	0.799335468888117	0.162096515462383	0.084895511205656	0.236832495807978	1.21410340759474	1.10747143608218	1.32200273293879	genetic contact: all pairs	excludes 0	excludes one
TLI0381	TLI	0.932710255190485	0.910907335615153	0.95525949783164	0.0365826265160415	0.0015081142559934	0.0749450252835622	1.03936943015428	0.999877006650899	1.08035238485655	genetic contact: all pairs	excludes 0	includes one
TLI0383	TLI	0.959141609775047	0.943197973907546	0.977033256004588	0.0181687025260836	-0.00916051599781731	0.0474522484580686	1.01900984418232	0.990751597099215	1.0507013135511	genetic contact: all pairs	includes 0	includes one
TLI0388	TLI	0.436313248406461	0.390159137212437	0.48174131277194	0.12862401202485	-0.0437672733173219	0.304769811771077	1.29843991400572	0.876786292905347	1.6937148787923	genetic contact: all pairs	includes 0	includes one
TLI0392	TLI	0.700352887984474	0.660731923100236	0.744277077398232	-0.189573841607589	-0.371558672270715	-0.0151952213667743	0.72968416852992	0.471632994865748	0.97864341790885	genetic contact: all pairs	excludes 0	excludes one
TLI0398	TLI	0.953289329428435	0.935152562879049	0.971956943310077	0.0222560754230949	-0.00712904544589466	0.0537124232652659	1.02343127785559	0.99239117480803	1.05727005310047	genetic contact: all pairs	includes 0	includes one
TLI0400	TLI	0.943697317776423	0.922723704513021	0.964573974544012	0.0270851890606988	-0.0064242467997877	0.0629685466919033	1.02881391236148	0.993193477948024	1.06808911877876	genetic contact: all pairs	includes 0	includes one
TLI0401	TLI	0.94655668431457	0.926805231687693	0.966962662993509	0.024203942229263	-0.00979654601752211	0.0604388216833232	1.02566898765041	0.990031283076139	1.06554820800421	genetic contact: all pairs	includes 0	includes one
TLI0430	TLI	0.779909771412798	0.740991191006796	0.819982727606982	0.0134006748731297	-0.150534238322193	0.18467574512234	1.01738546606069	0.796414921016288	1.23325846279389	genetic contact: all pairs	includes 0	includes one
TLI0431	TLI	0.761498894258917	0.72192969575013	0.801494301931909	0.113307061440281	0.0177826176212553	0.211240070347177	1.1496206098746	1.01673257220598	1.2798883788896	genetic contact: all pairs	excludes 0	excludes one
TLI0440	TLI	0.783565882848937	0.744167160185262	0.821927285144735	0.0167983286647236	-0.144912954716692	0.182134853494968	1.02159034254431	0.812433025839708	1.23569858830542	genetic contact: all pairs	includes 0	includes one
TLI0453	TLI	0.740594767695937	0.699383530662849	0.78150212398939	-0.089918891277782	-0.206399243619932	0.0148359714516795	0.879325537155474	0.736912357483605	1.03308068747185	genetic contact: all pairs	includes 0	includes one
TLI0512	TLI	0.638328902167616	0.593187545431017	0.682343343626584	0.0730099608095313	-0.110897216804445	0.272521567534972	1.11545870265625	0.80789681931745	1.41616515125835	genetic contact: all pairs	includes 0	includes one
TLI0513	TLI	0.889783691871824	0.860890283411256	0.918177448700101	0.0506838931514123	-0.0145297639262504	0.114913105015649	1.05720839057324	0.985176255427837	1.13430424250889	genetic contact: all pairs	includes 0	includes one
TLI0514	TLI	0.501163689360868	0.454546598823742	0.548790726131827	0.0120109036639192	-0.22770480879393	0.231507418389872	1.02509583238138	0.582457679422736	1.50354676614524	genetic contact: all pairs	includes 0	includes one
TLI0515	TLI	0.470748811491823	0.423815685331534	0.517491731314	0.319958022777509	0.156045860322554	0.476192370815484	1.68430137840879	1.31277009896859	2.05314954226728	genetic contact: all pairs	excludes 0	excludes one
TLI0517	TLI	0.54845469570156	0.501439616082632	0.59571345981791	0.0605179728240369	-0.154659065416993	0.283483071497768	1.11149983332508	0.720054299575561	1.52732441959394	genetic contact: all pairs	includes 0	includes one
TLI0518	TLI	0.701981766742901	0.658720059270832	0.743800459261785	-0.123694716207422	-0.341894923345583	0.115319618529531	0.82403561505613	0.507778546646866	1.15977234205224	genetic contact: all pairs	includes 0	includes one
TLI0519	TLI	0.517224371436907	0.470098272322722	0.564581131963004	-0.0909388324216892	-0.321874941696112	0.130069932809488	0.82468026512752	0.388263937069449	1.26247824000211	genetic contact: all pairs	includes 0	includes one
TLI0549	TLI	0.500788418960685	0.455771683802362	0.549308660872654	0.093516002112264	-0.0334948485321383	0.229634076222932	1.18953768406351	0.929372705894667	1.46673335942416	genetic contact: all pairs	includes 0	includes one
TLI0552	TLI	0.742885244707632	0.703585292356017	0.783112410786522	0.104374709380009	0.0273306951520016	0.187502851998557	1.1415215661242	1.02862899220761	1.2529682045234	genetic contact: all pairs	excludes 0	excludes one
TLI0559	TLI	0.951164617304127	0.933069777995115	0.970340949504378	0.0305390015534517	0.00725196499556002	0.0568028848152534	1.03222434599949	1.00600919973195	1.05928877448315	genetic contact: all pairs	excludes 0	excludes one
TLI0560	TLI	0.752521150490408	0.711966394690186	0.793291626268823	-0.273751141983278	-0.428054524147019	-0.12990456699007	0.636138282831601	0.433658452434206	0.828773125018125	genetic contact: all pairs	excludes 0	excludes one
TLI0570	TLI	0.645789350691441	0.599926263216136	0.68971030982639	0.117909695763587	0.0103822726237376	0.227844421047009	1.18425372470183	1.0125111753648	1.36131695804265	genetic contact: all pairs	excludes 0	excludes one
TLI0578	TLI	0.9418029204208	0.922277627306923	0.962946105909811	-0.00672009934894986	-0.0553854989889006	0.0423912855641613	0.992973512478568	0.941018320455822	1.04540489629343	genetic contact: all pairs	includes 0	includes one
TLI0580	TLI	0.537306553453816	0.49027288503792	0.582712040734339	0.0184536395384557	-0.132961341678312	0.164314423013583	1.03647431309587	0.738245968832324	1.29616012978415	genetic contact: all pairs	includes 0	includes one
TLI0582	TLI	0.681551721702254	0.638693835435243	0.726019218457198	0.0678579236457459	-0.0348197415670563	0.172930246305538	1.1009766100953	0.948855588157102	1.25981049676599	genetic contact: all pairs	includes 0	includes one
TLI0589	TLI	0.957362798331401	0.940746838434249	0.975699208598434	0.0300316598746662	0.010927812155494	0.0505921021698795	1.03147982605092	1.01133342897452	1.05377542786561	genetic contact: all pairs	excludes 0	excludes one
TLI0592	TLI	0.865267510143805	0.834524601742649	0.898549746053297	0.0357420765415904	-0.0264186006241788	0.0995412033521774	1.04172517354284	0.969583201582683	1.11722698288042	genetic contact: all pairs	includes 0	includes one
TLI0596	TLI	0.85784996787975	0.826047405564226	0.890557898956774	0.041247311211269	-0.0279494821558623	0.108484504158118	1.04850707846016	0.96782153297135	1.12959463132065	genetic contact: all pairs	includes 0	includes one
TLI0598	TLI	0.958597706538741	0.941597050455471	0.97604059882833	0.0278065644571768	0.00785848741577477	0.0481642796794001	1.02911402436562	1.00807184542482	1.05103608630151	genetic contact: all pairs	excludes 0	excludes one
TLI0604	TLI	0.750425107163759	0.710497575788784	0.792271571405917	0.0199009892875837	-0.0964858951623188	0.136906551454457	1.02706402374994	0.874837262358888	1.18787640533246	genetic contact: all pairs	includes 0	includes one
TLI0608	TLI	0.671635019931698	0.629456987242715	0.716518660812716	0.0538955504551174	-0.0188932339971166	0.129712506722928	1.08187970015886	0.967284647975425	1.19504943182329	genetic contact: all pairs	includes 0	includes one
TLI0612	TLI	0.909735068521044	0.885142085254651	0.93556661708389	0.0153464825735921	-0.0206506098957129	0.0499944216694581	1.01713198082278	0.977716469316266	1.05621929960518	genetic contact: all pairs	includes 0	includes one
TLI0613	TLI	0.974238680814179	0.96229427824926	0.98677172830076	0.00831402117921594	-0.0060032708352431	0.0228428822812545	1.00858843192381	0.993619617237762	1.02345750394664	genetic contact: all pairs	includes 0	includes one
TLI0615	TLI	0.498993187095794	0.453754086343067	0.547508867268116	-0.145487636557383	-0.226611303037757	-0.0625984548376632	0.710545679331659	0.560570622329608	0.8655843941468	genetic contact: all pairs	excludes 0	excludes one
TLI0616	TLI	0.958680546242701	0.942549044954988	0.976340808315301	-0.0154690726789703	-0.0437179413332043	0.0131963325796205	0.983967423032839	0.954502412267392	1.01376487237532	genetic contact: all pairs	includes 0	includes one
TLI0617	TLI	0.970654926715975	0.95790970158213	0.984808230564404	-0.0453531214633618	-0.0762638417884465	-0.0149941231590525	0.953331266352841	0.921619945209952	0.984429119945874	genetic contact: all pairs	excludes 0	excludes one
TLI0621	TLI	0.902855583006338	0.877791403780739	0.93005865627729	-0.0322622292091897	-0.0769168863734387	0.0134597642391286	0.964509272605442	0.915303834773255	1.01484829786113	genetic contact: all pairs	includes 0	includes one
TLI0624	TLI	0.761079993651236	0.722518338152479	0.798958657063607	0.125477473889586	0.0753863562258265	0.175455859344708	1.16592940351656	1.09113239407198	1.23548650633854	genetic contact: all pairs	excludes 0	excludes one
TLI0629	TLI	0.947345693398573	0.928530155724495	0.966632588486552	0.0229462471230894	0.000708055117725315	0.0468567391593029	1.02437370153356	1.00076848247227	1.0504152347952	genetic contact: all pairs	excludes 0	excludes one
TLI0630	TLI	0.892107070276915	0.865253733839583	0.919770274205061	-0.0731564350583434	-0.128753939571547	-0.0186921934236834	0.918258380156444	0.856351876727597	0.978117429845003	genetic contact: all pairs	excludes 0	excludes one
TLI0631	TLI	0.521134676341127	0.475636278123494	0.567789320661493	0.0474999185363	-0.0383264594098629	0.132894002724386	1.09417632263346	0.924914496797516	1.26265721500558	genetic contact: all pairs	includes 0	includes one
TLI0635	TLI	0.445456017982745	0.399515790926322	0.493602944858978	0.128714699463496	0.0428024731563741	0.211435306527509	1.2938898267642	1.08690161942803	1.50031331626893	genetic contact: all pairs	excludes 0	excludes one
TLI0636	TLI	0.550757720622446	0.504544449679619	0.597831311984838	-0.0245265386548865	-0.110088743352033	0.0632721493547492	0.957821477253159	0.800397903525955	1.11234484527486	genetic contact: all pairs	includes 0	includes one
TLI0640	TLI	0.523107274374777	0.476520417127123	0.570447251797921	0.0759478653893693	-0.00809390286266887	0.162395374173194	1.14852593462311	0.970866359338106	1.31229451178016	genetic contact: all pairs	includes 0	includes one
TLI0642	TLI	0.479538807459032	0.432875529621223	0.525061587682267	0.0438687909412704	-0.0465093604241684	0.12813536086256	1.09515804297876	0.9087719481543	1.28268263806165	genetic contact: all pairs	includes 0	includes one
TLI0654	TLI	0.487871622624568	0.441609805847697	0.535323564216326	0.116389560969599	-0.0454384451406382	0.286225861847843	1.24136874359271	0.894868070685202	1.58754413841913	genetic contact: all pairs	includes 0	includes one
TLI0668_'Have'	TLI	0.635305638310519	0.590588671389962	0.679377241891672	-0.291766122679454	-0.44832177179687	-0.140948715135865	0.540949263915112	0.296743348219979	0.774796336918422	genetic contact: all pairs	excludes 0	excludes one
TLI0668_Conjunctional	TLI	0.597918099267403	0.553043894456631	0.64498756361078	0.120775921571594	-0.0225618269693	0.267821281956198	1.20393889360289	0.956010471407591	1.45511601754091	genetic contact: all pairs	includes 0	includes one
TLI0668_Genitive	TLI	0.854590169238968	0.823997898135617	0.888498329153645	-0.0151028426855019	-0.116349354530565	0.0887463919239495	0.98259142230658	0.865411666229039	1.10712989347548	genetic contact: all pairs	includes 0	includes one
TLI0668_Locational	TLI	0.711678309672843	0.669558292207551	0.753312174702449	-0.106811653943847	-0.259496412115474	0.0503356619985263	0.850395207246895	0.636337184399673	1.07191999320822	genetic contact: all pairs	includes 0	includes one
TLI0668_Topic	TLI	0.688725684642272	0.648017250110182	0.73358509591628	0.237452732732381	0.16807643242824	0.31077747939659	1.34652748582295	1.2296644172822	1.46782998368134	genetic contact: all pairs	excludes 0	excludes one
TLI0670	TLI	0.555739124141603	0.509402108169854	0.601009626314427	0.041402561892376	-0.100307664912722	0.181805962428604	1.07641173424912	0.816286658858617	1.32926127740272	genetic contact: all pairs	includes 0	includes one
TLI0672	TLI	0.486919392124766	0.440922220451539	0.533475638037199	-0.102407105645136	-0.240721565915571	0.0425490933571792	0.791412759760757	0.504338473691541	1.0788730432015	genetic contact: all pairs	includes 0	includes one
TLI0673_Conjoined	TLI	0.651553350112702	0.60399673302098	0.693535631258361	0.205326550876465	0.0842479363054933	0.327474874647814	1.31680343949741	1.12395727507482	1.52327100363093	genetic contact: all pairs	excludes 0	excludes one
TLI0673_Exceed	TLI	0.669560366531023	0.625362450859016	0.713906017077468	0.039351591244413	-0.124004225226065	0.216338054124377	1.05952110971874	0.814753797820737	1.32937047916076	genetic contact: all pairs	includes 0	includes one
TLI0673_Locational	TLI	0.462137774412399	0.413085904601922	0.508273935165026	-0.199611402189403	-0.370084250597967	-0.0409738463768793	0.568496482859485	0.203608003326755	0.904951084531965	genetic contact: all pairs	excludes 0	excludes one
TLI0673_Particle	TLI	0.709643312126513	0.666537874119698	0.752914313113316	-0.35435176902209	-0.547141633947241	-0.171635857307773	0.500398039668385	0.23890716222964	0.765683133812752	genetic contact: all pairs	excludes 0	excludes one
TLI0674_Gap	TLI	0.642400457981364	0.594943763780033	0.688146576540241	-0.0331495992902355	-0.213991793296861	0.156278406117278	0.949160429704416	0.657710573133692	1.23654100386162	genetic contact: all pairs	includes 0	includes one
TLI0674_Non-reduction	TLI	0.775959333764644	0.737121068322713	0.817230932746866	0.103439747037905	0.00639795916045971	0.206854687889215	1.13409455804249	1.00292670187518	1.27097921901184	genetic contact: all pairs	excludes 0	excludes one
TLI0674_Pronoun-retention	TLI	0.942148474769358	0.921023320084478	0.962730480930276	0.0167753293192113	-0.0245997980338862	0.0599458048022052	1.0178914366987	0.974069757796798	1.06501944886372	genetic contact: all pairs	includes 0	includes one
TLI0674_Relative.pronoun	TLI	0.866483842369357	0.83398425671452	0.898767657009611	-0.184247452460253	-0.348059595896814	0.00360067329817781	0.787278941871833	0.599635761796611	1.00679302294831	genetic contact: all pairs	includes 0	includes one
TLI0682_Complex	TLI	0.497656767589481	0.4495256307589	0.544135821659598	0.0126597853547197	-0.128544871406154	0.15186677951928	1.02774103408297	0.728424456679985	1.29853253637521	genetic contact: all pairs	includes 0	includes one
TLI0682_Moderately.complex	TLI	0.461468362540179	0.413635519141345	0.508311264376857	0.0967046424083208	-0.0425195331268159	0.232100615900255	1.21300877438072	0.909292957071976	1.51402698556854	genetic contact: all pairs	includes 0	includes one
TLI0682_Simple	TLI	0.751132298813793	0.71053372178337	0.792202161024635	0.105061327160379	0.0211835847562181	0.194628448162728	1.1408518761823	1.02367244017041	1.2635539280434	genetic contact: all pairs	excludes 0	excludes one
TLI0738_Average	TLI	0.562197387952467	0.516613064174907	0.609241081373743	-0.0187544293472402	-0.147102696928169	0.105281536364555	0.968569879865848	0.746811760150622	1.19571823526965	genetic contact: all pairs	includes 0	includes one
TLI0738_Large	TLI	0.837612446723563	0.803622306651737	0.8722736526919	0.0864538734479252	0.0323167128061727	0.144289831921372	1.10382144525343	1.03519297456125	1.17515914857972	genetic contact: all pairs	excludes 0	excludes one
TLI0738_Moderately.large	TLI	0.778293436140248	0.740578843218759	0.819066212488784	0.000367282543622303	-0.0916810491014961	0.0955039005075609	1.00118923494448	0.882139684587753	1.12409861340717	genetic contact: all pairs	includes 0	includes one
TLI0738_Moderately.small	TLI	0.614547229462455	0.571251166359049	0.660535307925862	0.0983643719759572	-0.00415564283253245	0.211047243704396	1.16194581717393	0.9760082528995	1.33749148469788	genetic contact: all pairs	includes 0	includes one
TLI0738_Small	TLI	0.732738892695795	0.692222973730832	0.775508132819809	0.152661544726066	0.0816231652004487	0.223421752929354	1.20963288820709	1.10714906843536	1.31608961505612	genetic contact: all pairs	excludes 0	excludes one
TLI0751_Average.(5-6)	TLI	0.512118828182661	0.464934842137155	0.559086863483548	-0.0142817273615712	-0.13585967637378	0.113552103677969	0.974309375014468	0.727587565658083	1.21725029441617	genetic contact: all pairs	includes 0	includes one
TLI0751_Large.(7-14)	TLI	0.544313200075674	0.494037209190913	0.589452934150137	-0.0315013206192754	-0.15552201616482	0.0955666709375583	0.943943896253378	0.70790680120897	1.16776508525353	genetic contact: all pairs	includes 0	includes one
TLI0751_Small.(2-4)	TLI	0.696477916893585	0.654336426928704	0.740500469386556	0.100103350085139	0.00589305864449163	0.192330395383628	1.14509661897361	1.00627462579941	1.282649552124	genetic contact: all pairs	excludes 0	excludes one
TLI0766_Different.inflection	TLI	0.778283677397724	0.742197361036093	0.820185913171677	0.0413682028248882	-0.0810104013576882	0.169280731425448	1.05353177687152	0.897574699048606	1.22342355260111	genetic contact: all pairs	includes 0	includes one
TLI0766_Different.stem	TLI	0.708609799278361	0.666888284468404	0.75058064820295	0.111818689080438	-0.0190568976304499	0.243971424392627	1.15885382971634	0.973469342648919	1.35494094550637	genetic contact: all pairs	includes 0	includes one
TLI0766_Identical	TLI	0.608548428851603	0.563803051126217	0.655741729608955	0.176943138055477	0.0353833793856452	0.318888757553607	1.29271739343663	1.0563194767942	1.54015604306819	genetic contact: all pairs	excludes 0	excludes one
TLI0771	TLI	0.482625301053522	0.435483855742496	0.529137667568187	0.047526843787151	-0.125289693827396	0.226926657563415	1.10077714537824	0.7268494772362	1.46502858125248	genetic contact: all pairs	includes 0	includes one
TLI0790	TLI	0.413114536470474	0.366168427512614	0.459553266422308	0.154624657060022	0.00341559874235525	0.30420470895527	1.37875993290012	1.00054623405402	1.75491158795922	genetic contact: all pairs	excludes 0	excludes one
TLI0792	TLI	0.539850004582246	0.494342587032966	0.587613918084574	0.128713223602457	-0.0112984164975295	0.269424940846062	1.24111068533235	0.971820240700046	1.5077283982297	genetic contact: all pairs	includes 0	includes one
TLI0801	TLI	0.746369724535412	0.704756641983362	0.785082523802146	0.177864956767294	0.111442091123435	0.249513772763842	1.23949606071604	1.14190067958711	1.34325444475024	genetic contact: all pairs	excludes 0	excludes one
TLI0804_No.overlap	TLI	0.500253756341003	0.453752349145683	0.546191538421586	-0.1254752481445	-0.279747124543586	0.0236704978100147	0.750219615667696	0.436073272933473	1.03923333525155	genetic contact: all pairs	includes 0	includes one
TLI0804_Overlap.for.both.possibility.and.necessity	TLI	0.720590022463415	0.679462716323192	0.763531580110299	-0.0788615696269083	-0.223979536698214	0.0750843955633725	0.891208219503268	0.691604611260205	1.10567831495596	genetic contact: all pairs	includes 0	includes one
TLI0804_Overlap.for.either.possibility.or.necessity	TLI	0.529203102910519	0.483653629818433	0.577764884127186	0.198769436714966	0.0636077052110802	0.327511018366499	1.37855448252889	1.11849438794478	1.64016512043543	genetic contact: all pairs	excludes 0	excludes one
TLI0839	TLI	0.553927945856716	0.507537211834125	0.600543545846488	0.00910105191255819	-0.139985563767609	0.164313920965232	1.01791596446569	0.752809658251232	1.30436581112715	genetic contact: all pairs	includes 0	includes one
TLI0840	TLI	0.881955783213944	0.852710403315289	0.911116451425979	0.0534747328015891	-0.0133787388205479	0.123122287836522	1.06090552429688	0.983285155607457	1.14231164820693	genetic contact: all pairs	includes 0	includes one
TLI0841	TLI	0.653622709207437	0.608611715155998	0.698020595510158	0.25283374030116	0.17329816443031	0.331515287536997	1.38902825875476	1.25198299047503	1.52888227145198	genetic contact: all pairs	excludes 0	excludes one
TLI0842	TLI	0.496516026255202	0.449083282242018	0.545615310058314	0.157658591592423	-0.0380801345234482	0.357455200120152	1.32060907444446	0.932221087514759	1.75176641822268	genetic contact: all pairs	includes 0	includes one
TLI0843	TLI	0.856593950217697	0.824523865992193	0.88917732460528	0.0912499730181849	0.034958915150093	0.146262128858383	1.10696307894916	1.03837213339142	1.17409352695644	genetic contact: all pairs	excludes 0	excludes one
TLI0844	TLI	0.635210285774229	0.590322002813926	0.682826102993157	-0.242220026831174	-0.415469369525053	-0.0770430574752736	0.619090246230361	0.35151999202894	0.879759574887759	genetic contact: all pairs	excludes 0	excludes one
TLI0845_0-2	TLI	0.775503254065812	0.737913292582265	0.815474866958458	-0.0789179742118243	-0.2346130336297	0.0844256542949281	0.898620673168842	0.704815706250723	1.11732408383973	genetic contact: all pairs	includes 0	includes one
TLI0845_3-8	TLI	0.541930435396737	0.497090568352309	0.589731525042159	0.118262901223651	-0.044457122622783	0.287192337020393	1.22041543213869	0.917630880302436	1.54257622157514	genetic contact: all pairs	includes 0	includes one
TLI0845_9+	TLI	0.658411174490775	0.613829075279067	0.704058548484871	0.0659789845328461	-0.0906699308071921	0.224758224366005	1.10140172067925	0.8662661199749	1.35403484922367	genetic contact: all pairs	includes 0	includes one
TLI0846_1	TLI	0.556054992973098	0.50883585149181	0.601005413920927	0.236676116741316	0.0884984705605286	0.389707511068302	1.42844275138946	1.14014797240958	1.71921718311476	genetic contact: all pairs	excludes 0	excludes one
TLI0846_2	TLI	0.68951804511258	0.646700566526965	0.731915432774973	-0.0191810623201722	-0.203752017533952	0.175015121531424	0.972743293814715	0.69710165554609	1.24810001314685	genetic contact: all pairs	includes 0	includes one
TLI0846_many.(9+)	TLI	0.879905182057912	0.851240332187671	0.909482280266344	-0.224583800751183	-0.414504217175069	-0.0239463126159309	0.744639312306156	0.537753881714137	0.982008554429532	genetic contact: all pairs	excludes 0	excludes one
TLI0846_some.(3-8)	TLI	0.511650801318656	0.465527176068467	0.557900249537263	0.0131775172899404	-0.196938216121207	0.236070019757284	1.02767418043201	0.617150145305378	1.46705425812144	genetic contact: all pairs	includes 0	includes one
TLI0847	TLI	0.593009783588695	0.548038508171008	0.640356068118018	0.0422411995844185	-0.11444705543841	0.202999449160736	1.07266514864324	0.809322235599573	1.35107292044083	genetic contact: all pairs	includes 0	includes one
TLI0848_2	TLI	0.521088890471997	0.475374870999401	0.570500842853572	-0.0421168454104086	-0.224773456596636	0.141438413319713	0.920301383957191	0.574650210698382	1.28038394539567	genetic contact: all pairs	includes 0	includes one
TLI0848_3	TLI	0.496864811847665	0.449689057641489	0.544489627737161	-0.0309204674658635	-0.216230836289067	0.148253543099799	0.93910209172706	0.569558408152503	1.3069662717589	genetic contact: all pairs	includes 0	includes one
TLI0848_4.or.more	TLI	0.888717099329266	0.859169186081913	0.917236013694593	0.0356611409810364	-0.0288881181924074	0.103358251853704	1.04035198526407	0.963063606940955	1.11443481809906	genetic contact: all pairs	includes 0	includes one
TLI0848_none	TLI	0.934306671897468	0.912130716793706	0.95620008238433	0.0136389348036421	-0.0366509228581453	0.0649229815068133	1.0146943285439	0.960057872128859	1.07019414588731	genetic contact: all pairs	includes 0	includes one
TLI0849_distinction	TLI	0.555143807906895	0.509557012563414	0.602165091203038	-0.174758626553592	-0.340995191273961	-0.0171669586898915	0.686006067201748	0.396049420628613	0.971846071159919	genetic contact: all pairs	excludes 0	excludes one
TLI0849_no.distinction	TLI	0.532555167062617	0.48688491662885	0.580608144807981	-0.122576969357484	-0.288452760232978	0.0408449616836962	0.771001648957056	0.461781153366695	1.07571884648808	genetic contact: all pairs	includes 0	includes one
TLI0849_pronouns.avoided.for.politeness	TLI	0.914816720082159	0.889819085294438	0.940986163054268	0.0377437087241708	-0.0111109614800746	0.083463969541973	1.04147355284413	0.986306004994546	1.09182921191443	genetic contact: all pairs	includes 0	includes one
TLI0850	TLI	0.567615649138482	0.52001925644274	0.617952315936489	0.0394010841230277	-0.197024362963272	0.278075090173667	1.07025536251932	0.638143826206312	1.48246207157283	genetic contact: all pairs	includes 0	includes one
TLI0852_Highly.differentiated	TLI	0.547272843214469	0.49951916631817	0.596101579911546	0.0328395774205914	-0.182289681415756	0.248095389342785	1.06080692559953	0.661500525748312	1.45318670906713	genetic contact: all pairs	includes 0	includes one
TLI0852_Moderately.differentiated	TLI	0.499894590738536	0.449049640349192	0.545819793427421	0.0606529924533567	-0.158730032711831	0.280969497769754	1.12290103242017	0.677778521420431	1.56022017696756	genetic contact: all pairs	includes 0	includes one
TLI0852_Weakly.differentiated	TLI	0.796024343411623	0.757908150544433	0.832710215940048	0.111322477644493	0.0232867514395514	0.203015720871146	1.14042596498502	1.02541821908517	1.2609611164456	genetic contact: all pairs	excludes 0	excludes one
TLI0853_no	TLI	0.973880386743706	0.960766692979366	0.987791244845164	0.00923770212189164	-0.0114783917077784	0.0319265137956914	1.00951334106987	0.987803946985237	1.03285763870023	genetic contact: all pairs	includes 0	includes one
TLI0853_yes,.with.marking	TLI	0.512644494044073	0.465620144157419	0.559465050430733	0.0157403075397091	-0.199701634609743	0.232505243521667	1.03192703574688	0.605029162839289	1.45273861325301	genetic contact: all pairs	includes 0	includes one
TLI0853_yes,.without.marking	TLI	0.546969454773935	0.499893677839377	0.596323819083784	-0.0610988395687123	-0.286942187682195	0.15212358486467	0.889134670632198	0.484137676739282	1.28995219786898	genetic contact: all pairs	includes 0	includes one
TLI0855	TLI	0.59518462072015	0.548305831507193	0.640219801501822	-0.0408195033700327	-0.196654338203106	0.11977169189795	0.932835991028598	0.663756091700383	1.19576182294507	genetic contact: all pairs	includes 0	includes one
TLI0856	TLI	0.64570075189865	0.601269527867392	0.691069273703928	-0.141261948678103	-0.306392971471994	0.0293760095594727	0.781778526362224	0.521594897842539	1.03845247472912	genetic contact: all pairs	includes 0	includes one
TLI0857	TLI	0.673629280874406	0.630534901438418	0.717334562302578	0.144547226360483	0.0314681087895888	0.259563540671307	1.21606311803046	1.04249464228253	1.39541749349087	genetic contact: all pairs	excludes 0	excludes one
TLI0858	TLI	0.87860594347473	0.84928125440817	0.911513562606613	0.0303095018327895	-0.0643301347183247	0.123754582107275	1.03455854366491	0.923108966977893	1.14141594764388	genetic contact: all pairs	includes 0	includes one
TLI0859	TLI	0.559841626731012	0.514053310808578	0.607526165525313	0.195909712224196	0.067683599182304	0.339746203564022	1.35264490206355	1.09854539037171	1.60668612904011	genetic contact: all pairs	excludes 0	excludes one
TLI0860_decimal	TLI	0.566219549681371	0.520448635806838	0.614317083542365	0.0222428109279026	-0.138077449594683	0.188005612721159	1.04074248006196	0.752768587713557	1.33110793117792	genetic contact: all pairs	includes 0	includes one
TLI0860_extended.body-part.system	TLI	0.943956908366981	0.923182206729658	0.964373276232973	0.0305718152833866	-0.000101154654493896	0.0624606888573969	1.03251481878834	0.999783251749336	1.06745375494431	genetic contact: all pairs	includes 0	includes one
TLI0860_restricted	TLI	0.785198942920834	0.747722324937429	0.82434063284101	0.105273575091311	0.0228449204642152	0.194041246072176	1.13482039911123	1.02421999009466	1.25082291027102	genetic contact: all pairs	excludes 0	excludes one
TLI0860_vigesimal	TLI	0.673741308261687	0.629370155017902	0.71802757097005	0.0588936065173513	-0.0732009733489405	0.200398748712871	1.08846284338381	0.887443791871987	1.29812003364788	genetic contact: all pairs	includes 0	includes one
TLI0865	TLI	0.506163966816728	0.457343856012438	0.552552648730874	-0.0476831986398076	-0.344189282433629	0.236084032417622	0.905274647582245	0.346761482624074	1.49358608680065	genetic contact: all pairs	includes 0	includes one
TLI0866_adjoined	TLI	0.951244918769207	0.932758468797047	0.971117464361272	0.0144984098861926	-0.0248084742656659	0.0544399788557653	1.01529251346579	0.973927733457301	1.0584330041211	genetic contact: all pairs	includes 0	includes one
TLI0866_circumnominal	TLI	0.856153627811111	0.823899673136634	0.889739494232639	0.0747202031007228	0.00296002426960273	0.148773398069931	1.08762073605497	1.00094703330118	1.17700525401437	genetic contact: all pairs	excludes 0	excludes one
TLI0866_postnominal	TLI	0.528751446771494	0.481137678714055	0.575523373513968	-0.111195296805832	-0.348092309552846	0.099636123055484	0.789827817766605	0.353613252829518	1.19873420062558	genetic contact: all pairs	includes 0	includes one
TLI0866_prenominal	TLI	0.463125117076315	0.415689980137776	0.510690520493915	-0.0710646336764425	-0.280537770689878	0.140082673359776	0.846944318892446	0.392411505480366	1.30213999494774	genetic contact: all pairs	includes 0	includes one
TLI0867_final	TLI	0.50123845062184	0.455877160009665	0.549933477486931	0.080351384901215	-0.091707427941939	0.247754882222559	1.16253995885289	0.815405627253551	1.50141735393708	genetic contact: all pairs	includes 0	includes one
TLI0867_initial	TLI	0.505718361596624	0.458784442934003	0.55196660400129	-0.0112118641648738	-0.185743967249661	0.162637307725486	0.979579347467698	0.618748029481072	1.3092752294255	genetic contact: all pairs	includes 0	includes one
TLI0867_internal	TLI	0.952965820770926	0.935328365166182	0.972273896785704	-0.00180015893397979	-0.0474464894796732	0.0432266937786123	0.998173972922646	0.95036552652044	1.04611510186997	genetic contact: all pairs	includes 0	includes one
TLI0868	TLI	0.534017632300673	0.487606385700339	0.58429068164262	0.0954021581211393	-0.169041841033943	0.371585131971131	1.17908956111707	0.674215681415939	1.70355879842857	genetic contact: all pairs	includes 0	includes one
TLI0871	TLI	0.795965500889007	0.757772531418649	0.835120957138572	0.11842243827951	0.03360512901365	0.201575586891002	1.14945493555181	1.04163076704923	1.26295458165079	genetic contact: all pairs	excludes 0	excludes one
TLI0872_excl-as-person	TLI	0.671430592880804	0.62667206336787	0.71540093814926	0.171460238014451	0.0279531244383235	0.312823765098295	1.25642361183479	1.03909952737969	1.48542242551778	genetic contact: all pairs	excludes 0	excludes one
TLI0872_min/aug	TLI	0.655765820885618	0.610784228491288	0.70032622173209	0.128039088786556	-0.0492873592901466	0.31247903174996	1.19627740955102	0.915303393106651	1.48477785976411	genetic contact: all pairs	includes 0	includes one
TLI0872_plain-i/e	TLI	0.533111071191174	0.484635080642105	0.578350571263822	0.207285620566251	0.0099194402489784	0.414148814452192	1.39095521262153	0.997426510851603	1.79240818802421	genetic contact: all pairs	excludes 0	includes one
TLI0873	TLI	0.556763412586971	0.507581539026829	0.603002981198137	0.119220158154579	-0.0738312246397573	0.306220276594981	1.2161132157463	0.868414449171783	1.56786545427957	genetic contact: all pairs	includes 0	includes one
TLI0874	TLI	0.732061012732007	0.690431329879294	0.772878183361982	0.0421371050909729	-0.0951945285483005	0.188211512235284	1.05823729693196	0.86688846538302	1.25916167643452	genetic contact: all pairs	includes 0	includes one
TLI0875	TLI	0.574574858125236	0.527424925354891	0.621708165860359	-0.0834894422153648	-0.265990738484864	0.109271700000444	0.855442492710324	0.534475361993936	1.18837905746216	genetic contact: all pairs	includes 0	includes one
TLI0877_in/simul	TLI	0.981162524200268	0.970606668705032	0.992719090240682	0.00812501023505021	-0.00567228658215435	0.0247801790071672	1.00830411900674	0.994223949359823	1.0255787017967	genetic contact: all pairs	includes 0	includes one
TLI0877_post	TLI	0.420008356206895	0.373162033196376	0.464695724469425	0.34633482459273	0.188283559196858	0.501841991873026	1.83096962232972	1.43289485500211	2.255554711386	genetic contact: all pairs	excludes 0	excludes one
TLI0877_prae	TLI	0.580783769567495	0.534820696506626	0.626822394631186	0.215094170664938	0.0711858500898586	0.365954946446242	1.3727716300896	1.11533373344563	1.65073334076329	genetic contact: all pairs	excludes 0	excludes one
TLI0877_split	TLI	0.77279847740973	0.733150466469405	0.811154443700513	0.143676680166201	0.0596496850636916	0.226053383054622	1.18680469627877	1.07264305226741	1.30047918298353	genetic contact: all pairs	excludes 0	excludes one
TLI0879	TLI	0.56978395877923	0.524926477842645	0.617769049716983	0.0897334508796496	-0.0926625162252212	0.264977007078133	1.15911107733567	0.835076451441401	1.47194338684104	genetic contact: all pairs	includes 0	includes one
TLI0880	TLI	0.502971101779063	0.455417311883835	0.548578919535289	-0.180508439445904	-0.346354205902377	-0.0172781325530923	0.641908269127319	0.301501595793063	0.949746460185442	genetic contact: all pairs	excludes 0	excludes one
TLI0881	TLI	0.622162823060658	0.575557692576719	0.667548497316326	0.21965399102407	0.0914895258110869	0.347896218167017	1.35520258059055	1.14249155273106	1.5841315589597	genetic contact: all pairs	excludes 0	excludes one
TLI0882	TLI	0.922861323049537	0.89928931798606	0.946777793648262	0.0224707414440825	-0.0310091645230772	0.0782135281427583	1.02446056767922	0.964354878992645	1.08441758552622	genetic contact: all pairs	includes 0	includes one
TLI0884	TLI	0.923724468971586	0.899747817821006	0.948234878239159	0.0391581123825503	-0.00347137524891428	0.0832788117980423	1.04255550868945	0.995686706155496	1.09170024679555	genetic contact: all pairs	includes 0	includes one
TLI0885	TLI	0.835589573120709	0.799640784025702	0.869204883674411	0.0891790942162719	0.0164766063427801	0.163676026536342	1.1071709283937	1.02037243531312	1.20364495245558	genetic contact: all pairs	excludes 0	excludes one
TLI0886	TLI	0.920173439695341	0.896560163870392	0.945588592343537	0.0467028817275768	0.00735455223353731	0.0870222846136287	1.05093321163412	1.00683188067184	1.09579301151118	genetic contact: all pairs	excludes 0	excludes one
TLI0887	TLI	0.498092612447943	0.450478295011332	0.543611116124452	0.182723692102617	0.00910351764530398	0.365212416330299	1.36965934181671	1.00813297435542	1.74341186091221	genetic contact: all pairs	excludes 0	excludes one
TLI0888	TLI	0.836066307992659	0.802470152821517	0.870884958479177	0.0968140745169113	0.0298313410880977	0.164293058666742	1.11630291269637	1.03345010234307	1.20133974865284	genetic contact: all pairs	excludes 0	excludes one
TLI0889_cumulative	TLI	0.585756295673257	0.538997491195891	0.63174698959893	-0.170787173367021	-0.36961559342243	0.0201560573007519	0.709014562513364	0.36460274549542	1.02603021024791	genetic contact: all pairs	includes 0	includes one
TLI0889_distributive	TLI	0.598980286182502	0.553165623302062	0.64612770211706	0.186631803888385	0.0403032586313099	0.350193807721314	1.31364807678244	1.0431010745198	1.58258191205909	genetic contact: all pairs	excludes 0	excludes one
TLI0889_separative	TLI	0.499562354339144	0.453615167828087	0.545375668652325	-0.154532175029084	-0.339753918985716	0.0212356989267763	0.691368965977303	0.327506572083098	1.04469137194042	genetic contact: all pairs	includes 0	includes one
TLI0890	TLI	0.535522968002506	0.485519358943897	0.58029100066402	0.0679418601981125	-0.0549557648079978	0.199517380645312	1.12933719453897	0.894695108540919	1.38010781182369	genetic contact: all pairs	includes 0	includes one
TLI0891	TLI	0.669898437184806	0.624532862966549	0.715085249927169	-0.0778571374772872	-0.220763981474694	0.0514513269957645	0.88419762744109	0.667946319065757	1.07393492598763	genetic contact: all pairs	includes 0	includes one
TLI0892	TLI	0.70685070267184	0.664348251718753	0.75304545877095	-0.148154048883463	-0.296752862828541	-0.0071978713283839	0.790422958827143	0.588147832364825	0.997846174255036	genetic contact: all pairs	excludes 0	excludes one
TLI0893	TLI	0.860220257964699	0.829736658966825	0.892057016907922	-0.424294581389126	-0.539877200176095	-0.304598705358207	0.506816506749603	0.37016444198017	0.64014269013208	genetic contact: all pairs	excludes 0	excludes one
TLI0894	TLI	0.60045116150195	0.55403305789761	0.646638366464004	0.256655857799067	0.199330090653593	0.316091733941059	1.4305229172749	1.30819469630541	1.55415730723615	genetic contact: all pairs	excludes 0	excludes one
TLI0895	TLI	0.445262489567755	0.39855704266384	0.49343338088213	0.156699833944031	0.0719042677096517	0.239975777032474	1.35722926442054	1.1502531728863	1.56988404378425	genetic contact: all pairs	excludes 0	excludes one
TLI0896	TLI	0.953421853037916	0.935440740231081	0.97200981637654	0.0345428414943173	0.0156714585664697	0.0535520453087789	1.03637497726696	1.01632566638903	1.05735353752056	genetic contact: all pairs	excludes 0	excludes one
TLI0898_A.or.P.argument	TLI	0.96191125553844	0.94565882590423	0.97860556065584	0.0158716751059395	-0.0107952212945955	0.0439915024936844	1.01655938447468	0.989024203358175	1.0466927988983	genetic contact: all pairs	includes 0	includes one
TLI0898_Both.the.A.and.P.arguments	TLI	0.556984412443527	0.509799488620443	0.604523345972214	-0.209694862159341	-0.402981214758562	-0.0331969805493808	0.623488379572162	0.285972899926365	0.947558123308443	genetic contact: all pairs	excludes 0	excludes one
TLI0898_Only.the.A.argument	TLI	0.621123671729692	0.574686741990463	0.665929961470262	-0.132846775225216	-0.336204845690175	0.0668330124847304	0.786453836694497	0.458124940473979	1.10727935353123	genetic contact: all pairs	includes 0	includes one
TLI0898_Only.the.P.argument	TLI	0.841038999786461	0.806083924536598	0.874443551711813	0.0228740626495227	-0.0864222984298305	0.130067968282188	1.0274596141782	0.902619057439903	1.16331037260136	genetic contact: all pairs	includes 0	includes one
TLI0899	TLI	0.5220144180187	0.474270174892664	0.570104306268966	-0.0251481145114563	-0.237990038871564	0.171168850279498	0.953036487165055	0.555340682289663	1.343540797488	genetic contact: all pairs	includes 0	includes one
TLI0900	TLI	0.578393304916425	0.531867497859937	0.628251780106044	-0.252967106755876	-0.451720241827307	-0.0697818896374798	0.562521111060716	0.224707441139155	0.880261421119824	genetic contact: all pairs	excludes 0	excludes one
TLI0901	TLI	0.426617409880253	0.380045367385533	0.476903522850659	0.244205900332551	0.0627203668779994	0.425926993063298	1.57738031703113	1.12479670813393	2.014493388073	genetic contact: all pairs	excludes 0	excludes one
TLI0902	TLI	0.454230683229135	0.404603484101892	0.500645786988832	-0.011786689097161	-0.182825787684845	0.156943064043162	0.975878965670848	0.593641083770268	1.34300414020265	genetic contact: all pairs	includes 0	includes one
TLI0904_1	TLI	0.653121382417318	0.607071759248897	0.699599650836974	0.0930047099606721	-0.11987653536637	0.314101104104199	1.14272471213185	0.804882422976428	1.48650920871888	genetic contact: all pairs	includes 0	includes one
TLI0904_2	TLI	0.619451880880426	0.573521803584157	0.663811413823101	0.0880208054014415	-0.151263949655598	0.325939880496661	1.14243845653473	0.739060489720445	1.52324181034381	genetic contact: all pairs	includes 0	includes one
TLI0904_3.or.more	TLI	0.89969318889931	0.871320162968926	0.927651024213514	0.0120053146365541	-0.0839902310942989	0.100933322708748	1.01332553392497	0.90656172387135	1.11582293795224	genetic contact: all pairs	includes 0	includes one
TLI0905_large.(6-9.cases)	TLI	0.516164803015397	0.468176401897988	0.562624769361772	-0.238330476223995	-0.422092304934689	-0.0563447439631938	0.538084615913906	0.174915010463449	0.875308687843126	genetic contact: all pairs	excludes 0	excludes one
TLI0905_mid.(4-5.cases)	TLI	0.746449539146974	0.705284371738466	0.786345045025602	0.129486654325393	0.0183624583825758	0.2441027930458	1.17426229575407	1.01601667203527	1.33156768932833	genetic contact: all pairs	excludes 0	excludes one
TLI0905_small.(2-3.cases)	TLI	0.674251239044769	0.632516338154297	0.720406097535609	-0.0110576602854248	-0.218874101207427	0.192229959007524	0.984228367048702	0.676530221057593	1.29138342304918	genetic contact: all pairs	includes 0	includes one
TLI0905_very.large.(10.or.more)	TLI	0.682011823973583	0.636140255633302	0.723987047215311	-0.142553321630948	-0.362646491577283	0.0759500422143092	0.790974430935688	0.473342369116012	1.11602957423146	genetic contact: all pairs	includes 0	includes one
TLI0906_asymmetrical	TLI	0.489503734532993	0.442682878823517	0.536678991133952	-0.0770036941130158	-0.249735540655379	0.0882803811849782	0.84398039735643	0.504803740936539	1.1905093628545	genetic contact: all pairs	includes 0	includes one
TLI0906_symmetrical	TLI	0.532210833049152	0.485016952965234	0.578851937474145	0.00186958286689678	-0.177689288370019	0.1753369321361	1.00508002191831	0.673443610688807	1.34086294435328	genetic contact: all pairs	includes 0	includes one
TLI0906_syncretism	TLI	0.803281542934185	0.765543139401706	0.839427857650143	-0.129652105707877	-0.284978006333594	0.0298981730982217	0.838779299168887	0.64857708432138	1.0402069919568	genetic contact: all pairs	includes 0	includes one
TLI0907	TLI	0.518753340065498	0.473497662035196	0.567416530295571	-0.0455693557529096	-0.217563172083847	0.132258073884176	0.913575848486256	0.575955109099996	1.25136139029656	genetic contact: all pairs	includes 0	includes one
TLI0908	TLI	0.734608086828837	0.693962143938043	0.776836351597574	-0.10205294467368	-0.293501963627875	0.0954403290311696	0.861241511402838	0.598497028170632	1.12847144129723	genetic contact: all pairs	includes 0	includes one
TLI0910	TLI	0.442223245215318	0.395690199130238	0.489151421653953	-0.0998315389085608	-0.276479933780838	0.0709985272503418	0.775353841102083	0.367264926581053	1.14717738282185	genetic contact: all pairs	includes 0	includes one
TLI0911	TLI	0.814409012404723	0.77802560172877	0.850803961993152	0.0936501987583708	0.00532536900822422	0.181440150029974	1.11548391912141	1.00634728633855	1.23066991670542	genetic contact: all pairs	excludes 0	excludes one
TLI0912	TLI	0.486226155589171	0.439958110654	0.534284415375587	0.253895980699768	0.103912488114026	0.407382230752821	1.52654299870969	1.19792680874441	1.86551970617571	genetic contact: all pairs	excludes 0	excludes one
TLI0913	TLI	0.896549908612827	0.867497300917817	0.925304741985037	0.0617912191275022	0.0168543905222988	0.110990428707263	1.06922329978571	1.01788528507553	1.12665303892872	genetic contact: all pairs	excludes 0	excludes one
TLI0914	TLI	0.540591231335424	0.491680306699235	0.587473666342608	0.121198050567222	0.0252313602007125	0.220751663194315	1.22742442250087	1.02966295453466	1.41258496545523	genetic contact: all pairs	excludes 0	excludes one
TLI0915_From.'finish',.'already'	TLI	0.649016290089858	0.603901741187632	0.693823891329111	0.203199453521153	0.0804939538301617	0.334596888711101	1.31474912220638	1.10785855635937	1.52471287305642	genetic contact: all pairs	excludes 0	excludes one
TLI0915_From.possessive	TLI	0.849973179313718	0.816856384310603	0.883616332415571	-0.1206583575221	-0.310858393836107	0.0693324970806009	0.857964639051715	0.631148886710114	1.08039801627018	genetic contact: all pairs	includes 0	includes one
TLI0915_Other.perfect	TLI	0.627342783498103	0.579884333926308	0.67410128379249	0.0301239623022973	-0.179945212328223	0.239468569991209	1.04893925649276	0.722338727247404	1.39728989100116	genetic contact: all pairs	includes 0	includes one
TLI0916	TLI	0.847531695325855	0.814041755646047	0.881219119720612	0.0355567976624326	-0.0671549563274656	0.135704582690705	1.04222201992075	0.919686663673833	1.16339267333177	genetic contact: all pairs	includes 0	includes one
TLI0917	TLI	0.935478944996498	0.913437596584924	0.958263964385382	0.0272165119149481	-0.0149133037663701	0.069665170526394	1.02922011721104	0.983837914127734	1.0759200128373	genetic contact: all pairs	includes 0	includes one
TLI0918	TLI	0.663031319260268	0.61548050729951	0.705632274849403	0.205113012384074	0.0946537648652349	0.318632805868491	1.31104463547765	1.1287443742174	1.49131336430613	genetic contact: all pairs	excludes 0	excludes one
TLI0919	TLI	0.710571499401864	0.668408642875253	0.754643383436872	-0.224625699459609	-0.409127676123624	-0.0408040161951129	0.684118300467149	0.427994917072818	0.945903464526669	genetic contact: all pairs	excludes 0	excludes one
TLI0920	TLI	0.529878528352062	0.48302979331897	0.57712297907897	-0.0881134763119391	-0.283004337276016	0.0948245964918538	0.834596771099752	0.470133830508066	1.18290031546326	genetic contact: all pairs	includes 0	includes one
TLI0921_S=Atr≠P.(accusative)	TLI	0.519095070066375	0.4714483467404	0.565140258996841	-0.168274662704713	-0.339825864944275	-0.0134422542145204	0.676841334944716	0.356014888020188	0.976071336539461	genetic contact: all pairs	excludes 0	excludes one
TLI0921_S=Atr=P.(neutral)	TLI	0.468711475521404	0.421308760890357	0.513395998690432	-0.133405538342356	-0.292279264611315	0.0245812451650348	0.716685534729437	0.365307464807961	1.03490645799513	genetic contact: all pairs	includes 0	includes one
TLI0921_S=P≠Atr.(ergative)	TLI	0.950588377934507	0.932414656964118	0.969965124500806	0.0265713117235733	-0.00120751094242033	0.0559959517826248	1.0280614837674	0.999252031878589	1.06058202694789	genetic contact: all pairs	includes 0	includes one
TLI0923_P=G≠T	TLI	0.691478696716388	0.646014209148128	0.735105258053527	0.151453219789604	0.0342832180127528	0.277858803853157	1.22036480796824	1.02963499190573	1.39797221361983	genetic contact: all pairs	excludes 0	excludes one
TLI0923_P=T=G	TLI	0.573148268253932	0.523549839438386	0.619025145849378	0.251816432310869	0.121241711491612	0.381553361813766	1.44224628612151	1.20367405643977	1.6956295493655	genetic contact: all pairs	excludes 0	excludes one
TLI0923_P=T≠G	TLI	0.884455056833612	0.854173414068729	0.914351850424693	0.0639093768427736	0.00702527431303379	0.11935070045661	1.07257944675934	1.00527002668136	1.13639932134662	genetic contact: all pairs	excludes 0	excludes one
TLI0924_A.and.P.are.fused	TLI	0.798729404328743	0.759714244533888	0.838110443893518	-0.068185844831993	-0.293863367936466	0.155399815846865	0.914385398369641	0.623410668024023	1.19052564550653	genetic contact: all pairs	includes 0	includes one
TLI0924_A.precedes.P	TLI	0.535865086661672	0.486591819389496	0.581421545281825	0.00850869981980507	-0.281987016507048	0.298544034846647	1.01573122309348	0.486061095462671	1.57681279741974	genetic contact: all pairs	includes 0	includes one
TLI0924_P.precedes.A	TLI	0.606817585928429	0.56008576677483	0.654768372199509	0.0938573181550313	-0.142284820974067	0.337394136317005	1.15506276227219	0.745602493182175	1.55667204350734	genetic contact: all pairs	includes 0	includes one
TLI0925_absence.of.declarative.morphemes	TLI	0.989288142073477	0.981930779914367	0.997005224927545	0.00604073231959762	-0.00142545703278163	0.0146847716005402	1.00612394766675	0.998538715718142	1.01494757841075	genetic contact: all pairs	includes 0	includes one
TLI0925_interrogative.verb.morphology	TLI	0.733320776585908	0.692035790758838	0.776227565202624	0.20331148035915	0.148972229101118	0.260366507320753	1.2786930001231	1.19144622496112	1.36727153490711	genetic contact: all pairs	excludes 0	excludes one
TLI0925_interrogative.word.order	TLI	0.952908370048025	0.935385457604803	0.971773262117779	-0.0513858544342778	-0.112230816331631	0.0130763025956239	0.946121136836838	0.883371192945725	1.01479510173286	genetic contact: all pairs	includes 0	includes one
TLI0925_intonation.only	TLI	0.708922059250332	0.664578867292261	0.749969841031434	0.023648066989118	-0.0779212734223541	0.136068556520141	1.03432419904436	0.888198740782054	1.19323990403147	genetic contact: all pairs	includes 0	includes one
TLI0925_question.particle	TLI	0.486496215004838	0.439775154091749	0.533985187073502	0.109424072935515	-0.0155728931678514	0.240998427190006	1.22813574601902	0.946958360400671	1.49116637919662	genetic contact: all pairs	includes 0	includes one
TLI0928	TLI	0.495019695158269	0.446707682282173	0.542683419539862	0.284996048733801	0.191955124771987	0.384053350266234	1.58032139751012	1.36314784272084	1.80911160830937	genetic contact: all pairs	excludes 0	excludes one
TLI0929_Final	TLI	0.482084702670116	0.433255222306882	0.529414643305062	0.0825798978396029	-0.0744161982823851	0.242881916948702	1.17369287380983	0.836858490751052	1.50567456416186	genetic contact: all pairs	includes 0	includes one
TLI0929_Initial	TLI	0.555495202396806	0.5074408366535	0.602008735647416	-0.0567437094807897	-0.223289081754198	0.108121353877208	0.898882170716226	0.596323432709554	1.19397582891375	genetic contact: all pairs	includes 0	includes one
TLI0929_Second	TLI	0.802472826527952	0.766819884314943	0.840858023659113	-0.248899508103489	-0.408709419058611	-0.0822386384307717	0.689786876882092	0.493950060103345	0.901775705055423	genetic contact: all pairs	excludes 0	excludes one
TLI0930_clitics.or.affixes	TLI	0.524347277936833	0.477386085151218	0.572229045590938	-0.132520068288591	-0.274442392312908	0.00279190954494135	0.748391926069072	0.486085324873051	1.00766680310798	genetic contact: all pairs	includes 0	includes one
TLI0930_pronouns.in.different.position	TLI	0.808633593959672	0.771156733040376	0.845301370846407	0.126943548524074	0.0731947210062142	0.183583316701735	1.15775816850949	1.08733820213958	1.23456448363027	genetic contact: all pairs	excludes 0	excludes one
TLI0930_pronouns.in.subject.position	TLI	0.625372250042723	0.577903519686176	0.6729551396173	-0.217994005201598	-0.353902471675467	-0.079458768590761	0.651617324362452	0.436917756472873	0.870221326525441	genetic contact: all pairs	excludes 0	excludes one
TLI0931	TLI	0.436163973154018	0.390780170117721	0.483867648591577	0.0287971550824146	-0.212024144473203	0.262251883160621	1.06798001716553	0.509095752933129	1.60047394103419	genetic contact: all pairs	includes 0	includes one
TLI0932	TLI	0.56841982706126	0.522743808132334	0.617123179152869	0.15155053118607	-0.0410384243437378	0.35093756978262	1.26818047115032	0.907206114147344	1.61742770708538	genetic contact: all pairs	includes 0	includes one
TLI0933	TLI	0.827544674310796	0.792794616524798	0.862843094796229	0.0982675690408402	0.0329716466346222	0.162111366758262	1.11936286340316	1.04065476606789	1.20355076935658	genetic contact: all pairs	excludes 0	excludes one
TLI0934	TLI	0.587334234339136	0.539716180018335	0.632633476987194	0.0134075100729741	-0.146823920633251	0.177768865935977	1.02414210535296	0.7555558469688	1.31355202299608	genetic contact: all pairs	includes 0	includes one
TLI0935	TLI	0.857598542597906	0.826095451697655	0.889537703402815	0.0207320960770463	-0.0597916224591681	0.106352889637653	1.02453751504484	0.928732414358267	1.1244816909405	genetic contact: all pairs	includes 0	includes one
TLI0936	TLI	0.49035258825296	0.441907427820744	0.537215219203886	0.186855613132535	0.0468174400895363	0.320087007793546	1.38489362371153	1.09211120735103	1.67732255205355	genetic contact: all pairs	excludes 0	excludes one
TLI0937	TLI	0.445078100562518	0.398761611951562	0.490826116596212	0.262494621558455	0.136756475889486	0.394644317729588	1.59516676560211	1.29651471373726	1.92786556015893	genetic contact: all pairs	excludes 0	excludes one
TLI0938	TLI	0.794465611881777	0.757429322715108	0.833759475299198	0.0666468810623485	-0.0644839956589367	0.194877388665577	1.08422908871462	0.918688449479881	1.25347836207049	genetic contact: all pairs	includes 0	includes one
TLI0939	TLI	0.648481723806866	0.603260871547831	0.695190727798743	-0.10712087764022	-0.28409466824581	0.0564195965814324	0.835481672357185	0.57675566092401	1.10044696766817	genetic contact: all pairs	includes 0	includes one
TLI0940	TLI	0.665656256584785	0.62081014261467	0.710322783869917	-0.0794950444637373	-0.268372655387377	0.106915214980779	0.880918938274032	0.597927877661921	1.16327383979553	genetic contact: all pairs	includes 0	includes one
TLI0943	TLI	0.587833187042916	0.542611274958644	0.634785328298433	0.0570276861494338	-0.128818582314548	0.232578967894886	1.09833006465896	0.78752678326119	1.40876318578071	genetic contact: all pairs	includes 0	includes one
TLI0945	TLI	0.632177388556627	0.586864413647135	0.67830716684627	0.162076722962772	0.0242275820069243	0.311196552061925	1.2577808578387	1.01826145704523	1.49086733613074	genetic contact: all pairs	excludes 0	excludes one
TLI0947	TLI	0.859675937916898	0.827693269126754	0.892470131298297	0.0677257663944602	-0.0042000366670637	0.144267144153369	1.07910084219432	0.99491201047379	1.17345070696848	genetic contact: all pairs	includes 0	includes one
TLI0951	TLI	0.723409632242056	0.682301451359664	0.767409788981478	-0.243317471602779	-0.408181726731424	-0.0825046043131802	0.663802239341273	0.44153431929153	0.890139162026788	genetic contact: all pairs	excludes 0	excludes one
TLI0952	TLI	0.552539260308721	0.506674095935692	0.599610634078998	0.0780478916014919	-0.0623740420140211	0.217801099270557	1.14340062238817	0.877766529127614	1.39572674801691	genetic contact: all pairs	includes 0	includes one
TLI0953	TLI	0.493745486998981	0.447068826334343	0.539957128078002	0.0431375133933817	-0.146266957239461	0.237526283742299	1.08972327098949	0.698263774322325	1.48185528096883	genetic contact: all pairs	includes 0	includes one
TLI0954	TLI	0.513680342330017	0.466550683229857	0.560127620973986	-0.0167259787028714	-0.192852132160697	0.141846760230786	0.969019379826478	0.627220405050971	1.27756108304899	genetic contact: all pairs	includes 0	includes one
TLI0955	TLI	0.456842433318476	0.409177213760278	0.504617598553013	0.109771155412995	-0.00773780445130717	0.236933557381296	1.24420555651801	0.955120364732561	1.50880815202347	genetic contact: all pairs	includes 0	includes one
TLI0956	TLI	0.586985997653308	0.54159545253331	0.632341729317849	0.0755331488244424	-0.0417434565101027	0.202659796498574	1.13069992620114	0.919996349982845	1.34427353334539	genetic contact: all pairs	includes 0	includes one
TLI0957	TLI	0.646427702059827	0.601140605867455	0.690877784774673	-0.0113881011763353	-0.129900872084968	0.12069117928253	0.983683583370216	0.787444733003559	1.17691964492769	genetic contact: all pairs	includes 0	includes one
TLI0958	TLI	0.794261768899552	0.757239201732625	0.832200271185099	0.139073654379172	0.0845850534655949	0.196646428192215	1.17598019035923	1.09850449210021	1.25146164635091	genetic contact: all pairs	excludes 0	excludes one
TLI0959	TLI	0.632665884009887	0.586283651521557	0.677452697720697	0.139826373380649	0.0188680340847484	0.254822028695647	1.22268359147285	1.03044573837363	1.41676436638594	genetic contact: all pairs	excludes 0	excludes one
TLI0960	TLI	0.55186832255585	0.506349597823609	0.599284364523437	-0.157745961632893	-0.284834647618436	-0.035522310548012	0.715358998466758	0.491339979224572	0.933320709856762	genetic contact: all pairs	excludes 0	excludes one
TLI0961	TLI	0.661028541042539	0.616011446842659	0.705473485876896	0.050963926075172	-0.110822778390755	0.222470452400893	1.07825455776763	0.827193356710246	1.33776264500242	genetic contact: all pairs	includes 0	includes one
TLI0962	TLI	0.470898071970974	0.424539149885402	0.51760514344349	0.262663601334859	0.127594055530736	0.406870025146274	1.56214813291556	1.2455965441468	1.8809244649544	genetic contact: all pairs	excludes 0	excludes one
TLI0963	TLI	0.646701514630965	0.602198230277687	0.692596160654744	0.124847997057681	0.0211712948729293	0.228570937371828	1.19473288693931	1.02889106527991	1.36265372621214	genetic contact: all pairs	excludes 0	excludes one
TLI0964	TLI	0.488426951343415	0.441913061685439	0.534176490225152	0.156789721060974	0.0300015200634647	0.288522962348023	1.32457892337415	1.03679552851938	1.58892011267953	genetic contact: all pairs	excludes 0	excludes one
TLI0965	TLI	0.487731332521109	0.441650740371295	0.535264384890306	-0.222596453269704	-0.335637001440191	-0.10465032275877	0.54429762942316	0.314093643069163	0.771312832981593	genetic contact: all pairs	excludes 0	excludes one
TLI0966	TLI	0.823034975283637	0.78922366492103	0.860667786539208	0.0953508052648536	0.0327747180649531	0.161797997968516	1.11646716050112	1.04015253170162	1.20360551312977	genetic contact: all pairs	excludes 0	excludes one
TLI0967	TLI	0.503747130247949	0.455660213317953	0.550547208192869	0.0512195095568655	-0.098505090361058	0.197886504871605	1.10407520046475	0.813353195212449	1.40977661365995	genetic contact: all pairs	includes 0	includes one
TLI0968	TLI	0.525046382954086	0.47740124223767	0.572103822232772	0.103232994113546	-0.0387579406320465	0.256642088635284	1.19938048800041	0.914351337003116	1.4909779042128	genetic contact: all pairs	includes 0	includes one
TLI0970	TLI	0.463971169655545	0.416841028927104	0.511590198076207	-0.0230012758543415	-0.249082633203137	0.184028351792453	0.951583111550403	0.462104835468884	1.3952506631353	genetic contact: all pairs	includes 0	includes one
TLI0971	TLI	0.559840250546652	0.513976981735448	0.609705329197715	0.0724878644985554	-0.143984531461723	0.283723790881049	1.13050995364605	0.750723346191151	1.52535530313997	genetic contact: all pairs	includes 0	includes one
TLI0972	TLI	0.538615616030044	0.490318941922505	0.585888805881676	-0.0132295329222255	-0.252981933007822	0.24030943590441	0.975736383749036	0.501749112398914	1.42262252992631	genetic contact: all pairs	includes 0	includes one
TLI0973	TLI	0.512834095347508	0.464940029958403	0.558926581068479	0.00327038350529443	-0.153747440093803	0.167572540832571	1.00853627003273	0.678538542966381	1.31063769080175	genetic contact: all pairs	includes 0	includes one
TLI0974	TLI	0.610893107242135	0.566297563472688	0.65614710242646	-0.118466809530782	-0.303961622110809	0.0694941806967907	0.806818960718101	0.503139803474403	1.11213646708242	genetic contact: all pairs	includes 0	includes one
TLI0975	TLI	0.609566961831461	0.56490551083585	0.65632353728353	-0.127293366326993	-0.306462283705852	0.0489005235242329	0.791765791683971	0.484242280165026	1.06594742296811	genetic contact: all pairs	includes 0	includes one
TLI0976	TLI	0.827053216564817	0.790247676095122	0.862961662325097	0.0995997132875139	0.0398738588589375	0.16618560147013	1.12103883624434	1.04403741211673	1.20385113756068	genetic contact: all pairs	excludes 0	excludes one
TLI0977	TLI	0.792633368717084	0.752270743859312	0.83209425334099	0.143314465454823	0.0807582104174119	0.210098593807106	1.18174429169623	1.09600408946436	1.27244027344274	genetic contact: all pairs	excludes 0	excludes one
TLI0978_circum	TLI	0.964172455554041	0.949358666652256	0.980349196006471	0.0017590764311035	-0.0272893609663315	0.0302004645845134	1.00189226304163	0.97138033345523	1.03133376841158	genetic contact: all pairs	includes 0	includes one
TLI0978_dem-noun	TLI	0.52249043389232	0.475422166748949	0.570410337708986	0.261080841144302	0.17328533675274	0.351062573300598	1.50357586255762	1.30648383114554	1.69419325756647	genetic contact: all pairs	excludes 0	excludes one
TLI0978_noun-dem	TLI	0.550441704288035	0.504802728437596	0.597413018365924	0.258653049389292	0.170825425483881	0.344052268958941	1.47337814901384	1.29551419236807	1.65549518010243	genetic contact: all pairs	excludes 0	excludes one
TLI0979	TLI	0.935447589798861	0.914247950364414	0.957558021645555	0.037909360649018	0.0110345161263058	0.0659355788322278	1.0407056252142	1.01179603316839	1.07208644712786	genetic contact: all pairs	excludes 0	excludes one
TLI0980	TLI	0.908805072979337	0.88369734088489	0.936031522158916	0.0419399178948109	-0.0101922159528518	0.0968413553290711	1.046320528947	0.988128795501975	1.10855456926883	genetic contact: all pairs	includes 0	includes one
TLI0981	TLI	0.485118037357719	0.437541937120125	0.532395510860521	-0.0801818764634609	-0.35817076021922	0.185102986967075	0.834102980239023	0.245927413238051	1.36712034078203	genetic contact: all pairs	includes 0	includes one
TLI0982	TLI	0.871188532008117	0.841123789857571	0.902652219839461	0.0429563889332589	-0.017938987604658	0.107108527116378	1.04966358812089	0.976750414491342	1.12300482033957	genetic contact: all pairs	includes 0	includes one
TLI0983	TLI	0.60450549004336	0.559213313736265	0.651267980079654	0.155632982703164	-0.0203878309999505	0.336525388437245	1.25872882956816	0.960807082153498	1.57142809829932	genetic contact: all pairs	includes 0	includes one
TLI0984	TLI	0.517047164697324	0.464457525511745	0.566857628689523	-0.0642439436158697	-0.27091582944941	0.150242990675932	0.875353180587869	0.462990953953973	1.28157918555782	genetic contact: all pairs	includes 0	includes one
TLI0985	TLI	0.741973769670873	0.700752608263741	0.78285751270507	0.110444496934551	-0.023211750402066	0.244848594923945	1.1495865824203	0.967351077394549	1.34184986251437	genetic contact: all pairs	includes 0	includes one
TLI0986	TLI	0.677605803210848	0.635352651886075	0.72218503667348	0.0696688724378035	-0.123087983885564	0.263780030539755	1.10365290987175	0.814460938609026	1.39426154920998	genetic contact: all pairs	includes 0	includes one
TLI0987	TLI	0.796455773640555	0.7597385696443	0.834670262007659	0.0600584454946678	-0.0500264360058191	0.177691422947798	1.07584815729014	0.931643961267585	1.22462256649677	genetic contact: all pairs	includes 0	includes one
TLI0988_Related.by.gender.markers	TLI	0.703784906486419	0.661224843822171	0.746734594767889	0.0400279533257617	-0.149458770954581	0.242378927324583	1.05733224344602	0.775354003900379	1.34185229768463	genetic contact: all pairs	includes 0	includes one
TLI0988_Related.for.all.demonstratives	TLI	0.517908102692634	0.469110088244245	0.563952420104425	0.0563032716026699	-0.192834671218673	0.305591290329738	1.10955928832244	0.639721941929121	1.61081323141947	genetic contact: all pairs	includes 0	includes one
TLI0988_Related.for.non-human.reference	TLI	0.783673379913069	0.745451475908969	0.822375901976109	0.0293296379321505	-0.130254910676958	0.189919336545302	1.03777228821509	0.823104659547388	1.23780251059824	genetic contact: all pairs	includes 0	includes one
TLI0988_Related.to.non-remote.demonstratives	TLI	0.79849580228763	0.759978123405723	0.835408694390912	0.0723041838892101	-0.0447074796110666	0.194772704624807	1.09097050305006	0.941262759122761	1.25021667088365	genetic contact: all pairs	includes 0	includes one
TLI0988_Related.to.remote.demonstratives	TLI	0.801571906639006	0.763467165617496	0.838872582823128	0.084932558229546	-0.0253505335573569	0.196871079756914	1.10639058301118	0.960851775038827	1.24736065486173	genetic contact: all pairs	includes 0	includes one
TLI0989	TLI	0.831482184004172	0.797796094771604	0.867951665838052	0.0947271068481804	0.0216391601918532	0.169127368210293	1.11446023414747	1.02581783787644	1.21089534601697	genetic contact: all pairs	excludes 0	excludes one
TLI0990	TLI	0.523498493513889	0.475358399754275	0.571552876164133	0.0917171293856623	-0.131459757018819	0.300714170554371	1.17666345485975	0.755963647200713	1.59160815522521	genetic contact: all pairs	includes 0	includes one
TLI0991	TLI	0.561942209896852	0.513306540092783	0.609408931110406	-0.155465548903092	-0.362091988746718	0.0413153592606899	0.723380001514893	0.358748938507545	1.07887828003309	genetic contact: all pairs	includes 0	includes one
TLI0992	TLI	0.575253007881847	0.530138208357414	0.622694594896936	-0.0678428099950817	-0.249034392480663	0.11066912925281	0.883078815014833	0.56516004640165	1.1917122346981	genetic contact: all pairs	includes 0	includes one
TLI0993	TLI	0.630293354920527	0.585260356577687	0.677190454452633	0.157680235684885	0.025299850080197	0.294113820903893	1.25186783752601	1.03223276919922	1.47476772002026	genetic contact: all pairs	excludes 0	excludes one
TLI0994	TLI	0.83765566071323	0.805175458415264	0.872566609910687	-0.0725255080963835	-0.187383128013413	0.0532300325973362	0.913718741114456	0.777740040931472	1.0653639432561	genetic contact: all pairs	includes 0	includes one
TLI0995	TLI	0.479112248253039	0.432419417513151	0.527415156427269	-0.130090813302466	-0.353356927974881	0.0839398570940167	0.728559592618087	0.256420548308483	1.16800017868217	genetic contact: all pairs	includes 0	includes one
TLI0996	TLI	0.629400287137138	0.585503624785535	0.676863294079813	0.127253062004003	-0.0455458664289397	0.318127060046059	1.20329416247216	0.911650971924335	1.50524777114622	genetic contact: all pairs	includes 0	includes one
TLI0998	TLI	0.578560837396369	0.532527796151918	0.626529501646624	-0.0133474154444061	-0.203568690761822	0.191915481503463	0.977464112081097	0.636413323250029	1.32325892448644	genetic contact: all pairs	includes 0	includes one
TLI0999	TLI	0.523811741106563	0.475170167413985	0.570336116390564	0.0456982305002616	-0.14268113429009	0.255531630074099	1.0883617285204	0.706606913049681	1.47487045246573	genetic contact: all pairs	includes 0	includes one
TLI1000	TLI	0.455135765275259	0.407393465583964	0.501620634238501	-0.242652076834094	-0.403628404720627	-0.0882046187598209	0.4672040659653	0.121426751041267	0.794226596017304	genetic contact: all pairs	excludes 0	excludes one
TLI1003	TLI	0.514982905722799	0.464074027253964	0.568132678145523	-0.011043837222182	-0.277313613041011	0.250190774764932	0.978516019489596	0.429839792154553	1.46395142790688	genetic contact: all pairs	includes 0	includes one
TLI1004_beginning	TLI	0.792418631643841	0.754725576775335	0.830155888911933	0.150925178933362	0.0903525172693501	0.210687702780212	1.19134218150108	1.11157167454056	1.27636723614772	genetic contact: all pairs	excludes 0	excludes one
TLI1004_immediately.preverbal	TLI	0.741289652509135	0.700664180694784	0.783276512498421	0.000802064095698818	-0.141369427653861	0.143335752276848	1.00174656160889	0.807398034010419	1.19378218643469	genetic contact: all pairs	includes 0	includes one
TLI1004_not.beginning.or.immediate.preverbal	TLI	0.892269879421275	0.863437802692844	0.920113803820417	-0.0914530291393424	-0.205044355060137	0.0366280896896762	0.89757925880071	0.769892059095818	1.04151825958224	genetic contact: all pairs	includes 0	includes one
TLI1005	TLI	0.623559060264538	0.577428346451141	0.667992119338258	0.0416034628159995	-0.0754130989715025	0.160492481659276	1.06833582697754	0.874396960635435	1.25667698719263	genetic contact: all pairs	includes 0	includes one
TLI1006	TLI	0.587782068828425	0.543330659292097	0.636462748233673	0.193936596433053	0.0652791218100782	0.31351483978999	1.33231672179	1.10729483687956	1.55162060582943	genetic contact: all pairs	excludes 0	excludes one
TLI1007	TLI	0.620069731235282	0.576507401147623	0.667775994774799	0.271869416606485	0.18434401191807	0.356703112352084	1.4409244677165	1.28414358245006	1.6007476303927	genetic contact: all pairs	excludes 0	excludes one
TLI1008	TLI	0.914292339520901	0.888525709221626	0.939159072713848	0.0572998606570567	0.0245816466591158	0.0950451929443681	1.06291539239778	1.02617737685805	1.10615384230827	genetic contact: all pairs	excludes 0	excludes one
TLI1009	TLI	0.43918257624329	0.390529724449514	0.48609106076299	-0.119758300129127	-0.322283757423064	0.0722676005436826	0.727676746932713	0.26423308387596	1.15819167168785	genetic contact: all pairs	includes 0	includes one
TLI1010	TLI	0.749321394141863	0.7087362642875	0.78859433067317	-0.250729166019129	-0.436924709039726	-0.0602900676560685	0.665513917776896	0.418040653089926	0.917684730935362	genetic contact: all pairs	excludes 0	excludes one
TLI1011	TLI	0.547582321000054	0.499195611164771	0.596165495957476	0.167631145264062	-0.010986863381327	0.357533679660561	1.30868150433194	0.960957888819219	1.65883504060859	genetic contact: all pairs	includes 0	includes one
TLI1012	TLI	0.756255949711527	0.71566764316936	0.795531871603883	-0.00729796232698278	-0.179613861525049	0.173565011989031	0.990559515733143	0.756649730790141	1.22767357136405	genetic contact: all pairs	includes 0	includes one
TLI1013	TLI	0.530203350614552	0.485031055927499	0.578484733371047	0.0878583485039535	-0.0780739231511842	0.262293247653362	1.1674622994664	0.849532466613608	1.49768773810034	genetic contact: all pairs	includes 0	includes one
TLI1014	TLI	0.547514576479052	0.500275712172165	0.594107108476649	-0.140861933357614	-0.267558865654347	-0.0182100476010502	0.744061421248632	0.513041530149951	0.958524312282928	genetic contact: all pairs	excludes 0	excludes one
TLI1015_affix	TLI	0.662179822470127	0.618952701308837	0.707399477504208	0.149468952925651	0.0463393172479829	0.258134505252578	1.22722104370556	1.06098737686302	1.3951961302393	genetic contact: all pairs	excludes 0	excludes one
TLI1015_clitic	TLI	0.644822109631184	0.599692639458119	0.688953234923392	0.140527886419806	0.0298280500215528	0.258823812980605	1.21966894115114	1.03894649152905	1.40898749195845	genetic contact: all pairs	excludes 0	excludes one
TLI1015_stem.change	TLI	0.988960947556092	0.981335128867329	0.996850310995832	0.00545956787844698	-0.00318284383727063	0.0147523836794117	1.0055366298747	0.996766111076725	1.01503519680771	genetic contact: all pairs	includes 0	includes one
TLI1015_tone	TLI	0.978958695372177	0.967512708728352	0.990468803750971	0.00481536411609601	-0.0134563214161088	0.0243242746657352	1.00494566700215	0.986167717072213	1.02502600135902	genetic contact: all pairs	includes 0	includes one
TLI1016_in	TLI	0.978512227158566	0.966992290927934	0.990708694164902	0.0119042872105415	-0.000461717605518608	0.0277745720827708	1.01220416021163	0.999199466835641	1.02842652718739	genetic contact: all pairs	includes 0	includes one
TLI1016_post	TLI	0.840458850719221	0.806155685738254	0.874657021157277	0.0102966975389587	-0.0818168127233158	0.106376921271207	1.01260968890579	0.901336692867299	1.12734138187569	genetic contact: all pairs	includes 0	includes one
TLI1016_pre	TLI	0.84633379461428	0.813467053765475	0.879273462221088	0.00947157812041726	-0.085094319153147	0.103636619687817	1.01157098917473	0.89901038501643	1.12384960382995	genetic contact: all pairs	includes 0	includes one
TLI1017_affix	TLI	0.538441037660119	0.49008018806605	0.588659733459144	-0.269406782044556	-0.412256316159721	-0.129497335770309	0.499632693906397	0.239104125529594	0.755500564663711	genetic contact: all pairs	excludes 0	excludes one
TLI1017_reduplication	TLI	0.472778950310137	0.426283208181596	0.520042965619558	0.331236089071821	0.19789485496592	0.469421504697335	1.70564559746431	1.38442970256899	2.02688048048134	genetic contact: all pairs	excludes 0	excludes one
TLI1017_word	TLI	0.855284620610051	0.823366371395687	0.889661247782522	-0.484989688152162	-0.660406925853524	-0.317860089688869	0.432685255511837	0.219039694555258	0.620402739686473	genetic contact: all pairs	excludes 0	excludes one
TLI1018	TLI	0.534374929258259	0.484835218079021	0.583258763108924	-0.011653990213548	-0.297463177905029	0.287918889097329	0.977727270788906	0.427415257028356	1.52859516873597	genetic contact: all pairs	includes 0	includes one
TLI1019	TLI	0.463384525292361	0.417951019726332	0.512566764885631	0.272464144987269	0.131668268610736	0.413180263226549	1.59285616593133	1.25967581682092	1.91750252810597	genetic contact: all pairs	excludes 0	excludes one
TLI1020	TLI	0.72295420838639	0.680750534664995	0.76545493332591	0.102985372900782	0.00381140908812383	0.201813457524963	1.14359521261963	1.00384569821087	1.28586778928072	genetic contact: all pairs	excludes 0	excludes one
TLI1021	TLI	0.484139034555159	0.438219210136586	0.532365254945054	-0.238820921217497	-0.384348274614129	-0.0961796008380032	0.506814644967904	0.213618356086591	0.796362738958924	genetic contact: all pairs	excludes 0	excludes one
TLI1022	TLI	0.606503421035555	0.560244699347691	0.652305314501387	0.115601625487929	-0.00885087957145758	0.247270429540493	1.19244301311795	0.985640254340587	1.42158505703516	genetic contact: all pairs	includes 0	includes one
TLI1023	TLI	0.700193354093801	0.656618419400084	0.742597517315354	0.00416427697915989	-0.179406222757773	0.190501308665711	1.00654100246063	0.747404329756545	1.27995123498017	genetic contact: all pairs	includes 0	includes one
TLI1024_Possessive	TLI	0.53262017608293	0.485941170584195	0.582143092050215	0.0860280718413737	-0.127323173808832	0.297458329458578	1.16286385429133	0.750688438639194	1.55644181370041	genetic contact: all pairs	includes 0	includes one
TLI1024_Restricted	TLI	0.67593507009129	0.631514677048417	0.720711363982073	-0.017377585613192	-0.218001878378058	0.191560221127439	0.974582883851036	0.66372571100043	1.27164778910338	genetic contact: all pairs	includes 0	includes one
TLI1024_Sentential	TLI	0.619661719038155	0.572578690296504	0.665992319480424	0.194597029333116	0.0430169949286499	0.346927621858762	1.31581567341986	1.05823978834259	1.57811319816913	genetic contact: all pairs	excludes 0	excludes one
TLI1026_Antepenultimate	TLI	0.861130920931619	0.829822880451373	0.893672300233782	0.0210357389599664	-0.102281995141031	0.137146534625793	1.02448196998565	0.880425439706528	1.16352096291843	genetic contact: all pairs	includes 0	includes one
TLI1026_Penultimate	TLI	0.504046986389006	0.458008254872128	0.552046889592523	0.125177255258953	-0.142438639751386	0.40358196465614	1.2492402395037	0.698252935601061	1.79886797598069	genetic contact: all pairs	includes 0	includes one
TLI1026_Ultimate	TLI	0.487186102835624	0.438442703028854	0.534634120957899	0.0909418314962534	-0.183173308070556	0.38501456284199	1.18712890880607	0.576437039073527	1.76008178973183	genetic contact: all pairs	includes 0	includes one
TLI1027	TLI	0.639857643446372	0.594600371781222	0.686284450810493	0.0927410799707289	-0.121987364687769	0.316663616930901	1.14557846303111	0.806050402963769	1.50622649727366	genetic contact: all pairs	includes 0	includes one
TLI1028_Second.plural	TLI	0.980683179766084	0.969711028023986	0.992122637675409	0.00949875312665874	-0.00356816356119971	0.0246834318644268	1.00971867917552	0.996317152572392	1.02544361655023	genetic contact: all pairs	includes 0	includes one
TLI1028_Second.singular	TLI	0.780715920644676	0.742564645372045	0.819250465469571	-0.0879031546216731	-0.228349124443716	0.0485880313211791	0.88781734222909	0.708135777846983	1.06215611500804	genetic contact: all pairs	includes 0	includes one
TLI1028_Second.singular.and.second.plural	TLI	0.80312329740379	0.767455317002852	0.840451716984972	-0.09600843406112	-0.224061381005907	0.0432237522703453	0.880719716181372	0.721112570557767	1.05420507563224	genetic contact: all pairs	includes 0	includes one
TLI1029	TLI	0.543787049334162	0.495766328176614	0.589461581890802	0.159013546052624	-0.0181397001334993	0.352449687132409	1.29451066185594	0.952018716716447	1.65251120112516	genetic contact: all pairs	includes 0	includes one
TLI1031	TLI	0.69803121954632	0.656769389647798	0.742058997528865	0.0942307949541442	-0.0219343590338966	0.206909111161619	1.13611551164898	0.968862208700245	1.30466006229073	genetic contact: all pairs	includes 0	includes one
TLI1032	TLI	0.522421884475774	0.47515963764217	0.569391107427031	0.0410243387583601	-0.114624165416878	0.201088611456181	1.08062097815596	0.781132705250689	1.39017480893403	genetic contact: all pairs	includes 0	includes one
TLI1033	TLI	0.708489985320698	0.665248456422842	0.751450089350975	-0.210411271407567	-0.453363675454637	0.0344580127143572	0.702849046301743	0.360318268427795	1.0510077600239	genetic contact: all pairs	includes 0	includes one
TLI1035	TLI	0.470654988813176	0.422888168808561	0.518060245751576	-0.137489872671958	-0.355694996621408	0.0678447543977823	0.708497940725932	0.243386739227331	1.13972969779994	genetic contact: all pairs	includes 0	includes one
TLI1036	TLI	0.787903310891207	0.750064922198599	0.826930717807458	0.104405587419423	0.00307599898131983	0.208171369483898	1.13308154689363	1.00000172511442	1.27040311502143	genetic contact: all pairs	excludes 0	excludes one
TLI1037	TLI	0.521932353105401	0.474672048700122	0.569811149918556	0.13908460842863	-0.0911643452783668	0.376242728367731	1.26809765649268	0.81080164837658	1.72167953423393	genetic contact: all pairs	includes 0	includes one
TLI1038	TLI	0.555405106178591	0.508807792094647	0.600796839146685	0.294999490849724	0.186494228694282	0.411700841430262	1.53448313445853	1.31614623098037	1.77087569344657	genetic contact: all pairs	excludes 0	excludes one
TLI1039	TLI	0.621378862398925	0.57542311898727	0.667091846208329	0.189443498198633	0.0322425361561663	0.344403426432301	1.30666402501346	1.04336742670453	1.57094803036069	genetic contact: all pairs	excludes 0	excludes one
TLI1040	TLI	0.517288296868606	0.468678474476321	0.565043687352285	0.169377992433491	-0.0420930120662831	0.392172995296926	1.33010479020187	0.896453714700134	1.76543023754084	genetic contact: all pairs	includes 0	includes one
TLI1041	TLI	0.589023542337881	0.542259678816979	0.634922898902644	0.0574020423677631	-0.168802854752814	0.296087040832803	1.0986390752639	0.699832011250795	1.49946886357298	genetic contact: all pairs	includes 0	includes one
TLI1042	TLI	0.53711188709559	0.489688524855527	0.585787721666129	-0.217061272761388	-0.442362767036414	0.00177525369067089	0.594936020606979	0.164991749244558	0.989303650153202	genetic contact: all pairs	includes 0	excludes one
TLI1043	TLI	0.859450768753001	0.827727735398656	0.890353805755403	0.0188386571384261	-0.0790237243681919	0.118315122292812	1.02213850043042	0.90802548077865	1.14064523608086	genetic contact: all pairs	includes 0	includes one
TLI1044_first,.second,.three-th	TLI	0.631963730631887	0.587665967728257	0.676929555353593	-0.307483130638258	-0.421898345576623	-0.195652812535612	0.513867836173718	0.342588551238978	0.688324751147355	genetic contact: all pairs	excludes 0	excludes one
TLI1044_first,.two-th,.three-th	TLI	0.486812554059557	0.43693426572925	0.532666840256195	0.0220072021136835	-0.102662743312403	0.149077983267323	1.04785676692409	0.778495862124482	1.30087104311874	genetic contact: all pairs	includes 0	includes one
TLI1044_first,.two,.three	TLI	0.93058155820107	0.909285528705459	0.954389235303359	0.0505916875324884	0.0246269038891082	0.078997395306165	1.0545686564451	1.02585019567126	1.08656310955726	genetic contact: all pairs	excludes 0	excludes one
TLI1044_first/one-th,.two-th,.three-th	TLI	0.664377853465831	0.619923450021649	0.707578220708917	0.129290429905436	0.036477553376831	0.227987856415603	1.19616575464416	1.04557568728504	1.34500684963965	genetic contact: all pairs	excludes 0	excludes one
TLI1044_one-th,.two-th,.three-th	TLI	0.732566907556989	0.691457363743737	0.774171632658091	0.0176752658127326	-0.0894544704227468	0.123536441880411	1.02503194146625	0.879880193487147	1.17335223216384	genetic contact: all pairs	includes 0	includes one
TLI1044_one,.two,.three	TLI	0.981591501771088	0.971387286674034	0.992552050664374	0.0111926210730026	0.000152056295892433	0.0236490001080396	1.01143805483695	1.00011769424735	1.02431847948984	genetic contact: all pairs	excludes 0	excludes one
TLI1045	TLI	0.510757553302151	0.463510221001011	0.558195568228062	0.00338579979099841	-0.167616806889718	0.18518168319879	1.00788827426676	0.663129744160239	1.35551504750502	genetic contact: all pairs	includes 0	includes one
TLI1046	TLI	0.557831981881267	0.510497729351207	0.604242853525924	0.245015257339867	0.140473864469913	0.355006815975697	1.44223310011759	1.2259633514768	1.64533840191105	genetic contact: all pairs	excludes 0	excludes one
TLI1047	TLI	0.822153310852101	0.787208898798949	0.858346296965625	0.0971514654974572	0.0233145734764382	0.167145583238728	1.11876291141562	1.02913174158694	1.21126789278026	genetic contact: all pairs	excludes 0	excludes one
TLI1049	TLI	0.53068674967293	0.484577609355766	0.577462323075167	0.130283665316824	0.0509761855907995	0.211386151971123	1.24884823803323	1.08316432768734	1.41018400023813	genetic contact: all pairs	excludes 0	excludes one
TLI1050	TLI	0.760446653390873	0.719356973723984	0.798892592375718	0.059723959362688	-0.0184689544329761	0.136234127177357	1.0794217219695	0.973321872536434	1.18148256674914	genetic contact: all pairs	includes 0	includes one
TLI1051	TLI	0.988849308631919	0.981761582433891	0.996823071844238	0.00870569258443343	0.00168192056626382	0.0157601678932615	1.00882777187479	1.00171625704116	1.01607634729369	genetic contact: all pairs	excludes 0	excludes one
TLI1052	TLI	0.734896560294126	0.69211131192031	0.77580043100927	0.229002743622828	0.185962981953313	0.272287278366917	1.31322942465078	1.23753352370345	1.38852522929544	genetic contact: all pairs	excludes 0	excludes one
TLI1053	TLI	0.962868282901143	0.947630562203319	0.978709453538807	0.0210736474726752	0.0038562686153526	0.0377033651744393	1.02198319312953	1.00381461885726	1.03962401501176	genetic contact: all pairs	excludes 0	excludes one
TLI1055	TLI	0.688486391376046	0.647095849314326	0.732439388803014	0.214865578336492	0.162678446740311	0.266685933963889	1.31397711275539	1.22343647950694	1.40629549196211	genetic contact: all pairs	excludes 0	excludes one
TLI1056	TLI	0.71632891295837	0.673315550282249	0.757787372963074	-0.233017287973238	-0.393896125129423	-0.0733560455100555	0.675263310173721	0.446464179328867	0.889668138653382	genetic contact: all pairs	excludes 0	excludes one
TLI1057	TLI	0.533998179786262	0.486590862358053	0.578892486428944	-0.0184184521101314	-0.168842840948228	0.13022706506615	0.967100603600728	0.679378867394674	1.24000559768402	genetic contact: all pairs	includes 0	includes one
TLI1058	TLI	0.930747686934612	0.908799196132468	0.954505373015479	-0.00473808090901918	-0.0514339999912384	0.0430327265745819	0.995075182985192	0.944696880921467	1.04672084752937	genetic contact: all pairs	includes 0	includes one
TLI1059	TLI	0.817129771320381	0.780528080703409	0.852596078662954	0.0743253960469585	0.0184518933152551	0.133605841175026	1.09160987658253	1.01776690783508	1.16398429429165	genetic contact: all pairs	excludes 0	excludes one
TLI1060	TLI	0.655613859545027	0.610094900977267	0.699930981234557	0.111441571725542	0.0440867603617298	0.181518516962229	1.17186564330564	1.05886037524236	1.2835496379622	genetic contact: all pairs	excludes 0	excludes one
TLI1061	TLI	0.731066082660552	0.691539487589268	0.773149990562654	0.0988527958009435	0.0408656058470647	0.15623692397941	1.13640618167738	1.05249983068538	1.2204318031331	genetic contact: all pairs	excludes 0	excludes one
TLI1062_negative.affix	TLI	0.504091395822291	0.460426661397633	0.553294219444798	0.0803124172530109	-0.0344557266571359	0.207089741874912	1.16219921489586	0.928381511097695	1.42095854798248	genetic contact: all pairs	includes 0	includes one
TLI1062_negative.tone	TLI	0.991702771824067	0.985689736202991	0.998056366841719	0.0045701574083676	-0.00142760613013304	0.0116404043826164	1.00462037196629	0.998624600624155	1.0118872314696	genetic contact: all pairs	includes 0	includes one
TLI1062_negative.word	TLI	0.516783408122702	0.471786272930264	0.565349603239822	0.045117304824372	-0.0779935293138986	0.164131364639581	1.08991916205179	0.84930095445164	1.32584634473195	genetic contact: all pairs	includes 0	includes one
TLI1063	TLI	0.877219967984062	0.846149183208616	0.908792913364967	0.0577450231748175	-0.0106076952062175	0.128852053406766	1.06611087375195	0.985495300991806	1.14912415458682	genetic contact: all pairs	includes 0	includes one
TLI1064	TLI	0.930896733839195	0.909619361756813	0.954433880583832	0.0324231160985616	-0.00429941951494062	0.0721051630462756	1.03499316275754	0.993604559463966	1.07729089692256	genetic contact: all pairs	includes 0	includes one
TLI1065	TLI	0.81457702582095	0.779546658062417	0.851621157469153	-0.141856112983086	-0.215969215835645	-0.0639365893222574	0.82639329304551	0.73519251644006	0.91663536388839	genetic contact: all pairs	excludes 0	excludes one
TLI1066	TLI	0.931764225840805	0.910571745570103	0.953504221479915	-0.0117772602404487	-0.0456952572608035	0.021279101680508	0.987521661003384	0.950746880673799	1.02258535507667	genetic contact: all pairs	includes 0	includes one
TLI1067_four	TLI	0.771501776872748	0.730423133562524	0.81108909186968	0.154915758816094	0.0856868970767181	0.230867407970428	1.20172822972736	1.10307830751065	1.30568021917775	genetic contact: all pairs	excludes 0	excludes one
TLI1067_more	TLI	0.6713605650784	0.627290123697817	0.717314821682633	-0.110669578664381	-0.294124677163158	0.0845902748724809	0.835179116386238	0.553007701626809	1.11962507701698	genetic contact: all pairs	includes 0	includes one
TLI1067_three	TLI	0.652976675893699	0.608056516961844	0.698616256715034	0.0672310474839627	-0.0870641321538695	0.230331263471822	1.10388728955086	0.85870029334892	1.35223094201732	genetic contact: all pairs	includes 0	includes one
TLI1067_two	TLI	0.536335711121572	0.489785112050522	0.585385839527553	-0.0625750128337955	-0.261045625974097	0.134288459342752	0.883802918876632	0.513649248300504	1.25492120886002	genetic contact: all pairs	includes 0	includes one
TLI1068_concatenative	TLI	0.666917014668536	0.62231772517677	0.714059517057306	0.246800961218408	0.180685220011636	0.308614139074317	1.3723137970688	1.25697110127462	1.48415052128501	genetic contact: all pairs	excludes 0	excludes one
TLI1068_isolating	TLI	0.775788871099695	0.736660126018414	0.814526578049434	0.143934976165276	0.0841750660917109	0.200791108352034	1.18654972596425	1.10376337957498	1.26648837559054	genetic contact: all pairs	excludes 0	excludes one
TLI1068_reduplicative	TLI	0.959674223931325	0.943538007222001	0.976984864183226	0.0229590832459798	0.00115011609944515	0.0443535193872635	1.02402182519639	1.00128927799542	1.04708483777084	genetic contact: all pairs	excludes 0	excludes one
TLI1068_stem.change	TLI	0.973620158944663	0.959976889736528	0.986991902211315	0.0176615422491681	0.00394369878101319	0.032978445415646	1.0182034491685	1.00384179219773	1.03417934476709	genetic contact: all pairs	excludes 0	excludes one
TLI1068_tonal	TLI	0.979918192291195	0.968820909205677	0.991375392413787	0.0136239468377326	0.00216486256101123	0.025782812530432	1.01394795620672	1.00209464216771	1.02652247661732	genetic contact: all pairs	excludes 0	excludes one
TLI1069_prefixes	TLI	0.666919024954078	0.623828991176696	0.7112124814119	-0.111603218711365	-0.239697794364469	0.0163244137155019	0.833478515147679	0.638364441711545	1.01943722046061	genetic contact: all pairs	includes 0	includes one
TLI1069_suffixes	TLI	0.640554114891454	0.598167500448744	0.687961994140762	-0.10354022539285	-0.233783900556089	0.0223867575305783	0.839351863932615	0.638412067387325	1.03478733499545	genetic contact: all pairs	includes 0	includes one
TLI1069_tonal	TLI	0.948473599875565	0.9286822143289	0.967272092618643	0.0343497796756209	0.0114265703537522	0.0591662808816891	1.03634924155499	1.01136427405038	1.0629763839968	genetic contact: all pairs	excludes 0	excludes one
TLI1070	TLI	0.698291622346163	0.647661657600063	0.745235578430585	-0.299651336352447	-0.497255617052046	-0.108797884318796	0.569982101178999	0.284596441506896	0.845472595306591	genetic contact: all pairs	excludes 0	excludes one
TLI1071	TLI	0.385762939621534	0.332473415968896	0.437394078378748	-0.187920567845911	-0.3141189349109	-0.0571065647006694	0.511545707101388	0.177082771126942	0.826154044063825	genetic contact: all pairs	excludes 0	excludes one
TLI1072	TLI	0.492312496127886	0.437148126076608	0.550563411450563	0.0499511195080496	-0.151224798528568	0.24660506713387	1.1022569977399	0.67839221113546	1.49445838285834	genetic contact: all pairs	includes 0	includes one
TLI1073	TLI	0.953917604825705	0.937044062760761	0.972280377346288	-0.0108285693705171	-0.0386681559816532	0.018485812595904	0.988760004492229	0.95803983155291	1.01793262516008	genetic contact: all pairs	includes 0	includes one
TLI1074	TLI	0.845502922515765	0.813023115034735	0.878436478672165	0.0541264306043025	0.0083474376783168	0.10004354621327	1.06458243557862	1.00651922339625	1.11875098969629	genetic contact: all pairs	excludes 0	excludes one
TLI1075	TLI	0.526836870377016	0.481202131017945	0.573478186348996	-0.0354687967275007	-0.123250073590283	0.0480440777132883	0.935074432468717	0.771756748621372	1.09134214273707	genetic contact: all pairs	includes 0	includes one
TLI1076	TLI	0.681400345498002	0.636949994503784	0.724980320041001	0.134051124488925	0.0491979139695732	0.222726456950495	1.1982628394307	1.06551480852908	1.33361941231323	genetic contact: all pairs	excludes 0	excludes one
TLI1077_S=Atr=P	TLI	0.508185310877395	0.462565069700204	0.556812859440408	0.17060518326296	0.0186405702432835	0.313137128269685	1.33883268220885	1.03085908570107	1.63009702844032	genetic contact: all pairs	excludes 0	excludes one
TLI1077_S=Atr≠P	TLI	0.560634807968878	0.512106143503632	0.606899046596972	0.117730379586669	-0.0302145532594733	0.26993142734504	1.21220649753946	0.942912333919536	1.49121996785678	genetic contact: all pairs	includes 0	includes one
TLI1077_S≠Atr≠P	TLI	0.975280795735646	0.962481829350059	0.988504791477253	0.0122087156922732	-0.00407396860382814	0.0309300237849445	1.01256214876842	0.995708112279986	1.03202567151181	genetic contact: all pairs	includes 0	includes one
TLI1077_S=P≠Atr	TLI	0.797666336072268	0.759574703221015	0.83508367225234	0.128914700471336	0.064966057635949	0.198252296884428	1.16241755729509	1.07330747601272	1.25100913781181	genetic contact: all pairs	excludes 0	excludes one
TLI1078_P=T=G	TLI	0.444887744561536	0.397325893042444	0.491624753364133	0.169554194759249	-0.0260876967860513	0.385936308779778	1.38464217340843	0.916431012747944	1.86572711533161	genetic contact: all pairs	includes 0	includes one
TLI1078_P=T≠G	TLI	0.505723035210028	0.45803465326974	0.552302544423316	0.141856741284059	-0.0519389068646091	0.338803829335441	1.28299905838433	0.895045600458036	1.68562942661989	genetic contact: all pairs	includes 0	includes one
TLI1078_T≠P=G	TLI	0.919174072065279	0.894463131491155	0.9436689055493	0.039907886643924	-0.00686444282251653	0.0871768096581559	1.04358148804922	0.992964283018449	1.09766427952544	genetic contact: all pairs	includes 0	includes one
TLI1078_T≠P≠G	TLI	0.988463026020578	0.98094000161049	0.997120024665039	0.00421291298028729	-0.00491891003431499	0.0162643433676497	1.00427239478978	0.995035321173723	1.0166060202209	genetic contact: all pairs	includes 0	includes one
TLI1079_cat-based	TLI	0.94522833231282	0.925831683698462	0.965718319939538	0.025749673828929	-0.0083010368988562	0.0624221616012441	1.02733850989604	0.990829047955406	1.06699207229664	genetic contact: all pairs	includes 0	includes one
TLI1079_lex-based	TLI	0.638577129245005	0.5924708583987	0.683073745349789	0.111789611300343	-0.0607667744970373	0.284316211191021	1.17621353761117	0.898701323949856	1.4523220920674	genetic contact: all pairs	includes 0	includes one
TLI1079_none	TLI	0.598416805659267	0.552020206174589	0.644090746766375	0.130429351785351	-0.049881841983388	0.311754763942307	1.21931540511955	0.914167804190181	1.53206144681566	genetic contact: all pairs	includes 0	includes one
TLI1080_cat-based	TLI	0.715600386172412	0.674794916326247	0.760316764411728	0.0147832399983508	-0.202110943509972	0.23587962820692	1.02085087448216	0.706173320826576	1.32634213472958	genetic contact: all pairs	includes 0	includes one
TLI1080_lex-based	TLI	0.910638679882894	0.885362475789996	0.93650207706083	0.0218035616846877	-0.0528268973692195	0.0934648669899253	1.02399785946628	0.941799985249502	1.10500306551056	genetic contact: all pairs	includes 0	includes one
TLI1080_none	TLI	0.65733014136009	0.613673764442187	0.702299943636974	-0.0149259532263219	-0.266096439430092	0.243791748948611	0.977086319881674	0.588917638010621	1.37011049449081	genetic contact: all pairs	includes 0	includes one
TLI1081_Double-object.construction	TLI	0.675286693888834	0.632075243802208	0.722832837614512	0.202298991179973	0.113635866427311	0.289467620152727	1.30127034404461	1.16410221330182	1.44794849257243	genetic contact: all pairs	excludes 0	excludes one
TLI1081_Indirect-object.construction	TLI	0.511230189635535	0.464097568468227	0.558690730232911	0.0951736100098498	-0.0657553374491834	0.256533593839425	1.18840189174683	0.868300769208459	1.50891111206849	genetic contact: all pairs	includes 0	includes one
TLI1081_Secondary-object.construction	TLI	0.696239175183574	0.65430764900234	0.739341685727057	-0.0527261085398141	-0.209591745780255	0.105950917976302	0.924895617488708	0.703588814710596	1.15753211660544	genetic contact: all pairs	includes 0	includes one
TLI1082_3	TLI	0.80915972627037	0.772663684133467	0.8458090436289	0.0697983412705951	-0.0454221477505017	0.185463486908033	1.08661321125688	0.937163140043692	1.22941717364926	genetic contact: all pairs	includes 0	includes one
TLI1082_4	TLI	0.852784628715719	0.819792943076847	0.886475454025558	0.0587933029319672	-0.0303858829376805	0.149746559036706	1.06918067344079	0.962421883565145	1.17952101989205	genetic contact: all pairs	includes 0	includes one
TLI1082_5	TLI	0.497418983961865	0.44894245594438	0.545557236920157	0.0396175599301578	-0.220079318191305	0.286194413123446	1.08129041613282	0.561792358871561	1.58840149771349	genetic contact: all pairs	includes 0	includes one
TLI1082_6	TLI	0.569457410331924	0.523499637200843	0.616705851490331	-0.00900904256378254	-0.249912583278003	0.244877581102758	0.985007428067003	0.55599888947006	1.42870516835728	genetic contact: all pairs	includes 0	includes one
TLI1083	TLI	0.519747376151352	0.470579394575354	0.567254580970497	0.128030950239402	-0.0658950860622438	0.327784504601188	1.24828382563588	0.868949848699838	1.64192788357676	genetic contact: all pairs	includes 0	includes one
TLI1084_Dedicated	TLI	0.834648662653509	0.802016134002411	0.869485993150294	-0.0382296991962008	-0.13925154408867	0.0670123465911564	0.954506197460619	0.835163577538175	1.08317244448947	genetic contact: all pairs	includes 0	includes one
TLI1084_Existential.construction	TLI	0.983706078647565	0.974002712499974	0.994054124479309	0.00867178466138744	-0.00187008535260458	0.0218017297581135	1.00884330954719	0.997525807886815	1.02181961213048	genetic contact: all pairs	includes 0	includes one
TLI1084_Generic-noun-based	TLI	0.543207478242271	0.496720693476189	0.589528074383099	0.15155438247654	0.0121245363344813	0.291968520112465	1.28180396350455	1.01806575468905	1.55070336374983	genetic contact: all pairs	excludes 0	excludes one
TLI1084_Interrogative-based	TLI	0.473025773427119	0.424241626784793	0.519120833534356	0.162440569675389	0.0195535712317553	0.294089210735219	1.34722093005113	1.04243118586658	1.64559386667993	genetic contact: all pairs	excludes 0	excludes one
TLI1085	TLI	0.456776806021808	0.408598446056639	0.504317349186488	-0.0529623735542628	-0.173827514577663	0.0652532171476383	0.88569290394447	0.625049186438815	1.14682017635616	genetic contact: all pairs	includes 0	includes one
TLI1087	TLI	0.430921724146083	0.382326647204371	0.476943439959584	0.31026090654417	0.169310358285938	0.452421355200109	1.7265105516811	1.36978516265804	2.09630348123284	genetic contact: all pairs	excludes 0	excludes one
TLI1088	TLI	0.553424295687827	0.508418763499832	0.602058856949304	-0.0121961995324079	-0.145343112571237	0.125943854660665	0.979541294414785	0.747633372533463	1.24060311745096	genetic contact: all pairs	includes 0	includes one
TLI1089_modal.morpheme	TLI	0.946205977090251	0.927201778310781	0.967217045790077	-0.0549716904108612	-0.156974122980862	0.0400997196850428	0.941787984377158	0.833873261682712	1.04306921133713	genetic contact: all pairs	includes 0	includes one
TLI1089_part.of.the.tense.system	TLI	0.789979116717617	0.751717308228918	0.828510624197951	0.0204201177971795	-0.134034107245949	0.173303279824038	1.02614207708462	0.833328642481155	1.22783731079436	genetic contact: all pairs	includes 0	includes one
TLI1089_separate.particle	TLI	0.59159339655057	0.544920254506921	0.639268998197838	0.227658084417127	0.0787134984448449	0.37957704872826	1.38710654004455	1.12204395353845	1.66347663259418	genetic contact: all pairs	excludes 0	excludes one
TLI1089_verbal.affix.or.clitic	TLI	0.509411120828703	0.460800736207325	0.555774441128685	-0.00377989037171881	-0.228426492741386	0.242443021915919	0.993548354483846	0.547657867475885	1.47763901041373	genetic contact: all pairs	includes 0	includes one
TLI1090	TLI	0.62589448864665	0.582763179848083	0.672269804522028	0.0495456524849222	-0.0296423545610464	0.125842734760707	1.08103760985486	0.954470013974171	1.21005304562368	genetic contact: all pairs	includes 0	includes one
TLI1091_osv	TLI	0.986878568764133	0.978938363189918	0.995523352810683	0.00316255874994108	-0.00790049368997403	0.0144140691931759	1.00322674489913	0.992062445802553	1.01480828299916	genetic contact: all pairs	includes 0	includes one
TLI1091_ovs	TLI	0.980238237616659	0.969735105186844	0.99171014259213	0.0101978940978743	-0.00189458580936275	0.0234384357984427	1.01044642879368	0.997382526946198	1.02347196347528	genetic contact: all pairs	includes 0	includes one
TLI1091_sov	TLI	0.52076633307608	0.474469763847439	0.5684557740127	0.0454386847223063	-0.0528462030759221	0.151117291802192	1.0896204187401	0.889741885708724	1.28748980516665	genetic contact: all pairs	includes 0	includes one
TLI1091_svo	TLI	0.519753886378236	0.47385337578104	0.568014611406106	-0.232282763595092	-0.325857270222771	-0.143180735522707	0.554026948610467	0.38260500205217	0.710741078720309	genetic contact: all pairs	excludes 0	excludes one
TLI1091_vos	TLI	0.930801254225034	0.907731175123598	0.953790291498627	-0.0159281703790378	-0.0626091317500824	0.032876917418235	0.983072070215434	0.933372190170127	1.03598941450743	genetic contact: all pairs	includes 0	includes one
TLI1091_vso	TLI	0.868736289681442	0.837863147351495	0.900601688312094	0.0839376942608973	0.045662931261253	0.123893096689891	1.09710936752599	1.05213111606468	1.14777380910593	genetic contact: all pairs	excludes 0	excludes one
TLI1091_word.order.free	TLI	0.767140409532195	0.728430293778458	0.807915320456904	0.0327193719724736	-0.046265695901211	0.106798077092989	1.04350498188621	0.941598101223346	1.14405607566605	genetic contact: all pairs	includes 0	includes one
TLI1092	TLI	0.514683587857219	0.467275826544605	0.562438048267811	0.0271327918382908	-0.126973995856994	0.180310468363039	1.05462510230615	0.764047652082692	1.36499513333618	genetic contact: all pairs	includes 0	includes one
TLI1093	TLI	0.760975295402805	0.721856559916483	0.801204768499916	-0.041816023724664	-0.188802003900401	0.112719196988031	0.94558811868989	0.756663847780916	1.15406765426039	genetic contact: all pairs	includes 0	includes one
TLI1094	TLI	0.50630996642088	0.459424162069366	0.554068279116459	0.216860099321689	0.0620024021044881	0.368219872344599	1.43198258004107	1.1179616738188	1.74984111788826	genetic contact: all pairs	excludes 0	excludes one
TLI1096	TLI	0.791775794354056	0.755574920917254	0.829666643073481	0.133976337805862	0.0617044283047118	0.20675109736904	1.16996249211919	1.0738538344657	1.26831615525753	genetic contact: all pairs	excludes 0	excludes one
TLI1097	TLI	0.890311379871271	0.862612136063389	0.918704953141854	-0.0274616145503098	-0.098550881369938	0.0455039510958457	0.969412859731226	0.887756475017482	1.0499431091701	genetic contact: all pairs	includes 0	includes one
TLI1098	TLI	0.752296518280927	0.711953573505216	0.791619122024261	0.0779992651879925	0.00487809802570049	0.152568893547207	1.10470366824621	1.00545517596163	1.2090022924606	genetic contact: all pairs	excludes 0	excludes one
TLI1099	TLI	0.497739849907806	0.450015217416302	0.543415606998271	0.0760838596502074	-0.0331989719587679	0.187443384683074	1.1558852257014	0.936397184849008	1.39211808698713	genetic contact: all pairs	includes 0	includes one
TLI1100	TLI	0.844184083520281	0.811301883099869	0.879205292838215	0.111936467526372	0.0699512278226267	0.153710187776263	1.13324172875101	1.08009702172215	1.18767557187256	genetic contact: all pairs	excludes 0	excludes one
TLI1101	TLI	0.545365482603557	0.500116235373256	0.59445560110014	0.18098792623039	0.0664295490802316	0.303895268487094	1.33484992973657	1.10042769802253	1.55986178772284	genetic contact: all pairs	excludes 0	excludes one
TLI1102	TLI	0.924242576224219	0.900399149018268	0.947625810064106	0.0558613064632645	0.027927609890338	0.0846369145361939	1.06067263857475	1.02962137726622	1.09367246539579	genetic contact: all pairs	excludes 0	excludes one
TLI1103	TLI	0.876376460917029	0.846917096991151	0.90675905840374	-0.120954825205845	-0.189269369637118	-0.0568368726274078	0.862341502335366	0.78817628381566	0.935898247486654	genetic contact: all pairs	excludes 0	excludes one
TLI1104	TLI	0.757265292117551	0.718532932596987	0.797586328148483	0.0279217207153032	-0.0336133882026155	0.094559709895784	1.03782928597647	0.953604021214386	1.12569129359589	genetic contact: all pairs	includes 0	includes one
TLI1105	TLI	0.519563670310302	0.47316065954713	0.565200878298963	0.0799503335796064	-0.0825264044800234	0.238665967223317	1.15589793627915	0.844258265946768	1.47184299770978	genetic contact: all pairs	includes 0	includes one
TLI1106_left-leaning	TLI	0.565397325671855	0.522296202462863	0.613517556975503	0.0429524313813769	-0.0872586980659994	0.181759955473031	1.07804100907985	0.840220700681184	1.32145988241753	genetic contact: all pairs	includes 0	includes one
TLI1106_not.predictable	TLI	0.864394237934384	0.833870578254596	0.895900732037962	0.0357704334810665	-0.032665330134957	0.103666216036433	1.04177116830737	0.962670920739831	1.12262387381143	genetic contact: all pairs	includes 0	includes one
TLI1106_right-leaning	TLI	0.427112894952734	0.380336526201715	0.472349769951908	0.0676508368838915	-0.0735766628268261	0.204379390215732	1.16260035733447	0.82861755158113	1.49036148758828	genetic contact: all pairs	includes 0	includes one
TLI1106_unbounded	TLI	0.797757338858039	0.760987253675522	0.8345643941708	-0.0145872772106098	-0.119062178711191	0.0912970872111789	0.982317885539973	0.855100498362465	1.11950563635326	genetic contact: all pairs	includes 0	includes one
TLI1107	TLI	0.816081701384928	0.780493368224395	0.852797831913799	0.0940977878942269	0.0362839826966987	0.151038758602466	1.11601239673187	1.04357373134859	1.19094998371334	genetic contact: all pairs	excludes 0	excludes one
TLI1109	TLI	0.638826142622541	0.59362631819852	0.682961050880129	0.180398037079222	0.059976526136218	0.311114556046678	1.28428528256423	1.07741149162268	1.49202600387895	genetic contact: all pairs	excludes 0	excludes one
TLI1110	TLI	0.473424277116741	0.424309996635387	0.519625548626124	0.139106178683947	-0.0119254143473452	0.299770640725569	1.2976286171138	0.951483611579505	1.63066701276842	genetic contact: all pairs	includes 0	includes one
TLI1111_dependent	TLI	0.712036227203761	0.670862942975468	0.756567443104035	-0.0405988260547235	-0.196937696119445	0.114542957243111	0.943525957786773	0.725144955493456	1.16421976304665	genetic contact: all pairs	includes 0	includes one
TLI1111_head	TLI	0.963447109345752	0.947688942090908	0.979859708130082	0.00657899076377874	-0.0249846724151049	0.0391881807005087	1.0068748403678	0.974172232031117	1.04135652873	genetic contact: all pairs	includes 0	includes one
TLI1111_null	TLI	0.671393861020966	0.628461192954309	0.71746327808742	0.0331217366043086	-0.114243369349929	0.179993179159614	1.05028384469704	0.829159986309836	1.27198992112159	genetic contact: all pairs	includes 0	includes one
TLI1112_BarkAndSkin	TLI	0.87625100011851	0.846147949327336	0.905661708122783	-0.0900306413502145	-0.188692276363165	0.0106396824701148	0.897481587620436	0.782652201701978	1.00955205370679	genetic contact: all pairs	includes 0	includes one
TLI1112_Neither	TLI	0.656858268223859	0.612476309224462	0.701236743390319	0.0995127897739024	-0.00856380114720934	0.207781890368257	1.15316372391786	0.983292857770866	1.32199307206951	genetic contact: all pairs	includes 0	includes one
TLI1112_TreeInBark	TLI	0.814005274955483	0.777864587493381	0.85026470459785	0.154722401738423	0.1114581292715	0.196355693234509	1.19090249007728	1.13300780671932	1.25121674819408	genetic contact: all pairs	excludes 0	excludes one
TLI1113_alveolar.approximants	TLI	0.876497452654264	0.846850477315471	0.905796450875675	0.0721029484858339	0.0375536171885125	0.107119669490025	1.08270813690452	1.04135934604627	1.12525968975846	genetic contact: all pairs	excludes 0	excludes one
TLI1113_neither	TLI	0.853177401423169	0.821293061008934	0.887114381819288	0.0496224154359932	0.00415397592096167	0.0966013496252491	1.05872977529447	1.00423782565804	1.11606836956853	genetic contact: all pairs	excludes 0	excludes one
TLI1113_uvular.trills	TLI	0.97789140337326	0.966460023849216	0.989276630748535	-0.00504875616146785	-0.0227213860403352	0.0132897769110685	0.994883830242331	0.9761548256613	1.01304766721343	genetic contact: all pairs	includes 0	includes one
TLI1115	TLI	0.410913608995563	0.362521554405267	0.459703249284009	0.151093502195871	-0.0529171210889111	0.351379906389784	1.37055878603046	0.873548694007196	1.87141228411507	genetic contact: all pairs	includes 0	includes one
TLI1116_M	TLI	0.559200987387171	0.511043724327207	0.604744692394603	-0.0525874097142864	-0.191377732792814	0.0850048162267998	0.90743613722041	0.665993266693121	1.160065495244	genetic contact: all pairs	includes 0	includes one
TLI1116_N	TLI	0.497618452267705	0.450260754583942	0.545538947401367	0.348058013295997	0.25560900220888	0.441339833614858	1.70480766946879	1.47059233883944	1.92466471582904	genetic contact: all pairs	excludes 0	excludes one
TLI1116_T	TLI	0.68420399761194	0.639187819123698	0.727262969916293	-0.298736475976662	-0.431101151593805	-0.156540357036785	0.563817045587113	0.373979037307695	0.76825874144862	genetic contact: all pairs	excludes 0	excludes one
TLI1117	TLI	0.717695246566768	0.67341482331487	0.759493071761776	0.0896362454209058	-0.0350461487212148	0.218642184191245	1.12583663795755	0.943688574967239	1.30602351987446	genetic contact: all pairs	includes 0	includes one
TLI1118	TLI	0.97139224119123	0.957647572256525	0.985570934655719	0.012491352601678	-0.00831647402742353	0.0342751079355574	1.0129059620819	0.990703101120674	1.03503191345931	genetic contact: all pairs	includes 0	includes one
GB020c	GBI	0.681860845718705	0.63427735750006	0.724976696473947	0.269812890749952	0.209239225969106	0.330452714891221	1.39804863226339	1.28603795298684	1.50645946239618	genetic contact: different area pairs only	excludes 0	excludes one
GB021c	GBI	0.576985008784424	0.531227158539666	0.626685143885564	-0.382497265908222	-0.50760512006948	-0.257712302646819	0.337596206607443	0.130381059101359	0.537594095288426	genetic contact: different area pairs only	excludes 0	excludes one
GB022c	GBI	0.506019866841711	0.4567259813595	0.552903174861771	0.422809152212987	0.352772327045117	0.501231780693848	1.84186437141445	1.62610050543606	2.04381465473773	genetic contact: different area pairs only	excludes 0	excludes one
GB023c	GBI	0.482996903391103	0.4385626082391	0.533012369711312	0.204970827987135	0.0838148838318055	0.332726397106363	1.42949869582752	1.15014797536762	1.7023251013465	genetic contact: different area pairs only	excludes 0	excludes one
GB024e	GBI	0.48760085696985	0.437511885263788	0.533972396945883	0.397004855931262	0.327300276564685	0.468265576500845	1.82121662945492	1.61133558427797	2.0284251759879	genetic contact: different area pairs only	excludes 0	excludes one
GB026	GBI	0.852284996473629	0.821023514962075	0.887488749789199	0.0595605244727093	0.00488872899373494	0.120569991325418	1.07051558427766	0.998235805479885	1.13789731137072	genetic contact: different area pairs only	excludes 0	includes one
GB027	GBI	0.535280505554099	0.488860636423845	0.583450572580545	0.0582703854365609	-0.0395468132174472	0.164914367861095	1.11225729117426	0.918098984034931	1.31012441773659	genetic contact: different area pairs only	includes 0	includes one
GB028	GBI	0.524885441172066	0.476225174544616	0.574041385755189	0.167429661269335	0.0724514898423294	0.259410533013987	1.32342983883341	1.1198370774377	1.5098653798092	genetic contact: different area pairs only	excludes 0	excludes one
GB030	GBI	0.545787563194667	0.496979402904325	0.592743997281189	-0.200468867165452	-0.297081370978778	-0.100337358819809	0.634616077607525	0.46445306071201	0.799141756839794	genetic contact: different area pairs only	excludes 0	excludes one
GB031	GBI	0.661861479993859	0.616270661354922	0.706447187185465	0.155714982358596	0.0810742376163741	0.237001871786611	1.23753446180489	1.11114863903805	1.36917978614958	genetic contact: different area pairs only	excludes 0	excludes one
GB035	GBI	0.47125217427318	0.42610166830078	0.520177592097121	0.071890901856995	-0.0321634336101731	0.168277821731011	1.15695804228274	0.929474547824099	1.37126306098987	genetic contact: different area pairs only	includes 0	includes one
GB036	GBI	0.848538043671934	0.813059814500411	0.881831091654387	0.116152779364819	0.0751487077020494	0.159388704130386	1.13759917045154	1.08504509575553	1.19388019213746	genetic contact: different area pairs only	excludes 0	excludes one
GB037	GBI	0.800967446669954	0.763485324761428	0.840650192687773	0.0641741724516719	-0.00518137364851534	0.129699654636682	1.08105353463717	0.994192024501726	1.16789451412193	genetic contact: different area pairs only	includes 0	includes one
GB038c	GBI	0.61058928791598	0.559793221181129	0.661891372642978	-0.0925143242640083	-0.437483144612042	0.256492458557485	0.849068244557987	0.290106925203742	1.43275568001583	genetic contact: different area pairs only	includes 0	includes one
GB039c	GBI	0.596446542539553	0.549919046765484	0.645597256397016	0.219755185196435	0.141896054627696	0.305918900238241	1.37193100717072	1.21038401023296	1.5258372118154	genetic contact: different area pairs only	excludes 0	excludes one
GB041c	GBI	0.77325841028763	0.733476113860495	0.813817266100583	0.0912282965078303	0.0074688075349667	0.172205810635202	1.11911996129655	1.00925187164923	1.22996170426043	genetic contact: different area pairs only	excludes 0	excludes one
GB046C	GBI	0.640329583690216	0.596214331764783	0.686010180586261	0.14572036916747	0.0270471663447505	0.258143875655491	1.22985012356712	1.04101275248513	1.41812874518503	genetic contact: different area pairs only	excludes 0	excludes one
GB047	GBI	0.657568562618713	0.612389966764879	0.702779885896624	0.14094189168887	0.0528943129619871	0.232392075376486	1.21657964249673	1.0670043964178	1.35950535113863	genetic contact: different area pairs only	excludes 0	excludes one
GB048	GBI	0.541124631020827	0.492726448185149	0.589356743304074	0.307821776653586	0.226123408689433	0.392648833454063	1.57359823333497	1.38571067739102	1.75912096052065	genetic contact: different area pairs only	excludes 0	excludes one
GB049C	GBI	0.690796828278488	0.647077864279856	0.733967438983156	0.124636396180604	0.0241334489560937	0.226286350582877	1.18217049415664	1.03078951981779	1.33586574723921	genetic contact: different area pairs only	excludes 0	excludes one
GB051c	GBI	0.522793320699296	0.474583618961158	0.572559502692942	-0.248648353839015	-0.48023508064456	-0.0203813594366526	0.525182911107169	0.0754648007264889	0.937774553411304	genetic contact: different area pairs only	excludes 0	excludes one
GB052c	GBI	0.717361878676886	0.671623439702382	0.758889822410447	0.14819439994919	0.000925047047622307	0.293731773662039	1.20783275086232	0.988055958667581	1.41476932361305	genetic contact: different area pairs only	excludes 0	includes one
GB053c	GBI	0.510927517771488	0.465383138138277	0.559885648593154	-0.239929444562562	-0.473644274412736	-0.0121677487701615	0.531101780721187	0.0747275133792072	0.958592655220836	genetic contact: different area pairs only	excludes 0	excludes one
GB054c	GBI	0.718128775128799	0.676728304479927	0.76352554426121	0.148713324967039	0.00127301452545303	0.290360588684429	1.20837830603664	0.995168676441797	1.42100265270163	genetic contact: different area pairs only	excludes 0	includes one
GB057c	GBI	0.816542641225705	0.775878999977811	0.856488710054138	0.0446531978630619	-0.12739487539241	0.201116086676273	1.05505355312745	0.839111303587495	1.25467211891336	genetic contact: different area pairs only	includes 0	includes one
GB058C	GBI	0.729124091072054	0.685039685913632	0.770739860579938	0.181351687947809	0.0799622499745899	0.280910495914409	1.25007896466708	1.10267694025348	1.40072567263453	genetic contact: different area pairs only	excludes 0	excludes one
GB059	GBI	0.4813331775936	0.433786344283806	0.529492036943959	0.130321153191961	0.0190630352135266	0.241626265220312	1.27570920853151	1.02969648752368	1.51743091949078	genetic contact: different area pairs only	excludes 0	excludes one
GB065e	GBI	0.541414744237633	0.492968370353962	0.591922587963521	0.00679920425139824	-0.120993501727078	0.138543410180107	1.01569667825066	0.773978220546631	1.2541733094826	genetic contact: different area pairs only	includes 0	includes one
GB068	GBI	0.465473242086781	0.417112840303504	0.514214390610144	0.243063749338834	0.138255630366198	0.345902710531003	1.52873007102532	1.26411611417716	1.7722545694459	genetic contact: different area pairs only	excludes 0	excludes one
GB069	GBI	0.666664873317939	0.620148056185396	0.710508663678482	0.225744251743214	0.159325287332424	0.291498579624991	1.34102047683643	1.2239896454232	1.45778108324666	genetic contact: different area pairs only	excludes 0	excludes one
GB074c	GBI	0.518914286624939	0.471821453735274	0.568834464122343	0.133299052488405	0.0325082167438341	0.234708742209913	1.26111845477585	1.05496613139938	1.47303830425852	genetic contact: different area pairs only	excludes 0	excludes one
GB075c	GBI	0.52708890334404	0.479116306849756	0.57349841816017	-0.0245994665157476	-0.134684935793796	0.0942456425037838	0.956122385956803	0.72810984319714	1.16193993009661	genetic contact: different area pairs only	includes 0	includes one
GB081	GBI	0.793117577155563	0.754937752144918	0.832434181173499	0.154483874301486	0.104382569728534	0.203180369943358	1.19588516903224	1.12717041526715	1.26764405012925	genetic contact: different area pairs only	excludes 0	excludes one
GB082cC	GBI	0.47628830520284	0.426417584592858	0.52220467369309	0.0119275175013838	-0.105197729120526	0.128431769810448	1.02903115187116	0.777824977508285	1.26956005283701	genetic contact: different area pairs only	includes 0	includes one
GB083c	GBI	0.70932833071077	0.667385933526058	0.752793712246324	0.205765825482847	0.141995447622626	0.268091560403229	1.29188859953962	1.19223414952068	1.39584856716826	genetic contact: different area pairs only	excludes 0	excludes one
GB084c	GBI	0.619036007682199	0.573433691630355	0.665247459354288	-0.0129603776137254	-0.119118096134797	0.0976134335251151	0.981115748594742	0.812128309170034	1.16229818428293	genetic contact: different area pairs only	includes 0	includes one
GB095C	GBI	0.755731798704695	0.714381293880039	0.795689952706446	0.0618321633429864	-0.0162210945071615	0.138475788199394	1.08305012351607	0.975860910028763	1.18656553933022	genetic contact: different area pairs only	includes 0	includes one
GB096C	GBI	0.752857547343604	0.712668550531528	0.796361299245664	0.221340783134764	0.175958741485069	0.269484743534453	1.29552437978889	1.21471436367527	1.36793204544727	genetic contact: different area pairs only	excludes 0	excludes one
GB098C	GBI	0.638426857744939	0.591186208976364	0.684806555850788	0.193117377909014	0.115759702974764	0.274347304181362	1.30515966406129	1.16119213453491	1.43942038298812	genetic contact: different area pairs only	excludes 0	excludes one
GB099	GBI	0.842859412380965	0.807263959763473	0.87690197490722	-0.367436950136785	-0.469298860457456	-0.264830298314758	0.564391224022115	0.446740746971885	0.680856050571963	genetic contact: different area pairs only	excludes 0	excludes one
GB103	GBI	0.580761725137809	0.53558808496127	0.629925735823931	-0.205243485516909	-0.318084595191699	-0.101332537641396	0.648339633987322	0.466409912241492	0.81580708901695	genetic contact: different area pairs only	excludes 0	excludes one
GB104	GBI	0.72545525012612	0.685303919646986	0.769231544252642	0.124660378244068	0.0544783077428612	0.197836382937045	1.17330038255522	1.07144956987997	1.28263401338495	genetic contact: different area pairs only	excludes 0	excludes one
GB105	GBI	0.52723196799075	0.47949455422959	0.573912906757357	-0.17412859706522	-0.275451926662917	-0.0724241685111376	0.671603169747501	0.489446324486874	0.852867140169363	genetic contact: different area pairs only	excludes 0	excludes one
GB107C	GBI	0.480456845901778	0.431517023267127	0.527319810429823	0.0373661807424425	-0.0721720289526811	0.142552446973334	1.08188957809414	0.854597762921434	1.30960701775929	genetic contact: different area pairs only	includes 0	includes one
GB108	GBI	0.584113542337659	0.536917560379777	0.630942632955503	-0.135992024896958	-0.241589520096101	-0.0317287250341198	0.769138177952472	0.597616060691744	0.941556051860081	genetic contact: different area pairs only	excludes 0	excludes one
GB109C	GBI	0.696526995651074	0.653187625943589	0.742259956638964	-0.132948103960832	-0.246667291878873	-0.0186379429299735	0.810332692287868	0.650043524505527	0.96991926910417	genetic contact: different area pairs only	excludes 0	excludes one
GB110cC	GBI	0.728526882504203	0.68864963079964	0.773748917064936	-0.434143993803357	-0.544967637605171	-0.324590142072267	0.404587078126173	0.263934264658399	0.546803067167625	genetic contact: different area pairs only	excludes 0	excludes one
GB111C	GBI	0.52932562397202	0.481939923088512	0.576606729174447	0.061529103584333	-0.0484613516810041	0.174217283679218	1.11959509484143	0.903013215195567	1.33352528273053	genetic contact: different area pairs only	includes 0	includes one
GB113	GBI	0.618511675028952	0.570825166048412	0.667589148067184	-0.142305884214715	-0.251938291095436	-0.0358757280040702	0.771764172155707	0.610019100875257	0.945552112306629	genetic contact: different area pairs only	excludes 0	excludes one
GB116	GBI	0.917462213111202	0.893055774377089	0.944184949333363	-0.0366972161657596	-0.0922897495575725	0.0211443453869228	0.960266706458077	0.899856187149575	1.0229260044731	genetic contact: different area pairs only	includes 0	includes one
GB117	GBI	0.488602516770557	0.438987979934423	0.535066293082127	0.0242284869484685	-0.0827802486181968	0.130630967267893	1.05359818838155	0.823566447317833	1.26473454609237	genetic contact: different area pairs only	includes 0	includes one
GB118	GBI	0.554515802974893	0.508253098898922	0.603363782049111	0.175696628362028	0.07320559441888	0.283273890935948	1.32042896068949	1.1234848094061	1.53308689866591	genetic contact: different area pairs only	excludes 0	excludes one
GB122	GBI	0.541289997856274	0.49626969191353	0.589480840774395	0.258274696669448	0.167879632816146	0.348560416794405	1.48142117843961	1.27941570629613	1.6651729178804	genetic contact: different area pairs only	excludes 0	excludes one
GB123	GBI	0.544327629424436	0.497026906284604	0.589869395016762	-0.0317752978542705	-0.163183103817368	0.110161486170236	0.944138476065504	0.703538475014787	1.20423588414376	genetic contact: different area pairs only	includes 0	includes one
GB124	GBI	0.752516820528227	0.711336288187739	0.794046383183931	-0.0451512841310092	-0.135796963908523	0.0471057739642399	0.9411009949949	0.820293504011952	1.06141647746148	genetic contact: different area pairs only	includes 0	includes one
GB126	GBI	0.48015516368382	0.432410161239589	0.527912161820418	0.439974248721347	0.37602784597735	0.506880299675552	1.92361698204936	1.70393917626261	2.12796179942778	genetic contact: different area pairs only	excludes 0	excludes one
GB127	GBI	0.700772205656853	0.657644605826468	0.745240710646378	0.0161293089846058	-0.147895096665813	0.181665101245585	1.02426319713654	0.789712920883451	1.2634333305809	genetic contact: different area pairs only	includes 0	includes one
GB129	GBI	0.947828378583229	0.927375608728325	0.967908955947475	0.0413669865954142	0.0189327317847781	0.0651732748802972	1.04382079637151	1.01932831580364	1.06978220668288	genetic contact: different area pairs only	excludes 0	excludes one
GB130e	GBI	0.727427920620591	0.686483984772667	0.771126625699422	-0.0157737707466476	-0.103553599651779	0.0737589547938055	0.979608568800317	0.857912390561848	1.10061831807308	genetic contact: different area pairs only	includes 0	includes one
GB131	GBI	0.713938946576643	0.67136745309104	0.758198080814626	0.0666390620279367	-0.0107313031237269	0.147871678480898	1.09487958492647	0.980852747297974	1.21155275801355	genetic contact: different area pairs only	includes 0	includes one
GB132	GBI	0.510763401697374	0.462003335474947	0.55838902700114	-0.264409831736989	-0.349987055082737	-0.174717660935519	0.484020196280005	0.330937760366982	0.632096279392405	genetic contact: different area pairs only	excludes 0	excludes one
GB133C	GBI	0.549232004137735	0.50328309594722	0.598201260451147	-0.241223481326056	-0.460934667025394	-0.033379822170071	0.561431055498753	0.163556785652898	0.931853917710043	genetic contact: different area pairs only	excludes 0	excludes one
GB134	GBI	0.853470975776279	0.820280490964104	0.887816451706237	-0.00908813862737155	-0.0829355822539435	0.0642351775709694	0.989912466180753	0.902762982476886	1.07558439130537	genetic contact: different area pairs only	includes 0	includes one
GB135	GBI	0.831172709558431	0.794452062996393	0.865865854025251	-0.0729565132900094	-0.159463515371719	0.0161137915202375	0.91282136186461	0.811439746599854	1.02050379179018	genetic contact: different area pairs only	includes 0	includes one
GB136	GBI	0.621122132477175	0.574764121995592	0.66684345301571	-0.00556404281067308	-0.105142253844463	0.0919691223211989	0.993189875177158	0.834430684206426	1.15214638284737	genetic contact: different area pairs only	includes 0	includes one
GB137	GBI	0.55847254614535	0.511607228942144	0.604859011540593	-0.00879444012315355	-0.11537481984825	0.0944785629007273	0.986856562320786	0.792112085228777	1.16787262972668	genetic contact: different area pairs only	includes 0	includes one
GB138	GBI	0.506051516349873	0.457123397416561	0.553020554221418	0.0333942385976138	-0.0705908521062711	0.135667358275937	1.06961381286543	0.860722601341875	1.27613037996019	genetic contact: different area pairs only	includes 0	includes one
GB139	GBI	0.632041630942436	0.583391549456698	0.676734199855539	-0.106870463191259	-0.215281619082646	0.00452011069567504	0.832509915469316	0.659767763947334	0.999618637818485	genetic contact: different area pairs only	includes 0	excludes one
GB140	GBI	0.526485043740226	0.478802739638025	0.576345479522818	-0.0164266757385966	-0.133070399502466	0.104228501647768	0.972027812005346	0.753656467199748	1.2048285164821	genetic contact: different area pairs only	includes 0	includes one
GB146	GBI	0.52898240105093	0.482314552759688	0.577913609696392	0.228914342825358	0.122979827167462	0.332479575587037	1.43734949712145	1.22016509938743	1.65899442180987	genetic contact: different area pairs only	excludes 0	excludes one
GB147c	GBI	0.7191616825331	0.673236413185948	0.761197764748395	-0.131988646633088	-0.254710051183447	-0.0140624166395223	0.817472119717821	0.645833589293546	0.975298007465352	genetic contact: different area pairs only	excludes 0	excludes one
GB149C	GBI	0.839435822373951	0.806976174268668	0.874784382492555	-0.0476201246773699	-0.129390886680617	0.0370286310391441	0.94386257926341	0.842043882398852	1.03943343377529	genetic contact: different area pairs only	includes 0	includes one
GB150	GBI	0.588470977030699	0.539710238373332	0.635933997710019	-0.186283742142733	-0.296426698005628	-0.0824848084359306	0.685202457958122	0.512355083049344	0.857643690935191	genetic contact: different area pairs only	excludes 0	excludes one
GB151	GBI	0.679676570617832	0.634215899711242	0.724750442169595	-0.0816662396249774	-0.188023262991253	0.0220196182931034	0.881240203638181	0.728257633900716	1.03266885057055	genetic contact: different area pairs only	includes 0	includes one
GB152	GBI	0.54869824004079	0.501976214211472	0.597542130467207	-0.15440614297196	-0.25766495972385	-0.0460735519886595	0.720582802290336	0.533447694724982	0.901921791628504	genetic contact: different area pairs only	excludes 0	excludes one
GB155C	GBI	0.85290473952491	0.820408649034241	0.886999947142356	-0.11818885317189	-0.237328077026471	0.0144032107596804	0.861892835099008	0.719781948013645	1.01375479444693	genetic contact: different area pairs only	includes 0	includes one
GB156	GBI	0.927080006790067	0.903183216553691	0.950791765590589	0.0608380754069978	0.0337830470888226	0.0867095589759141	1.06588476734346	1.03583278146041	1.09580801059931	genetic contact: different area pairs only	excludes 0	excludes one
GB158	GBI	0.594934059412804	0.54941692593109	0.644186455266784	-0.0647447768803664	-0.182842652717201	0.0592123681122302	0.893320854101008	0.692928875765914	1.09623318369672	genetic contact: different area pairs only	includes 0	includes one
GB159	GBI	0.510304763759911	0.458871255499649	0.558829822769895	0.0876656430251907	-0.0365493012230715	0.204636057866325	1.17609083427526	0.920580807173598	1.41093522240052	genetic contact: different area pairs only	includes 0	includes one
GB167	GBI	0.886950152141618	0.858579216041247	0.917057834760303	0.0810442523290721	0.0441041525202089	0.121506342307441	1.09182058127798	1.04887843149018	1.14140889000601	genetic contact: different area pairs only	excludes 0	excludes one
GB177	GBI	0.801201594790669	0.76490261496865	0.838303973950708	0.0334778284955512	-0.0397390640954243	0.10395773429423	1.04260240301545	0.949856436466074	1.13179306212601	genetic contact: different area pairs only	includes 0	includes one
GB192c	GBI	0.721145919010907	0.679030626555666	0.767759272675399	-0.0838110221809634	-0.341026715957143	0.185779930352162	0.884500402053335	0.525097614477705	1.25790878379965	genetic contact: different area pairs only	includes 0	includes one
GB196C	GBI	0.663779033564169	0.615630136768014	0.711642492644368	0.243814159604765	0.150906824016707	0.336148736929731	1.36984042696967	1.21095402221168	1.526691853956	genetic contact: different area pairs only	excludes 0	excludes one
GB197C	GBI	0.888021288751772	0.857306065360923	0.918618644260795	0.0246979391658334	-0.0543869041664071	0.105858806794346	1.02813864614867	0.936823413781991	1.1204198551566	genetic contact: different area pairs only	includes 0	includes one
GB198c	GBI	0.490604768034878	0.442171139239114	0.540528895925673	0.0382905241733786	-0.251118174694862	0.321328913243713	1.08058241037618	0.52263885093306	1.69862323236996	genetic contact: different area pairs only	includes 0	includes one
GB203e	GBI	0.478848340517499	0.43292477940055	0.528433170864603	0.313170145971216	0.212318060343789	0.412657386957365	1.66056699588258	1.39795602324132	1.89916049203597	genetic contact: different area pairs only	excludes 0	excludes one
GB204	GBI	0.477019856794835	0.429478508410242	0.522960987272874	0.296753679348549	0.192714824313848	0.397114851208036	1.62828646068412	1.38844395074925	1.89134076738159	genetic contact: different area pairs only	excludes 0	excludes one
GB250	GBI	0.539122653924118	0.490265374063291	0.586435910620464	-0.086721074135383	-0.202582213911928	0.0325944037081708	0.841699626859952	0.632132673124217	1.05965580690842	genetic contact: different area pairs only	includes 0	includes one
GB251m	GBI	0.550405206319469	0.503126076473325	0.598749347304104	-0.231922159541355	-0.34411931571141	-0.123315063796513	0.580129031151206	0.375181880440853	0.754408042015319	genetic contact: different area pairs only	excludes 0	excludes one
GB252c	GBI	0.510725659594063	0.464132922575462	0.560177898225022	-0.00231909066563994	-0.249813046678283	0.251063751296095	0.997990220050338	0.50693969669611	1.49196593462206	genetic contact: different area pairs only	includes 0	includes one
GB253c	GBI	0.588264059119045	0.537425150712794	0.633907858167302	-0.155581180980485	-0.411988763243029	0.0871506482473474	0.736646115256196	0.301447024385849	1.14578840261869	genetic contact: different area pairs only	includes 0	includes one
GB254c	GBI	0.545807295741009	0.497724012357505	0.592677700608714	0.0821852528272862	-0.130282300125781	0.293317554608401	1.15351819670177	0.774168328057552	1.56107268066478	genetic contact: different area pairs only	includes 0	includes one
GB256	GBI	0.711163898246312	0.667490095641211	0.753088015907747	0.0857904232308993	-0.011126495207587	0.183134123824104	1.12219185257758	0.979562589771559	1.26050933972693	genetic contact: different area pairs only	includes 0	includes one
GB257	GBI	0.467413034510605	0.420467483511277	0.513217630386548	0.077707142554125	-0.0343844904063162	0.182884654778294	1.17071964365417	0.930295147770266	1.41183100219152	genetic contact: different area pairs only	includes 0	includes one
GB260	GBI	0.934774831012861	0.913073761612684	0.958104145759243	-0.321334755334579	-0.41768845624847	-0.22646145062454	0.656376754711986	0.555456027836053	0.757289596366478	genetic contact: different area pairs only	excludes 0	excludes one
GB262c	GBI	0.583011167140503	0.535284796179276	0.627908802238054	-0.174278315527186	-0.359172291941331	0.0097083164137064	0.702683729915581	0.401809087030655	1.02657285187096	genetic contact: different area pairs only	includes 0	includes one
GB263c	GBI	0.511956501801374	0.462321706994138	0.560510516827998	0.0864114842335713	-0.0889784204805095	0.281496268201922	1.17243115289914	0.826589489618097	1.55899371928558	genetic contact: different area pairs only	includes 0	includes one
GB264c	GBI	0.638708520757622	0.590124953745946	0.68398765288356	-0.0192804520199123	-0.197520623290152	0.1660591849626	0.971713724807708	0.69566144906869	1.26616118110065	genetic contact: different area pairs only	includes 0	includes one
GB265	GBI	0.525766597117124	0.476580225247482	0.574005131092131	0.234305474164542	0.122036982229629	0.348074471522935	1.45046739126876	1.20833474708946	1.68692429421958	genetic contact: different area pairs only	excludes 0	excludes one
GB273	GBI	0.511136437020364	0.463789927368566	0.560476640197762	0.0113899740962778	-0.13038690966898	0.14776217446941	1.0256936452907	0.746325289894867	1.29486160752695	genetic contact: different area pairs only	includes 0	includes one
GB286c	GBI	0.894587513494069	0.866115735704943	0.923683972228829	0.0559572292342586	-0.00981349838066781	0.121047268966287	1.06282114565552	0.985394666635692	1.13596385009632	genetic contact: different area pairs only	includes 0	includes one
GB291c	GBI	0.671078189994471	0.627572996211426	0.715012992166279	0.224014390579186	0.113093498279459	0.339874283186848	1.33571502506814	1.14597936684726	1.51534723807956	genetic contact: different area pairs only	excludes 0	excludes one
GB296	GBI	0.561009542637863	0.512559445548325	0.606854067142955	0.201499144324893	0.0465770099224478	0.363147927584898	1.36243495164621	1.06750674096467	1.66217971406555	genetic contact: different area pairs only	excludes 0	excludes one
GB297	GBI	0.896627965663927	0.868556841007611	0.92422192591964	0.0687036454595419	0.0329202753423093	0.108500902190019	1.0770232132023	1.03407960240627	1.12246275781657	genetic contact: different area pairs only	excludes 0	excludes one
GB298	GBI	0.809737193095913	0.772060318592386	0.846003722697343	0.124178156470112	0.071305538038932	0.174500557924782	1.15431320197394	1.0846934018984	1.2227085885629	genetic contact: different area pairs only	excludes 0	excludes one
GB299	GBI	0.57449869960715	0.529115034509408	0.624713559867634	0.0803300502375257	-0.0200206908009495	0.176240906254109	1.14287667925051	0.966206143751966	1.32083566003854	genetic contact: different area pairs only	includes 0	includes one
GB300	GBI	0.807558932481566	0.771340373863479	0.844691377598521	-0.285367408051013	-0.400837146455211	-0.168988504335795	0.647117951117686	0.505630752147693	0.78610880043136	genetic contact: different area pairs only	excludes 0	excludes one
GB301	GBI	0.642978582505212	0.596814341338807	0.687567955536642	0.248277529277981	0.171735979950825	0.32400567908052	1.38881126699413	1.24810318864402	1.52534038707547	genetic contact: different area pairs only	excludes 0	excludes one
GB302c	GBI	0.707032643269589	0.662299628497418	0.750053919753534	-0.471682723556443	-0.585623437358524	-0.373266010921142	0.333303057129706	0.193075534113592	0.469013368214595	genetic contact: different area pairs only	excludes 0	excludes one
GB304c	GBI	0.574938019622179	0.529243232486462	0.62443726719797	-0.00894655547560991	-0.137984226587468	0.133033091078831	0.987133417796546	0.766813974697386	1.24113037039809	genetic contact: different area pairs only	includes 0	includes one
GB309c	GBI	0.479233337229508	0.430476929178478	0.524524280752827	0.184142957030579	0.0721006677529853	0.292002048860138	1.38940977854801	1.13077922737959	1.63104390814083	genetic contact: different area pairs only	excludes 0	excludes one
GB313	GBI	0.523552904613088	0.474280000098806	0.56979637371549	-0.279220028013632	-0.376852985139746	-0.180967912274316	0.468187352197458	0.303813967930121	0.639873254166989	genetic contact: different area pairs only	excludes 0	excludes one
GB321c	GBI	0.613479188979018	0.565371397939806	0.659072704660302	-0.0290385076999101	-0.297814277071355	0.260305739193038	0.95348920664332	0.494487384182756	1.40647014338368	genetic contact: different area pairs only	includes 0	includes one
GB322c	GBI	0.476845036355016	0.427823265487568	0.52705689146824	-0.130333798379204	-0.311153053758927	0.0376793946461254	0.729112527321842	0.34695246857595	1.06984151759997	genetic contact: different area pairs only	includes 0	includes one
GB323c	GBI	0.853362278142828	0.821510732835231	0.887238121274015	-0.0696064501521623	-0.190173975853684	0.0590291269923594	0.91880811742943	0.779821359618424	1.07268883745346	genetic contact: different area pairs only	includes 0	includes one
GB324	GBI	0.813981875804436	0.775617313108626	0.851079118164627	0.0667246229355302	0.00245543144517779	0.133344433169115	1.08288632213826	1.00226320188387	1.16953098483919	genetic contact: different area pairs only	excludes 0	excludes one
GB325	GBI	0.67426798400869	0.629434474766571	0.720028603193789	0.0203876053061561	-0.0875225225301909	0.12807548992332	1.03196036302409	0.866103437204651	1.1887565796064	genetic contact: different area pairs only	includes 0	includes one
GB326	GBI	0.492698813183036	0.445057596559287	0.540360291556517	0.367419669028217	0.29669087607622	0.442309487773725	1.75199248579582	1.54992102101424	1.95402208668986	genetic contact: different area pairs only	excludes 0	excludes one
GB327	GBI	0.699685573074445	0.656288787595594	0.743325943139558	0.194063647428906	0.123572476923738	0.263306951806916	1.27929044100497	1.1635200712546	1.38887547470555	genetic contact: different area pairs only	excludes 0	excludes one
GB329c	GBI	0.520393133001027	0.471531948816829	0.567397351226574	0.200166404644367	-0.016476673184349	0.426557306601674	1.38760072303931	0.962038240602421	1.84827329981151	genetic contact: different area pairs only	includes 0	includes one
GB330c	GBI	0.543527916227611	0.494740413815187	0.591263016337306	0.0376895840760048	-0.253431385499478	0.362355224174591	1.07036384271698	0.504499941393603	1.64549435377712	genetic contact: different area pairs only	includes 0	includes one
GB331C	GBI	0.736850306316762	0.697123315809714	0.780804690955901	-0.0953876923088106	-0.222152794817095	0.0415714441418333	0.87151344312454	0.692151399970637	1.04676844639423	genetic contact: different area pairs only	includes 0	includes one
GB332EON_body-part.tallying.system	GBI	0.945300617632863	0.92522138027703	0.966507316018016	0.0464331792237779	0.0244210221388493	0.068283093166266	1.04931563531324	1.02360177232165	1.07205023394965	genetic contact: different area pairs only	excludes 0	excludes one
GB332EON_decimal.system	GBI	0.622060666016003	0.57507956176253	0.668538172835137	0.0434328901465392	-0.0554780797994169	0.13821246637477	1.07213325985951	0.914444417121078	1.23200840660882	genetic contact: different area pairs only	includes 0	includes one
GB332EON_neither	GBI	0.60083353055604	0.554773349212506	0.648567362279512	0.0633006900202504	-0.0347893182892126	0.161329557990761	1.10797691223295	0.935657650747575	1.27140375715211	genetic contact: different area pairs only	includes 0	includes one
GB334	GBI	0.624987804649786	0.576677593545811	0.670500804819889	0.329947181678391	0.273193074503341	0.381522201560981	1.53132329545174	1.40911686829696	1.65241361413938	genetic contact: different area pairs only	excludes 0	excludes one
GB335	GBI	0.729104334037189	0.685075759725441	0.771001600162899	0.00630656199404499	-0.0787605108149965	0.104802585950971	1.00998436482813	0.888434440958763	1.14250057460446	genetic contact: different area pairs only	includes 0	includes one
GB401	GBI	0.591167840528745	0.543743488105586	0.637494838794339	-0.368166885183187	-0.500458338342651	-0.247036781273137	0.377953072109759	0.175841854829334	0.578201363769619	genetic contact: different area pairs only	excludes 0	excludes one
GB402	GBI	0.8834567455061	0.852352815354933	0.912036372060536	-0.356555218567715	-0.478597941268032	-0.238529292770001	0.596642507907936	0.466461403791304	0.732931774817548	genetic contact: different area pairs only	excludes 0	excludes one
GB403	GBI	0.653694560744631	0.608706812765104	0.699334391014577	-0.263860282902929	-0.387624866372918	-0.141957436693592	0.597378260741023	0.411906629076613	0.774955745299014	genetic contact: different area pairs only	excludes 0	excludes one
GB408	GBI	0.475849854230299	0.42722926216277	0.523146471315829	0.176759578020543	0.0753704629326437	0.276110308848585	1.3768037627995	1.13894021025301	1.60138525128587	genetic contact: different area pairs only	excludes 0	excludes one
GB409	GBI	0.603502877984543	0.55656762499005	0.650319893767464	0.333308696885923	0.27509674017124	0.391781720960346	1.55589366885701	1.42310513867202	1.69056427415825	genetic contact: different area pairs only	excludes 0	excludes one
GB410	GBI	0.547084914138201	0.499430471925057	0.59400296599913	-0.0386202561599555	-0.146949135407138	0.0754510061436983	0.932077486953261	0.734239299817536	1.13710315493273	genetic contact: different area pairs only	includes 0	includes one
GB415	GBI	0.745065708053275	0.704339222567153	0.785732042011263	-0.363956245821222	-0.47068588613479	-0.255528105534664	0.512022103287861	0.376667049028685	0.651470663308524	genetic contact: different area pairs only	excludes 0	excludes one
GB421c	GBI	0.645889467573671	0.598555570004772	0.689352297351386	-0.192755896623278	-0.36924170608146	-0.0310586036628924	0.702740294943804	0.438116397229942	0.953511073474053	genetic contact: different area pairs only	excludes 0	excludes one
GB422c	GBI	0.602224776263251	0.55608772516426	0.649424837667953	-0.292872137364069	-0.428218783208097	-0.160058210480689	0.514563501250432	0.294364983352636	0.72560171478155	genetic contact: different area pairs only	excludes 0	excludes one
GB430c	GBI	0.664437502909462	0.618152540366723	0.709037739115527	0.236282500488896	0.126913623762221	0.345604551840966	1.3578852786568	1.17368896564698	1.53871538754345	genetic contact: different area pairs only	excludes 0	excludes one
GB431c	GBI	0.490503257666495	0.444291890918393	0.539942562530598	0.203710027098127	-0.0591186559688296	0.488785987651693	1.41857014665339	0.83063559088285	1.9999014139676	genetic contact: different area pairs only	includes 0	includes one
GB432c	GBI	0.72030234514236	0.678640417193405	0.763585629723857	0.191880657503147	0.0928845921980608	0.289670737629101	1.26784276070422	1.12496935579548	1.4214138690182	genetic contact: different area pairs only	excludes 0	excludes one
GB433c	GBI	0.519111909786224	0.46960911205161	0.564684911425479	0.18811303972735	-0.0832017202338982	0.451938064061202	1.36513938790973	0.813611567158893	1.89072487712369	genetic contact: different area pairs only	includes 0	includes one
GB480m	GBI	0.601273994798635	0.554556233944438	0.648382984835574	0.296403725336489	0.231230283024638	0.362266018510184	1.49655906803148	1.35900535881999	1.64078429077129	genetic contact: different area pairs only	excludes 0	excludes one
GB500drm	GBI	0.499592136665531	0.451371054718122	0.547371163638168	0.2511738838703	0.161861235259956	0.342375431480575	1.50798791493	1.29039762516222	1.71045222653086	genetic contact: different area pairs only	excludes 0	excludes one
GB501drm	GBI	0.490358300129819	0.441768984412922	0.537724437285964	-0.0626823651788816	-0.173192795089675	0.0614069894744865	0.875442750134158	0.636644918910975	1.10695137583587	genetic contact: different area pairs only	includes 0	includes one
GB510m	GBI	0.485044527170323	0.439311987851059	0.534853497059732	0.159024644596013	0.0388487620864761	0.275466915257402	1.33265560797827	1.07499526010868	1.59256600556048	genetic contact: different area pairs only	excludes 0	excludes one
GB522C	GBI	0.676058606050787	0.630506322312144	0.71841619802007	0.118929910763483	0.0314429355093045	0.210138622396487	1.17782859698589	1.04148741921323	1.31878877146395	genetic contact: different area pairs only	excludes 0	excludes one
GB549drmc	GBI	0.811538994193494	0.774449310759639	0.848818116349689	0.118296492748121	0.0624423017653696	0.172109339388652	1.14669034319259	1.07266093927849	1.21808250276124	genetic contact: different area pairs only	excludes 0	excludes one
GB550m	GBI	0.471868836385522	0.424116603901452	0.522982884409361	0.0385697394018837	-0.072199300246956	0.148102946026842	1.08641706878699	0.849231018788774	1.32689826352367	genetic contact: different area pairs only	includes 0	includes one
GB551mC	GBI	0.520514120711304	0.473505325203021	0.567460474582135	-0.391631256490922	-0.470004780579092	-0.31976682852207	0.248270220609233	0.131381728231343	0.366083857864394	genetic contact: different area pairs only	excludes 0	excludes one
GB552m	GBI	0.587316871243388	0.541155818861369	0.634755986362603	0.254585362261698	0.17816559834397	0.327858902452418	1.43700895911772	1.28117393244497	1.58722395582464	genetic contact: different area pairs only	excludes 0	excludes one
GB553drmcC	GBI	0.568992819620359	0.523467501491007	0.618915785506007	-0.123720542594133	-0.238781793586183	-0.0141539008720826	0.784654522754796	0.589747807618129	0.971605926380405	genetic contact: different area pairs only	excludes 0	excludes one
GB555m	GBI	0.549828593992124	0.50445647643151	0.599571434054009	0.362348199014499	0.294063017458961	0.435142728537084	1.66376050415211	1.48980783669326	1.83486758051564	genetic contact: different area pairs only	excludes 0	excludes one
GB556EO	GBI	0.916186259580336	0.890414671474693	0.941460040688949	0.0152712122897609	-0.0750665944082941	0.102366065988963	1.0167609671443	0.913798558953338	1.11101672945722	genetic contact: different area pairs only	includes 0	includes one
GB556m	GBI	0.766131037206	0.726628036091826	0.806541374697024	0.0244667086150969	-0.0707724293892138	0.11440501785993	1.03300350808165	0.909641268189184	1.15415564258063	genetic contact: different area pairs only	includes 0	includes one
GB557drm	GBI	0.759558846639475	0.719425739528518	0.800565612328173	0.115747104462896	0.052333219342147	0.180975437384453	1.1536458581412	1.06126314005689	1.24186390999137	genetic contact: different area pairs only	excludes 0	excludes one
GB558drm	GBI	0.903230812887042	0.876393337454787	0.930359952787761	0.00363877065975474	-0.0467800256427586	0.0562478908779551	1.00435712987393	0.950061078247843	1.06476297339542	genetic contact: different area pairs only	includes 0	includes one
GB559drm	GBI	0.881256248493857	0.850615364098619	0.911973767963135	0.0791099734978324	0.0400545036644526	0.120377357068054	1.09027168406226	1.04490650499335	1.14169909346445	genetic contact: different area pairs only	excludes 0	excludes one
GB560drmcC	GBI	0.787922915338012	0.748868183486167	0.829576114844576	0.104975599401255	-0.0199287663729538	0.228994772778275	1.1339991122852	0.964741884532723	1.29483292273236	genetic contact: different area pairs only	includes 0	includes one
GB561drmc	GBI	0.634614283273957	0.590362589624895	0.683099760682254	0.100232193366269	0.00808638770134695	0.191162760372371	1.16031441711934	1.00928672310786	1.30999046850573	genetic contact: different area pairs only	excludes 0	excludes one
GB563m	GBI	0.860578645070527	0.82748665973222	0.89289732335007	0.0392888610070897	-0.0164738029379496	0.0953475418521608	1.04623888846891	0.980539012567134	1.11293515970903	genetic contact: different area pairs only	includes 0	includes one
GB567drm	GBI	0.47493236056458	0.424244037168778	0.520371509340772	0.185819442773998	0.0889702848746655	0.294086537514134	1.39682077226162	1.15752517281108	1.63546827689261	genetic contact: different area pairs only	excludes 0	excludes one
GB568drm	GBI	0.483346319995215	0.435473825194669	0.53274772016171	0.0249490068114194	-0.0915713280374311	0.130392203564766	1.05556199599748	0.808964643115375	1.27505052131802	genetic contact: different area pairs only	includes 0	includes one
GB569drmcC	GBI	0.544784830088494	0.494667118589368	0.593794351887206	-0.0198123406465331	-0.180325638252555	0.155380628850086	0.966658425484543	0.662912169209201	1.2790108955486	genetic contact: different area pairs only	includes 0	includes one
GB590mC	GBI	0.489442397325097	0.44107841381556	0.536719215937417	-0.104886453415121	-0.221443792524308	0.0100456133734027	0.788534568567892	0.562106955102123	1.02279774562595	genetic contact: different area pairs only	includes 0	includes one
GB591mC	GBI	0.518058519754351	0.469709300620677	0.566014667877049	-0.296535542714321	-0.395661098618722	-0.193604931696663	0.428940442201967	0.246081653100193	0.597467279412795	genetic contact: different area pairs only	excludes 0	excludes one
GB595m	GBI	0.53523950782681	0.486315997880523	0.581628212376745	0.0565590659398165	-0.0564309810111881	0.17498590471331	1.10914994925557	0.88164144611406	1.32758257559767	genetic contact: different area pairs only	includes 0	includes one
GB606m	GBI	0.632085008376595	0.587462975900499	0.678676461822248	0.00301350933422853	-0.11838890616944	0.11607061863808	1.00668481249332	0.8292022386378	1.20330628403632	genetic contact: different area pairs only	includes 0	includes one
GB620drmc	GBI	0.880921342841069	0.849287738388984	0.911688291664535	0.10790693387243	0.0757557524437013	0.14143636496706	1.12304593638775	1.08146335139577	1.16420731062794	genetic contact: different area pairs only	excludes 0	excludes one
GB621drmc	GBI	0.8208504762559	0.78425418543984	0.856547459191204	0.138699699926045	0.0956068760799176	0.185396113282007	1.16983542459299	1.10868666670786	1.23109473500579	genetic contact: different area pairs only	excludes 0	excludes one
GB622drmc	GBI	0.541222647956625	0.494539765247984	0.58898784637998	-0.0250476403287145	-0.125636227183258	0.0807913145787096	0.956482883266659	0.771440693384174	1.15113718797766	genetic contact: different area pairs only	includes 0	includes one
GB623drmc	GBI	0.455005187150832	0.409216450725947	0.505485608862563	-0.169519058685594	-0.268393641564913	-0.0731019210592989	0.62992484879642	0.424982176963725	0.823741663933083	genetic contact: different area pairs only	excludes 0	excludes one
GB624drmc	GBI	0.625485552451419	0.580840725350427	0.675461342539793	0.0625113155403994	-0.0303467036862137	0.158976579710257	1.10240620721348	0.946778473582878	1.25763652561237	genetic contact: different area pairs only	includes 0	includes one
GB625mC	GBI	0.67225665749299	0.628265314123028	0.719784051955771	0.254524559549977	0.196921740377907	0.315247480127405	1.38108099443325	1.2755034145282	1.49469163968692	genetic contact: different area pairs only	excludes 0	excludes one
GB701drm	GBI	0.486294399454021	0.438917441665796	0.535023186384811	0.316406353828231	0.224554576073846	0.406996711677792	1.65694978718044	1.42835901446795	1.88705204291446	genetic contact: different area pairs only	excludes 0	excludes one
GB702drmC	GBI	0.529010806657714	0.480005703215328	0.576014127945529	0.264872208619473	0.168350996511734	0.366488374560884	1.50546826286012	1.28924677615672	1.71650998855375	genetic contact: different area pairs only	excludes 0	excludes one
GB703drmc	GBI	0.587831434848827	0.540429991598714	0.635737930386721	0.232534286518335	0.0430384994666215	0.405326991959629	1.39836233740092	1.04913107956193	1.71069436694396	genetic contact: different area pairs only	excludes 0	excludes one
GB704drm	GBI	0.468514540955746	0.419443318003206	0.51531202404721	0.452268461199942	0.386154758718298	0.523856802299722	1.97337876524434	1.73103770329726	2.18908549439378	genetic contact: different area pairs only	excludes 0	excludes one
GB777drm	GBI	0.765097569935211	0.725290022511461	0.805273519053144	0.195789280808886	0.149041437207128	0.24205334221756	1.25720822445471	1.18149742282601	1.32672494203901	genetic contact: different area pairs only	excludes 0	excludes one
GB800EO	GBI	0.525938246044742	0.476418092879357	0.572323628562134	0.178101123088699	0.0270365469057087	0.317321500732076	1.3426486352141	1.05174517729511	1.62816357525725	genetic contact: different area pairs only	excludes 0	excludes one
GB800m	GBI	0.496503218449581	0.44778932757213	0.542535890906814	0.178819265383437	0.0607597482946576	0.30976757318278	1.36469242436486	1.10369249399084	1.63987240829338	genetic contact: different area pairs only	excludes 0	excludes one
GB850drm	GBI	0.763835179371469	0.723735604293416	0.803434756327927	0.154182918395753	0.0972047880022864	0.212077673461764	1.20311671250857	1.12203488341228	1.28893429730128	genetic contact: different area pairs only	excludes 0	excludes one
GB852drmC	GBI	0.534964461863411	0.488427294896514	0.584370267393293	0.0544726018096925	-0.0568252800665457	0.165916336930316	1.10510886421543	0.89383205371703	1.32029473687838	genetic contact: different area pairs only	includes 0	includes one
GB853drm	GBI	0.552478527288958	0.502657220323614	0.596303387198425	-0.00902075512982662	-0.121142223980686	0.110015598559207	0.986385406458057	0.775116255461099	1.19471927271042	genetic contact: different area pairs only	includes 0	includes one
GB887drmc	GBI	0.73906526604639	0.694979089479533	0.78046873525405	-0.259389767743033	-0.369936236305945	-0.159488012597707	0.649799078515248	0.511126961392302	0.783042101035905	genetic contact: different area pairs only	excludes 0	excludes one
GB888drmcC	GBI	0.562536023723907	0.515827255163235	0.608183097591006	0.0482011053474205	-0.0916789146425243	0.183933380060029	1.08836950439342	0.837172358435104	1.33362696037143	genetic contact: different area pairs only	includes 0	includes one
GB900EO_conjoined.clauses	GBI	0.781184273013058	0.742247703128505	0.820436131660404	0.114911323264055	0.0365172346665739	0.194254201787474	1.14818061620792	1.0414953690424	1.25304505055639	genetic contact: different area pairs only	excludes 0	excludes one
GB900EO_marker.of.standard.with.elsewhere.locational.meaning	GBI	0.577420437680458	0.529263784976751	0.624561869525109	-0.0392759181189974	-0.182768265063091	0.10791172118833	0.934317208172045	0.677412260961684	1.18145425287746	genetic contact: different area pairs only	includes 0	includes one
GB900EO_neither	GBI	0.511188382777044	0.461916769268286	0.559675313039791	0.0201839938134633	-0.128760909127455	0.169423886563965	1.0429924300668	0.739720082598021	1.32631520341008	genetic contact: different area pairs only	includes 0	includes one
GB945m	GBI	0.75768702108256	0.717025745908612	0.799209769971051	0.214222090003486	0.167822375315475	0.260804960366151	1.28421923778438	1.20806474193688	1.35904556125661	genetic contact: different area pairs only	excludes 0	excludes one
GB947mc	GBI	0.662807648707646	0.617679161641004	0.71023263678888	0.229630567683037	0.110459303972328	0.346501729733221	1.34873055803863	1.15311578989148	1.54288267600391	genetic contact: different area pairs only	excludes 0	excludes one
GB949m	GBI	0.595637032589104	0.549855767368974	0.641543623890258	-0.00620172470269726	-0.111117197507336	0.103805670728316	0.99178495214015	0.806977686502812	1.16958053363128	genetic contact: different area pairs only	includes 0	includes one
GB950m	GBI	0.496468439780412	0.447877783626742	0.545515808864095	0.0278367340847381	-0.0868660739199075	0.137427594151732	1.05994485095163	0.83239679819372	1.2885028900695	genetic contact: different area pairs only	includes 0	includes one
GB951drmcC	GBI	0.504906007573299	0.456680243275664	0.553555328921585	-0.141947874968427	-0.249461977677282	-0.0379663605895985	0.721153747623013	0.510576572155505	0.911348557800928	genetic contact: different area pairs only	excludes 0	excludes one
GB952drmcC	GBI	0.738105543755409	0.696150311019675	0.780047268670434	0.07735514867808	0.000227979580084248	0.15777986170034	1.10614454041591	0.995288795960902	1.21702702418315	genetic contact: different area pairs only	excludes 0	includes one
GB953drmcC	GBI	0.883368654234771	0.854828418523753	0.914660516996167	0.0107881495959022	-0.130854406046711	0.131078179753065	1.01224168615776	0.85190866586991	1.15437161581528	genetic contact: different area pairs only	includes 0	includes one
GB954drmcC	GBI	0.915518179010661	0.889676861493436	0.941072638210953	0.073856905011704	0.0464990989379788	0.101459093633776	1.08099998382538	1.04929592603359	1.1134476562287	genetic contact: different area pairs only	excludes 0	excludes one
GB955drmc	GBI	0.759993631005636	0.717333199101155	0.799962502908007	0.188848084280754	0.136907775977608	0.240584341260711	1.24990232966667	1.16855876607129	1.3269686225071	genetic contact: different area pairs only	excludes 0	excludes one
GB990drmcC	GBI	0.52647699997148	0.47807175289641	0.573488274440007	0.293639839215053	0.212097575067332	0.377112401888113	1.56279244471214	1.36585326942875	1.75091136364384	genetic contact: different area pairs only	excludes 0	excludes one
GB991drmcC	GBI	0.704383148424177	0.659289634318724	0.74672215773749	0.255877511091167	0.205428131446326	0.308440136557016	1.36530588855044	1.27047534138788	1.45601735453333	genetic contact: different area pairs only	excludes 0	excludes one
GB995F_adj-noun.and.dem-noun	GBI	0.569373514026893	0.519719705884861	0.617914057663187	-0.0931967722164262	-0.266924094081269	0.0777466604590811	0.8384170905187	0.531716214858622	1.13388602823611	genetic contact: different area pairs only	includes 0	includes one
GB995F_adj-noun.and.noun-dem	GBI	0.701346924450969	0.659115739607969	0.747008746706608	-0.206008142437605	-0.382104038644462	-0.0407710885287598	0.707221760491592	0.461621036509123	0.941606034380907	genetic contact: different area pairs only	excludes 0	excludes one
GB995F_noun-adj.and.dem-noun	GBI	0.907988473009423	0.880499911979865	0.934403605122322	0.0634320587538936	0.0225416303180581	0.106354984826894	1.07017016140961	1.0238568940571	1.11988315224291	genetic contact: different area pairs only	excludes 0	excludes one
GB995F_noun-adj.and.noun-dem	GBI	0.461843377020748	0.415080775418003	0.509373910710092	0.458994138234958	0.37383743487321	0.545682038202556	2.00202361196685	1.72575440283301	2.25292951497177	genetic contact: different area pairs only	excludes 0	excludes one
TLI0005	TLI	0.516903851074999	0.46897198628624	0.566089616680025	-0.0311632679097786	-0.251757132465582	0.187190345186146	0.942458638452101	0.51098660481731	1.36112988159486	genetic contact: different area pairs only	includes 0	includes one
TLI0035	TLI	0.961789487356293	0.944924914512966	0.979510573295741	0.0202461855093809	-0.00819595224817216	0.0498135480106198	1.02114112210104	0.991653476761364	1.05299513574105	genetic contact: different area pairs only	includes 0	includes one
TLI0044	TLI	0.548210002217323	0.501744537208124	0.595944659292688	0.177816951080912	0.0100628499125754	0.355870480256389	1.32788258237719	1.00562095017137	1.6664838815046	genetic contact: different area pairs only	excludes 0	excludes one
TLI0081	TLI	0.738630302420689	0.69651421334997	0.779623045124878	-0.128267183608172	-0.457535141884451	0.203626948735048	0.826378205985588	0.371755948227755	1.27390510324124	genetic contact: different area pairs only	includes 0	includes one
TLI0096	TLI	0.863627938027241	0.83125142000712	0.895976958505032	-0.093294360124608	-0.270088166740114	0.0893990000653972	0.892217927948017	0.681885003225045	1.10007804226649	genetic contact: different area pairs only	includes 0	includes one
TLI0102_cat-based	TLI	0.968274205145923	0.953477394811336	0.984619982331055	0.0104181661448289	-0.0195370401742472	0.0444642449172211	1.0108057804646	0.978524373842405	1.04562347246743	genetic contact: different area pairs only	includes 0	includes one
TLI0102_lex-based	TLI	0.901835170977777	0.874410161947765	0.929878018097237	0.0423943475980914	-0.034875411385439	0.113422109542244	1.04725879185804	0.961168517420527	1.12975448140699	genetic contact: different area pairs only	includes 0	includes one
TLI0102_none	TLI	0.947512687033169	0.92783995114221	0.968502047979448	0.0190484720125503	-0.0265742312952895	0.0683485019075055	1.02019753698727	0.969540724819336	1.07155402553099	genetic contact: different area pairs only	includes 0	includes one
TLI0107	TLI	0.865234372578679	0.832605698999306	0.897425545947743	0.0534417822955553	-0.0487592520811405	0.151381348599753	1.06209040720001	0.94013688736784	1.17826264255602	genetic contact: different area pairs only	includes 0	includes one
TLI0120_restricted	TLI	0.895306093281618	0.865488625989389	0.925293950623095	0.0393678011885053	-0.0428887934567018	0.125020316352089	1.04418663688208	0.94552169046009	1.13718544927579	genetic contact: different area pairs only	includes 0	includes one
TLI0120_semi-restricted	TLI	0.946289990103679	0.926140635910552	0.968055013061701	0.0162983089986109	-0.034947856841632	0.0685824005007324	1.01729874565241	0.961206689959156	1.07248448759658	genetic contact: different area pairs only	includes 0	includes one
TLI0120_unrestricted	TLI	0.950083606374415	0.931341991616321	0.971664322183826	0.0152495413717098	-0.0301499863157844	0.0666052459929699	1.01612311705905	0.9681372366653	1.07194937059618	genetic contact: different area pairs only	includes 0	includes one
TLI0140	TLI	0.977834464701592	0.96589916374001	0.991279230530014	0.00514727726909077	-0.0184241551617694	0.0334948816259074	1.00528122627735	0.980479936086975	1.03417930325235	genetic contact: different area pairs only	includes 0	includes one
TLI0155	TLI	0.731389483550676	0.689498889895178	0.776203810312139	-0.15421675382512	-0.401162379445036	0.103496480844757	0.789833251258158	0.432956817968041	1.1210792771321	genetic contact: different area pairs only	includes 0	includes one
TLI0164	TLI	0.95558386056556	0.937100877941956	0.974145226744037	0.0151057770061707	-0.0270885983515314	0.0577898802073925	1.01587980133299	0.971509537939463	1.06184265444691	genetic contact: different area pairs only	includes 0	includes one
TLI0179	TLI	0.537228075294167	0.488895480946279	0.584274577197583	0.12399424632491	-0.0870323267905716	0.348891490844895	1.23383051720244	0.815360088466049	1.64659725420758	genetic contact: different area pairs only	includes 0	includes one
TLI0180	TLI	0.545915729372687	0.499453827655279	0.594266149419286	0.0363938538470427	-0.195305731825585	0.266202547463127	1.06909318348881	0.644640482393456	1.49655191903542	genetic contact: different area pairs only	includes 0	includes one
TLI0360	TLI	0.948655519190185	0.92911130614072	0.969460241318052	0.023132502535404	-0.0187502071449532	0.0643239770688168	1.0245005976151	0.980272208563735	1.0693745162307	genetic contact: different area pairs only	includes 0	includes one
TLI0364	TLI	0.829641029723514	0.791646655300557	0.865729989587907	-0.163668931411216	-0.367577804790982	0.0476790691737234	0.803102439648992	0.560230240519637	1.06046875824624	genetic contact: different area pairs only	includes 0	includes one
TLI0370	TLI	0.89846245791749	0.871032063756757	0.926795709230948	0.0541245063610346	-0.00632701047875073	0.119738553542834	1.06053496756199	0.989836005656134	1.13465301369298	genetic contact: different area pairs only	includes 0	includes one
TLI0371	TLI	0.959133768410728	0.941910679495419	0.977160901343231	0.0173995437196105	-0.0150524971705941	0.0546100185124228	1.0182216773215	0.983615899294903	1.05751860646368	genetic contact: different area pairs only	includes 0	includes one
TLI0373	TLI	0.713138715403698	0.669491245789045	0.755473855963438	0.0634018447109014	-0.109028569234177	0.243337274086168	1.09011271657335	0.838947738953786	1.34305599975289	genetic contact: different area pairs only	includes 0	includes one
TLI0374	TLI	0.98091954720427	0.969556982719919	0.993019157303546	0.00704939121064262	-0.0109935860661122	0.0285008737894735	1.00721397849877	0.989154124756406	1.02986046584347	genetic contact: different area pairs only	includes 0	includes one
TLI0376	TLI	0.907661030356612	0.880991375953429	0.933839759461367	-0.423663789352856	-0.650743183574524	-0.202001122910976	0.533195784564665	0.282186687747949	0.777529478837534	genetic contact: different area pairs only	excludes 0	excludes one
TLI0378	TLI	0.761964807937252	0.722107062997859	0.801416551737063	0.154199912563572	0.0562744609017921	0.251428900497569	1.20341083589917	1.07067635349319	1.34407012150132	genetic contact: different area pairs only	excludes 0	excludes one
TLI0381	TLI	0.934517218958484	0.912365729723144	0.958193130518417	0.0315577678024271	-0.0154536369196954	0.0799287496056287	1.03392672623988	0.983399075015462	1.08779355079829	genetic contact: different area pairs only	includes 0	includes one
TLI0383	TLI	0.956202908391695	0.93794863584491	0.974599430846508	0.0190126192848508	-0.0171998086158159	0.0552381749153822	1.01996755435506	0.982218440506627	1.0591221553486	genetic contact: different area pairs only	includes 0	includes one
TLI0388	TLI	0.44819072575304	0.400989060824696	0.495902810434996	0.110290423933893	-0.111059444694889	0.337136815709184	1.25072620255601	0.756996551702448	1.77347692895623	genetic contact: different area pairs only	includes 0	includes one
TLI0392	TLI	0.696716045994937	0.651484882706802	0.737911358868198	-0.297089533444614	-0.5144068881257	-0.0841567675668553	0.573996276690751	0.262116071943845	0.872940836921756	genetic contact: different area pairs only	excludes 0	excludes one
TLI0398	TLI	0.951795254268638	0.93253160032035	0.971058608713952	0.0209893127798813	-0.017338449876876	0.0612035641564637	1.02214622953379	0.980334754778392	1.06430861524037	genetic contact: different area pairs only	includes 0	includes one
TLI0400	TLI	0.94086653489984	0.918889047724792	0.963093303073462	0.0273232958249667	-0.0154273220322926	0.0760786905524058	1.02918327617223	0.983214972807843	1.0827101531028	genetic contact: different area pairs only	includes 0	includes one
TLI0401	TLI	0.941737896880599	0.920143443206706	0.962914133252916	0.0267820035966802	-0.0171262632056857	0.0724400621573084	1.02856136674135	0.981600844487998	1.07851676449147	genetic contact: different area pairs only	includes 0	includes one
TLI0430	TLI	0.780088829068689	0.740264455735626	0.821729986905643	-0.0947967216100717	-0.374902923864209	0.187741813396852	0.878450336420355	0.512777019895869	1.23999846708037	genetic contact: different area pairs only	includes 0	includes one
TLI0431	TLI	0.768022897796785	0.72923832391033	0.810240980008445	0.149900421916155	0.0527867823711607	0.245636506193604	1.19624296472065	1.06172198484967	1.32837087307582	genetic contact: different area pairs only	excludes 0	excludes one
TLI0440	TLI	0.781311992334918	0.742036906109604	0.819988088518989	-0.0946564695784981	-0.369580713077519	0.192267861431076	0.879023282680142	0.517138459224844	1.24131029379546	genetic contact: different area pairs only	includes 0	includes one
TLI0453	TLI	0.743900970184209	0.702264531509065	0.786999954736984	-0.145743124510419	-0.288634023044649	-0.00432083480482059	0.805029089657951	0.616303629396909	0.994440422111634	genetic contact: different area pairs only	excludes 0	excludes one
TLI0512	TLI	0.634031480371971	0.589595097013979	0.679975912921025	0.117148075649114	-0.0961059341181234	0.33620941038479	1.18643926012526	0.843593409044709	1.54793953249751	genetic contact: different area pairs only	includes 0	includes one
TLI0513	TLI	0.889448220897079	0.86207638674931	0.919696594985628	0.0502119428920934	-0.0245791555456868	0.129918136423876	1.05672170291067	0.96803334519787	1.14689246918225	genetic contact: different area pairs only	includes 0	includes one
TLI0514	TLI	0.504933682401955	0.456331197414138	0.553350820576468	0.0655417237902429	-0.230030697708105	0.344594397233095	1.13239369757622	0.554051598327647	1.70519779504812	genetic contact: different area pairs only	includes 0	includes one
TLI0515	TLI	0.468764481224138	0.419070662136568	0.515226429494797	0.333048194160327	0.143865617256125	0.521347957651312	1.71623840935626	1.2739135923598	2.17023223607428	genetic contact: different area pairs only	excludes 0	excludes one
TLI0517	TLI	0.550985842266541	0.502557511134517	0.596799048704391	0.0401570824233984	-0.236579724662485	0.325953781362544	1.07460999653707	0.567873522043152	1.60356019492093	genetic contact: different area pairs only	includes 0	includes one
TLI0518	TLI	0.693867021703875	0.651145134568408	0.738418889801384	0.0822332097203663	-0.117479421752803	0.283810439179223	1.11962261929863	0.823404376635968	1.41653876083339	genetic contact: different area pairs only	includes 0	includes one
TLI0519	TLI	0.515867515202753	0.468340246145646	0.564707405642468	0.0605945481389069	-0.208021371687784	0.358179725015636	1.1197553954165	0.580829759002716	1.69391963491994	genetic contact: different area pairs only	includes 0	includes one
TLI0549	TLI	0.504108098848064	0.455667153385798	0.552166580529455	0.147115271691057	-0.0319764174840442	0.327511408488256	1.29599047935928	0.932846637760698	1.66800307907202	genetic contact: different area pairs only	includes 0	includes one
TLI0552	TLI	0.745218565775964	0.70292079815352	0.78476041433244	0.192642480569286	0.126587329398762	0.262748231872021	1.25988877002905	1.15837730638284	1.36255162075376	genetic contact: different area pairs only	excludes 0	excludes one
TLI0559	TLI	0.950311027037978	0.931427411256882	0.970654134726073	0.0271594510262259	-0.00544665225596785	0.0623288156045083	1.0286965483025	0.993582214070868	1.06625888118301	genetic contact: different area pairs only	includes 0	includes one
TLI0560	TLI	0.766648314278546	0.72594956404564	0.806616586941157	-0.529740228305161	-0.705711876487531	-0.3592882680946	0.309050507699819	0.0822222402153176	0.526749415507756	genetic contact: different area pairs only	excludes 0	excludes one
TLI0570	TLI	0.652435245364443	0.606473276678108	0.698698932727165	-0.055584723397495	-0.220897998848287	0.115006434589063	0.916464038883316	0.647353770763172	1.16039384194952	genetic contact: different area pairs only	includes 0	includes one
TLI0578	TLI	0.941131836945675	0.921024994110365	0.963333588584054	-0.0581198890272752	-0.142628214314075	0.0318073587669468	0.938344481977033	0.848890935196087	1.03437181522583	genetic contact: different area pairs only	includes 0	includes one
TLI0580	TLI	0.527954042625179	0.482309764275336	0.575148427691198	0.191627321566847	0.00755107380286307	0.370643742836515	1.36653974440166	1.01350826026252	1.72691694274298	genetic contact: different area pairs only	excludes 0	excludes one
TLI0582	TLI	0.686212214954394	0.640342958575002	0.729860485281733	-0.0383516099036217	-0.183711789918607	0.103621237298005	0.94548225242514	0.737116614922482	1.15550955437211	genetic contact: different area pairs only	includes 0	includes one
TLI0589	TLI	0.961404862197446	0.944760375028604	0.979345382152711	0.0233398605646701	-0.00166153655850787	0.0496224091922104	1.02438151556161	0.998222762270963	1.05252349751398	genetic contact: different area pairs only	includes 0	includes one
TLI0592	TLI	0.869915496936048	0.838249700828578	0.902074360686262	-0.0399041378540511	-0.146017115301742	0.0655635894854241	0.954577221384719	0.832262289705124	1.07539217826772	genetic contact: different area pairs only	includes 0	includes one
TLI0596	TLI	0.864044065599215	0.832304448936864	0.896298861312048	-0.0770703711362908	-0.205792386854403	0.0637467176144194	0.911146937432601	0.761585806219018	1.07380417693446	genetic contact: different area pairs only	includes 0	includes one
TLI0598	TLI	0.957818676799448	0.940366062784272	0.976782695657486	0.0270496814557064	0.00236512309604509	0.0552636173978729	1.02836472330349	1.0016736307777	1.05808710100415	genetic contact: different area pairs only	excludes 0	excludes one
TLI0604	TLI	0.760486331059155	0.720301284809319	0.803247820438031	0.134838854514413	0.0137562809395546	0.252631135271077	1.1783029890081	1.0150974100214	1.34638580330606	genetic contact: different area pairs only	excludes 0	excludes one
TLI0608	TLI	0.670782549202795	0.624785550992462	0.716995748247274	0.040636806334299	-0.0503082741818406	0.133944602575838	1.06252794054941	0.922413559480753	1.20322078419536	genetic contact: different area pairs only	includes 0	includes one
TLI0612	TLI	0.899930415270076	0.869954734435812	0.928236275991123	0.0445760286730755	0.00598285413503574	0.0864714290093688	1.04996298150596	1.00662791712503	1.09911607633861	genetic contact: different area pairs only	excludes 0	excludes one
TLI0613	TLI	0.978997990495269	0.966931127617904	0.991456482129727	0.0174103325859136	0.00517121453028824	0.0299518942259104	1.0178504046997	1.00478764947043	1.03051365950301	genetic contact: different area pairs only	excludes 0	excludes one
TLI0615	TLI	0.520314327522411	0.471600236006292	0.567623497877228	-0.219707697727227	-0.310996679334439	-0.120609540760247	0.5797506585459	0.413872184892445	0.745675870522991	genetic contact: different area pairs only	excludes 0	excludes one
TLI0616	TLI	0.960771025476013	0.942979432338923	0.978658567374269	-0.0301934098991279	-0.065881142451	0.00843515938852624	0.968698712561397	0.931067015819245	1.0080949161304	genetic contact: different area pairs only	includes 0	includes one
TLI0617	TLI	0.972217114528145	0.958749965370705	0.986613350779158	-0.0404762139030322	-0.0758791504186347	-0.00594132441306272	0.958440040313685	0.922586325125529	0.99414757511642	genetic contact: different area pairs only	excludes 0	excludes one
TLI0621	TLI	0.888792172317478	0.85950197140265	0.919026274524657	0.019665889917444	-0.0297726276131486	0.0690746633527691	1.0225731531717	0.966383977966726	1.07931110756589	genetic contact: different area pairs only	includes 0	includes one
TLI0624	TLI	0.741968238908357	0.701353533894833	0.785797260834302	0.194065711616014	0.142666533324656	0.2476034754962	1.26313482061882	1.1808092534707	1.34638558672213	genetic contact: different area pairs only	excludes 0	excludes one
TLI0629	TLI	0.94871109251088	0.9291588337712	0.96901578354469	0.0238961849216933	-0.00181344207444523	0.0510559794705109	1.02536338939835	0.998097084216824	1.05484611491848	genetic contact: different area pairs only	includes 0	includes one
TLI0630	TLI	0.877099547975952	0.845407654359904	0.907654090458396	-0.0194400237422844	-0.0792175369409138	0.0440873491102033	0.978322509669588	0.909875675042809	1.05017661962735	genetic contact: different area pairs only	includes 0	includes one
TLI0631	TLI	0.520800644865485	0.471741412364954	0.567671247727953	0.0330113016139561	-0.0720156790120029	0.136832406993894	1.06680657471836	0.851212352028364	1.25891273673189	genetic contact: different area pairs only	includes 0	includes one
TLI0635	TLI	0.435947078145833	0.386902904224648	0.484191443265111	0.145756963095536	0.0434724225862981	0.251825367517495	1.34108321317658	1.08994613098385	1.61332106292715	genetic contact: different area pairs only	excludes 0	excludes one
TLI0636	TLI	0.542485845994178	0.493217065052074	0.589794870746832	-0.0129379980149893	-0.117315006846583	0.0941212029696988	0.979176394523772	0.784961643922791	1.17577964317558	genetic contact: different area pairs only	includes 0	includes one
TLI0640	TLI	0.519832039469464	0.472449524152291	0.568381836923543	0.0579027631451166	-0.0420099235251107	0.165312081274902	1.11507278934661	0.915092444440781	1.32682186620022	genetic contact: different area pairs only	includes 0	includes one
TLI0642	TLI	0.466451278599101	0.419854825451621	0.514907878094652	0.0620895861789325	-0.040374899776555	0.170659428813564	1.137712853431	0.909482497604722	1.37685342142074	genetic contact: different area pairs only	includes 0	includes one
TLI0654	TLI	0.481380344093828	0.432928470205379	0.531016369715489	0.116133672386772	-0.0998601797145318	0.343824729320145	1.24529927338528	0.785062858300495	1.7233836078708	genetic contact: different area pairs only	includes 0	includes one
TLI0668_'Have'	TLI	0.64328260924455	0.59575163833534	0.688186736957851	-0.380405167509732	-0.567757823901137	-0.209418467396101	0.40903655630492	0.132096291584308	0.676823272234271	genetic contact: different area pairs only	excludes 0	excludes one
TLI0668_Conjunctional	TLI	0.587751466970826	0.539955805195834	0.634185852760842	0.197806317923289	0.044944841419246	0.375897903594066	1.33954993117956	1.04271484313172	1.63718558033603	genetic contact: different area pairs only	excludes 0	excludes one
TLI0668_Genitive	TLI	0.856795175697025	0.823497438662403	0.889919812892563	-0.0612616350855953	-0.204916688972091	0.104521593694002	0.928849529303956	0.753668402171517	1.11585839448497	genetic contact: different area pairs only	includes 0	includes one
TLI0668_Locational	TLI	0.717379334026166	0.67343499820467	0.761084319519528	-0.0988090107858513	-0.309237816775237	0.109210298045675	0.86305782290495	0.565271925329964	1.14823227435593	genetic contact: different area pairs only	includes 0	includes one
TLI0668_Topic	TLI	0.685338770655342	0.640669465014477	0.72958599359188	0.229598623385112	0.129207994900721	0.325956395450475	1.3369864406025	1.17774283273973	1.49793220268067	genetic contact: different area pairs only	excludes 0	excludes one
TLI0670	TLI	0.557555452795157	0.510810806092541	0.605890248420944	0.0164763234279439	-0.175473424006917	0.211775241981733	1.03216186963795	0.686403795138534	1.38437624053737	genetic contact: different area pairs only	includes 0	includes one
TLI0672	TLI	0.483027393754298	0.435492252890421	0.529526092552305	-0.117870627805549	-0.301985012897965	0.0665929671413918	0.758464980662011	0.380534549315368	1.13249524226808	genetic contact: different area pairs only	includes 0	includes one
TLI0673_Conjoined	TLI	0.642157934581785	0.598266893567904	0.689230076712257	0.191076725654038	0.0101652859875967	0.357027354076778	1.29942077275425	1.01229522155788	1.585146942377	genetic contact: different area pairs only	excludes 0	excludes one
TLI0673_Exceed	TLI	0.671976496276887	0.628300191628009	0.719754852045382	0.0579475965201021	-0.176366272399395	0.286761046986673	1.08729380214638	0.726524632995356	1.42872389251897	genetic contact: different area pairs only	includes 0	includes one
TLI0673_Locational	TLI	0.466360688057278	0.421000980856598	0.51595522687356	-0.103089428635887	-0.380732580725449	0.16108307415857	0.780416623501534	0.186736102329531	1.34467578183135	genetic contact: different area pairs only	includes 0	includes one
TLI0673_Particle	TLI	0.697234937370564	0.650909901916498	0.741355192768758	-0.363968048808898	-0.638944127376558	-0.11705522055065	0.478013676667989	0.093926596654636	0.835991416209788	genetic contact: different area pairs only	excludes 0	excludes one
TLI0674_Gap	TLI	0.639522280045894	0.590757063843287	0.685406521837476	0.0727398648623527	-0.132601787815051	0.295596421110266	1.11530886614809	0.79017069032442	1.47366281795349	genetic contact: different area pairs only	includes 0	includes one
TLI0674_Non-reduction	TLI	0.770692733294649	0.731489687574485	0.813821079744611	0.0716357708923877	-0.0740196236359657	0.22030769788564	1.09378128866274	0.89883653056335	1.29177563875475	genetic contact: different area pairs only	includes 0	includes one
TLI0674_Pronoun-retention	TLI	0.949534717510273	0.930015079803355	0.970640794023068	0.0204730046431726	-0.0231752176352928	0.0635348090399032	1.02166172586989	0.975477540661266	1.06823626448485	genetic contact: different area pairs only	includes 0	includes one
TLI0674_Relative.pronoun	TLI	0.859343376126236	0.825827664474836	0.894202587139508	-0.148521239204751	-0.357427371185491	0.0648608876913238	0.827319286777299	0.587171834926672	1.07854514116012	genetic contact: different area pairs only	includes 0	includes one
TLI0682_Complex	TLI	0.491220331698896	0.441854958805934	0.538717347865419	-0.0320090983708099	-0.222818715959981	0.157726602409098	0.937504926430833	0.534745049609178	1.31067100739237	genetic contact: different area pairs only	includes 0	includes one
TLI0682_Moderately.complex	TLI	0.467011388759753	0.418372515945268	0.51535617936549	-0.0116910400088035	-0.199223570896961	0.179952915646097	0.978304799104812	0.560442497714942	1.3751463613191	genetic contact: different area pairs only	includes 0	includes one
TLI0682_Simple	TLI	0.74602941243974	0.702672822727928	0.787330836781087	0.126710633595745	0.0170593122347913	0.236582435634676	1.17116166707902	1.0196195495426	1.32752888519569	genetic contact: different area pairs only	excludes 0	excludes one
TLI0738_Average	TLI	0.559085203576916	0.511120743355238	0.607455117293882	-0.0903279432720852	-0.253220836587494	0.069686490429743	0.840772998445777	0.556515754622978	1.12843875073866	genetic contact: different area pairs only	includes 0	includes one
TLI0738_Large	TLI	0.839528321599857	0.804617218208113	0.874387379307995	0.0755740201018213	0.00285592171694937	0.146559868731607	1.09066656066547	0.999894528402759	1.17675004692363	genetic contact: different area pairs only	excludes 0	includes one
TLI0738_Moderately.large	TLI	0.777100089078702	0.736515746292699	0.819179899292738	0.0623159504291834	-0.0395285458762085	0.167426289559752	1.08126224269602	0.947600535386197	1.22020204773754	genetic contact: different area pairs only	includes 0	includes one
TLI0738_Moderately.small	TLI	0.605198807771764	0.557588042816204	0.652222037222217	0.194664896474858	0.080949302034194	0.313351544357314	1.32456859392685	1.11750424371325	1.52991912705496	genetic contact: different area pairs only	excludes 0	excludes one
TLI0738_Small	TLI	0.730886672175921	0.689038198984695	0.774758522912132	0.173472909845262	0.0948915914970078	0.256828368480074	1.23890910442808	1.11873359624066	1.35906973550024	genetic contact: different area pairs only	excludes 0	excludes one
TLI0751_Average.(5-6)	TLI	0.513795699462868	0.465144020654885	0.562552958167985	-0.0209561614147317	-0.179179034992226	0.136892101570557	0.96233198510966	0.652638408264902	1.27296954519267	genetic contact: different area pairs only	includes 0	includes one
TLI0751_Large.(7-14)	TLI	0.563983039879653	0.516116235398001	0.613017398056977	-0.211937956252872	-0.359742660935624	-0.0570030516805843	0.625790100692053	0.371569509494403	0.893087836825687	genetic contact: different area pairs only	excludes 0	excludes one
TLI0751_Small.(2-4)	TLI	0.692381435294389	0.646765740832719	0.736002908210929	0.114332930791877	0.00320912576477494	0.231423709443266	1.16682028628262	0.997749485555875	1.33963070239926	genetic contact: different area pairs only	excludes 0	includes one
TLI0766_Different.inflection	TLI	0.779202211894805	0.738044783477205	0.817025254171566	0.117651892527843	0.000582641444693999	0.239037538785215	1.15180195929448	0.990189604642666	1.31272579415166	genetic contact: different area pairs only	excludes 0	includes one
TLI0766_Different.stem	TLI	0.70561362267452	0.663191508147368	0.747454962303345	0.0733506398464168	-0.123789278541281	0.27289859545686	1.10497709530725	0.815245912565744	1.39010305256227	genetic contact: different area pairs only	includes 0	includes one
TLI0766_Identical	TLI	0.615232772336187	0.569412377611622	0.662162438742338	0.128901327013212	-0.0877067200609202	0.342269154210835	1.21146051131924	0.865775639717995	1.58835028167483	genetic contact: different area pairs only	includes 0	includes one
TLI0771	TLI	0.483702929895906	0.436332300884038	0.533611079044236	0.244943168932668	0.0609750284984123	0.447493622374957	1.51120334236128	1.0821361844961	1.92623086614025	genetic contact: different area pairs only	excludes 0	excludes one
TLI0790	TLI	0.418137448642892	0.372589950994924	0.4677908169586	0.170910842422496	-0.0318218042688844	0.370687233974796	1.41493135207278	0.919598561243941	1.9141331024475	genetic contact: different area pairs only	includes 0	includes one
TLI0792	TLI	0.543928080888094	0.496139506829079	0.591307642588419	0.177783531938491	0.00709836955582832	0.339177227720485	1.33042147603394	1.01855242244365	1.65335409365485	genetic contact: different area pairs only	excludes 0	excludes one
TLI0801	TLI	0.747871183799177	0.706829876967939	0.78944043266942	0.129314947514006	0.00939740141155421	0.246361685009968	1.17406070898395	1.0030032948947	1.33419616308016	genetic contact: different area pairs only	excludes 0	excludes one
TLI0804_No.overlap	TLI	0.500504591665589	0.453412168102638	0.54918885617308	-0.269420890355227	-0.437142480358247	-0.106056465696823	0.462831939761787	0.131813873687671	0.770229537975941	genetic contact: different area pairs only	excludes 0	excludes one
TLI0804_Overlap.for.both.possibility.and.necessity	TLI	0.722418935017405	0.681958749848471	0.766043687080127	-0.196445230816012	-0.416675633772893	0.00506112756643762	0.728651196521323	0.436637978942018	1.01776438808244	genetic contact: different area pairs only	includes 0	includes one
TLI0804_Overlap.for.either.possibility.or.necessity	TLI	0.535142532236876	0.487030965810547	0.581087084504564	0.140444189799195	-0.0567023793044706	0.329875484719115	1.2657898900397	0.885886030225969	1.62880331326912	genetic contact: different area pairs only	includes 0	includes one
TLI0839	TLI	0.555482364397565	0.508673894390843	0.60399973215334	0.0569805576291349	-0.141392054556417	0.254859406435652	1.10524859878638	0.749571911825228	1.47584977679102	genetic contact: different area pairs only	includes 0	includes one
TLI0840	TLI	0.87771946937432	0.84936809020096	0.910315072869627	0.0589949320766745	-0.0237975398708401	0.137090771321805	1.06757436703321	0.972403521217663	1.16076635472894	genetic contact: different area pairs only	includes 0	includes one
TLI0841	TLI	0.646119195381868	0.601506106269637	0.693692755776235	0.280136243620267	0.196051451023982	0.370542514094819	1.436220319115	1.27633596977715	1.5907629539122	genetic contact: different area pairs only	excludes 0	excludes one
TLI0842	TLI	0.48551432830247	0.434039882079368	0.53244276362829	0.13319230548632	-0.116574925389999	0.394301396395151	1.27809822020036	0.744534738708759	1.82101343596682	genetic contact: different area pairs only	includes 0	includes one
TLI0843	TLI	0.860000468649997	0.828067777664321	0.894237498376672	0.0806434461250597	0.00463310503140169	0.155172512721035	1.09426026719465	1.00132561849278	1.18328504971307	genetic contact: different area pairs only	excludes 0	excludes one
TLI0844	TLI	0.635787428553769	0.588605791182605	0.681638057738698	-0.251502331453876	-0.462082700949061	-0.0387878131801639	0.605100133967668	0.265244334342775	0.92554041558645	genetic contact: different area pairs only	excludes 0	excludes one
TLI0845_0-2	TLI	0.778839473671034	0.740464364702896	0.819230171930627	-0.207819757521515	-0.416997036525607	0.0250708706469669	0.733420325999051	0.449631158354796	1.01745315091474	genetic contact: different area pairs only	includes 0	includes one
TLI0845_3-8	TLI	0.54818399307972	0.501268142471345	0.595159459695769	0.111110760599211	-0.101910242926468	0.322687669213671	1.20571217746515	0.805118288423904	1.5960408651364	genetic contact: different area pairs only	includes 0	includes one
TLI0845_9+	TLI	0.650417285834527	0.60527189282109	0.697997762931637	0.109114216602368	-0.0669189832082023	0.294873976555223	1.16952124898096	0.891090576670384	1.46403407879175	genetic contact: different area pairs only	includes 0	includes one
TLI0846_1	TLI	0.554309224691954	0.507297567905842	0.601049460940014	0.234306917601373	0.0592690706227061	0.424107920042059	1.42578205490332	1.07016413530281	1.76883927635782	genetic contact: different area pairs only	excludes 0	excludes one
TLI0846_2	TLI	0.69444836762481	0.652310982019154	0.738758120487803	-0.0459565746218064	-0.280200024990603	0.190088473345719	0.934628713300406	0.596652683686137	1.2771568979589	genetic contact: different area pairs only	includes 0	includes one
TLI0846_many.(9+)	TLI	0.882444803268556	0.853927211652554	0.912470935555603	-0.142308128861467	-0.343760221698547	0.0558668793463133	0.838879667294866	0.611116312986737	1.06485732979347	genetic contact: different area pairs only	includes 0	includes one
TLI0846_some.(3-8)	TLI	0.511768809310507	0.465505918994709	0.558624589198277	0.0703236272890315	-0.176843434431087	0.33853026067271	1.14021206631565	0.649905865469307	1.66843987274505	genetic contact: different area pairs only	includes 0	includes one
TLI0847	TLI	0.584409058638794	0.535932265979856	0.631365624870131	0.00895471822006117	-0.205574639728112	0.227537551922652	1.01739954372864	0.658917820149325	1.40497774210675	genetic contact: different area pairs only	includes 0	includes one
TLI0848_2	TLI	0.522937246842739	0.475694949008144	0.571301799116825	0.0129969089072632	-0.251319515996037	0.274559024542547	1.0271833186591	0.515707990293643	1.52650940439613	genetic contact: different area pairs only	includes 0	includes one
TLI0848_3	TLI	0.502710932448353	0.454006910594916	0.552018361084608	0.0278008133174202	-0.237305919196116	0.293571471545705	1.05779985868932	0.5216729183649	1.58819264114838	genetic contact: different area pairs only	includes 0	includes one
TLI0848_4.or.more	TLI	0.896752301760706	0.868339271545075	0.926048071033445	-0.00730769671817124	-0.125877733323969	0.10497767846332	0.992037513500436	0.859363125501175	1.11931580888457	genetic contact: different area pairs only	includes 0	includes one
TLI0848_none	TLI	0.929680113242678	0.906491853987617	0.954793089766336	-0.0183209818968299	-0.116570147960778	0.0761668431835035	0.980361763592693	0.873869667303122	1.08270277583455	genetic contact: different area pairs only	includes 0	includes one
TLI0849_distinction	TLI	0.553837044236182	0.506779604076626	0.602801878874066	-0.160002186394888	-0.355892391223058	0.0334719033013177	0.712937268909457	0.368146826480904	1.06387847993964	genetic contact: different area pairs only	includes 0	includes one
TLI0849_no.distinction	TLI	0.531095280391272	0.484706949497912	0.579901632683143	-0.141590487546823	-0.336527890125822	0.0508414165196752	0.735071512074499	0.378441956492636	1.10329374224286	genetic contact: different area pairs only	includes 0	includes one
TLI0849_pronouns.avoided.for.politeness	TLI	0.911769544440031	0.884983099094477	0.938887397426241	0.0580500513301333	0.0152840793769932	0.104576090832234	1.06398033991596	1.0153742241567	1.11689390524046	genetic contact: different area pairs only	excludes 0	excludes one
TLI0850	TLI	0.566134844709759	0.51714631759923	0.61507123353589	0.185171999546783	-0.0563731558206155	0.420991979132984	1.32955021612794	0.879393268260305	1.76631834514558	genetic contact: different area pairs only	includes 0	includes one
TLI0852_Highly.differentiated	TLI	0.552446607344552	0.50388167261872	0.59990776369491	-0.0946751944543446	-0.397307408564574	0.214303237874037	0.829817428898664	0.261812042306293	1.37077840257521	genetic contact: different area pairs only	includes 0	includes one
TLI0852_Moderately.differentiated	TLI	0.507221603928108	0.460455244424754	0.559309177417759	-0.0734697597790349	-0.372238412897641	0.227968125344214	0.85672878007457	0.241286972579369	1.41929209262799	genetic contact: different area pairs only	includes 0	includes one
TLI0852_Weakly.differentiated	TLI	0.795458683650646	0.757656508791132	0.835154542745059	0.0817501266226712	-0.0679111764134438	0.217562276581976	1.1034252154327	0.907942566714879	1.27947092073819	genetic contact: different area pairs only	includes 0	includes one
TLI0853_no	TLI	0.971024041897979	0.956577570844507	0.986327961743512	0.00806248168324502	-0.0226753152197474	0.040398854933914	1.00833420757229	0.977787389302971	1.04353622608515	genetic contact: different area pairs only	includes 0	includes one
TLI0853_yes,.with.marking	TLI	0.522359591513086	0.474654909457955	0.571462866040559	-0.137876945985671	-0.422903420721239	0.12591652260838	0.737099901798396	0.191732828407285	1.23831598444857	genetic contact: different area pairs only	includes 0	includes one
TLI0853_yes,.without.marking	TLI	0.5458790617229	0.498193280655439	0.595408945136882	-0.149785643268248	-0.438454688262294	0.121708217405646	0.726417147016068	0.196172014875455	1.21878644837331	genetic contact: different area pairs only	includes 0	includes one
TLI0855	TLI	0.602388195741145	0.556457571316591	0.649803315348786	-0.188288009343136	-0.396685132674431	0.012205390719096	0.688522915400131	0.33482929995021	1.00816554862805	genetic contact: different area pairs only	includes 0	includes one
TLI0856	TLI	0.645709421580279	0.600696608911179	0.691467295977424	-0.0544740361018247	-0.289327423429326	0.171548244542274	0.917077500104441	0.566152590941949	1.28062558629951	genetic contact: different area pairs only	includes 0	includes one
TLI0857	TLI	0.67183819807785	0.628736461424705	0.718281646423376	0.0896524076051261	-0.0927908210961834	0.273140803083013	1.13495321033511	0.866208298109333	1.42273132918098	genetic contact: different area pairs only	includes 0	includes one
TLI0858	TLI	0.881089709873426	0.848096244856565	0.913201467533751	0.00517557484924658	-0.14775384388375	0.141492365826166	1.00590689652715	0.82564822183943	1.16197467028183	genetic contact: different area pairs only	includes 0	includes one
TLI0859	TLI	0.559992000483279	0.512403202930696	0.608784806543176	0.22383520435407	0.062306229505192	0.390090496053635	1.40324070327833	1.09539627252164	1.71687955734085	genetic contact: different area pairs only	excludes 0	excludes one
TLI0860_decimal	TLI	0.555780709885323	0.508691170340576	0.603203744677558	0.0520154093193315	-0.154856888537118	0.266913307681407	1.09625797809381	0.708401899542002	1.4771386464547	genetic contact: different area pairs only	includes 0	includes one
TLI0860_extended.body-part.system	TLI	0.93925293656244	0.917077357671371	0.961088022570106	0.0331618133405484	-0.00498258642579252	0.0753749617752516	1.03545979178159	0.993406141103799	1.08086481209485	genetic contact: different area pairs only	includes 0	includes one
TLI0860_restricted	TLI	0.779750406325361	0.738721205937621	0.818852808498361	0.113761655968526	0.00932160860272424	0.219610537197568	1.14685883451194	1.01048562857468	1.29230867696201	genetic contact: different area pairs only	excludes 0	excludes one
TLI0860_vigesimal	TLI	0.677859047529026	0.635830130436073	0.724966762179973	0.0245249346597096	-0.154454719807243	0.21817420871535	1.03742692102229	0.761847740599093	1.31574831365186	genetic contact: different area pairs only	includes 0	includes one
TLI0865	TLI	0.506364787349682	0.45914925862733	0.555482625728455	0.0389811912445457	-0.320770046830317	0.421791493003157	1.07771807199897	0.330517408451805	1.81546771669619	genetic contact: different area pairs only	includes 0	includes one
TLI0866_adjoined	TLI	0.945717343844592	0.924288700101394	0.96586853654854	0.00843278378771192	-0.0557803580967654	0.0697965216256059	1.00894851059618	0.940521386368999	1.07543708913451	genetic contact: different area pairs only	includes 0	includes one
TLI0866_circumnominal	TLI	0.860211811286367	0.826658145526904	0.8929590525265	0.0228993469201059	-0.12641810711161	0.159253945001688	1.02682839474536	0.850978021097629	1.19160459302665	genetic contact: different area pairs only	includes 0	includes one
TLI0866_postnominal	TLI	0.530236569769025	0.481736445450395	0.577132998279953	-0.101855721036956	-0.452517775144881	0.230507797865803	0.808666845962592	0.134304702325279	1.4220300827493	genetic contact: different area pairs only	includes 0	includes one
TLI0866_prenominal	TLI	0.464534601674339	0.416146052018771	0.51330948523892	-0.0840545952904673	-0.416747019035502	0.235301428562787	0.819619379923531	0.100372463714001	1.49726132751831	genetic contact: different area pairs only	includes 0	includes one
TLI0867_final	TLI	0.507245621667934	0.461540781249203	0.556715846492556	-0.0257708225661249	-0.281901005131291	0.234725481669641	0.951312615622759	0.434012016245374	1.45374736084391	genetic contact: different area pairs only	includes 0	includes one
TLI0867_initial	TLI	0.508591733809992	0.462734141199159	0.556131696912179	-0.0270000559344463	-0.273307692543331	0.243051268176694	0.949061771218073	0.441346335442366	1.45739862523667	genetic contact: different area pairs only	includes 0	includes one
TLI0867_internal	TLI	0.952619983314402	0.934189600000266	0.972457983729416	0.0200935435715758	-0.0188587852196321	0.060186289575641	1.02118600664835	0.980493504045455	1.06490266179689	genetic contact: different area pairs only	includes 0	includes one
TLI0868	TLI	0.534314942961725	0.484749173814617	0.582957197240707	0.0343879618894474	-0.323900483683558	0.40925207505212	1.06489309247856	0.351765460034256	1.74054812025636	genetic contact: different area pairs only	includes 0	includes one
TLI0871	TLI	0.79999272974329	0.7618152761682	0.839698925115403	0.110872966107535	0.00560216035662864	0.215213179534542	1.13938024322703	0.996975711408232	1.27184614136192	genetic contact: different area pairs only	excludes 0	includes one
TLI0872_excl-as-person	TLI	0.678552855017722	0.635904429590769	0.725291779215629	0.0208240191446911	-0.300835859590197	0.308559210785761	1.03081199760313	0.554483750095937	1.47187942150392	genetic contact: different area pairs only	includes 0	includes one
TLI0872_min/aug	TLI	0.649414520606501	0.605248420878649	0.695839481848194	0.0245319755080106	-0.305023703121395	0.338169598314717	1.03813610957729	0.503305384082382	1.51246913128969	genetic contact: different area pairs only	includes 0	includes one
TLI0872_plain-i/e	TLI	0.533215040501165	0.484557028205484	0.579307762073138	0.0364843883582946	-0.322564667894937	0.410714903895918	1.06890159789477	0.362353769784567	1.75885339964909	genetic contact: different area pairs only	includes 0	includes one
TLI0873	TLI	0.560802124961962	0.513177693437441	0.609742938572003	-0.0915253528917989	-0.361674625301625	0.192265902362231	0.838125201619647	0.329245391453165	1.31421416987982	genetic contact: different area pairs only	includes 0	includes one
TLI0874	TLI	0.728454449676365	0.685612839027814	0.770743367532629	0.171582459912896	0.0600744174169877	0.28930214757348	1.23692106631975	1.07388435573542	1.41120081823277	genetic contact: different area pairs only	excludes 0	excludes one
TLI0875	TLI	0.575175282277079	0.528742732933344	0.621851690333356	-0.177528205520322	-0.421477910568887	0.0740884933271214	0.692245109656523	0.246043739682916	1.10689024064101	genetic contact: different area pairs only	includes 0	includes one
TLI0877_in/simul	TLI	0.983694342859899	0.973330929139632	0.994494426743814	0.00461571018202602	-0.0124103721834776	0.0251139825462202	1.00470688024415	0.987392975463089	1.02587223575348	genetic contact: different area pairs only	includes 0	includes one
TLI0877_post	TLI	0.419925388426975	0.37240024257276	0.466925862381928	0.35978046117292	0.167204727183272	0.562505538505095	1.86437734016509	1.33510773242383	2.38089225713483	genetic contact: different area pairs only	excludes 0	excludes one
TLI0877_prae	TLI	0.575476983233117	0.527265040970234	0.622821755649838	0.25231875626905	0.0765870991276217	0.422088723996531	1.4416444911873	1.11738321965287	1.7693303962269	genetic contact: different area pairs only	excludes 0	excludes one
TLI0877_split	TLI	0.777023930169786	0.737834210849664	0.817018780399635	0.114118466988122	-0.0105278356889252	0.236003532126609	1.14773159734947	0.980866764731015	1.313321197898	genetic contact: different area pairs only	includes 0	includes one
TLI0879	TLI	0.569024952254651	0.523935888818179	0.620122483244341	0.150617480686263	-0.0669692509127822	0.383319320535142	1.26728363520897	0.851154597710026	1.66662870295316	genetic contact: different area pairs only	includes 0	includes one
TLI0880	TLI	0.503096998170765	0.457200041843397	0.553551371082305	-0.0959062399214946	-0.331123109608131	0.122372061004066	0.811227356080756	0.362150322781542	1.2613803979244	genetic contact: different area pairs only	includes 0	includes one
TLI0881	TLI	0.611246826225979	0.56583321793677	0.658287277015574	0.227190956723363	0.0620793259476815	0.390899288982705	1.37412183438957	1.08329463983778	1.6606254567098	genetic contact: different area pairs only	excludes 0	excludes one
TLI0882	TLI	0.931390931645482	0.909450516739109	0.955742698095566	0.0241494666626884	-0.03470871740822	0.0844744350490862	1.02604699110562	0.960594673726946	1.09098761234265	genetic contact: different area pairs only	includes 0	includes one
TLI0884	TLI	0.926789840782642	0.902762429209972	0.951365147178635	0.0269349407878819	-0.0338233752712526	0.089399461852964	1.02921059188174	0.963908081670334	1.09977894098844	genetic contact: different area pairs only	includes 0	includes one
TLI0885	TLI	0.832509339696675	0.797649903613078	0.869012896923766	0.077235406349162	-0.0311720702183771	0.185192346910124	1.09332332195902	0.951989222335808	1.22098254857638	genetic contact: different area pairs only	includes 0	includes one
TLI0886	TLI	0.930452576073707	0.907049394582167	0.953490857512239	0.0244694652730248	-0.0342141816513293	0.0863307265234872	1.02642915502046	0.960497530486062	1.09291726848607	genetic contact: different area pairs only	includes 0	includes one
TLI0887	TLI	0.495645428447282	0.447464478176438	0.5428827399786	0.200607738164456	-0.0232904048033872	0.436219143952243	1.40882156168304	0.93935979303768	1.90367965031211	genetic contact: different area pairs only	includes 0	includes one
TLI0888	TLI	0.829669010913026	0.795126270083865	0.866033178842383	0.103066391324688	0.0219538318892737	0.184470577430315	1.12483503322908	1.02530960865775	1.23091590939378	genetic contact: different area pairs only	excludes 0	excludes one
TLI0889_cumulative	TLI	0.591205461688535	0.544714687742875	0.63868011708298	-0.227089369165677	-0.478083261241425	0.00437922237530508	0.616583386362803	0.20970534328562	1.02147787140718	genetic contact: different area pairs only	includes 0	includes one
TLI0889_distributive	TLI	0.593117233309648	0.546655363893227	0.640042630220278	0.224096905314262	0.044106427101071	0.407494511892246	1.38049691576918	1.03979706133608	1.69738230869655	genetic contact: different area pairs only	excludes 0	excludes one
TLI0889_separative	TLI	0.505626337885299	0.460271645025978	0.55530552750617	-0.169751942074723	-0.40727134286575	0.0641291336775147	0.66610559883286	0.200311794160536	1.12039574141058	genetic contact: different area pairs only	includes 0	includes one
TLI0890	TLI	0.539041819276014	0.490548820848086	0.587870253241172	0.0997966766002196	-0.0476383026692728	0.261102658350236	1.18863305293422	0.901566185321025	1.49136689806269	genetic contact: different area pairs only	includes 0	includes one
TLI0891	TLI	0.678546021486037	0.633291548268974	0.724955915414827	-0.0905632897776581	-0.354210054438888	0.188011812982608	0.867007203147755	0.470477551878927	1.2718407986673	genetic contact: different area pairs only	includes 0	includes one
TLI0892	TLI	0.713984132357648	0.668549058944453	0.759508757919935	-0.464610348326132	-0.678099585664607	-0.260986041817697	0.34929936084864	0.0504792189950645	0.617855191268533	genetic contact: different area pairs only	excludes 0	excludes one
TLI0893	TLI	0.856759314586537	0.824332894696922	0.891525530707015	-0.392739746615621	-0.541256955539622	-0.247884298461151	0.541808579896379	0.37421515323611	0.712480869034626	genetic contact: different area pairs only	excludes 0	excludes one
TLI0894	TLI	0.573352814749409	0.524028090077666	0.62298883705071	0.327419053287812	0.262781717280426	0.391460518927777	1.57558712415638	1.4157344261157	1.72144216343951	genetic contact: different area pairs only	excludes 0	excludes one
TLI0895	TLI	0.425250959561198	0.374571938906879	0.472496927676959	0.190326657352507	0.0875359317302857	0.291694350429082	1.4550239725434	1.17571295337859	1.71695912141526	genetic contact: different area pairs only	excludes 0	excludes one
TLI0896	TLI	0.949027133378129	0.929658851975251	0.970299340628102	0.0454204835703088	0.0248512495253391	0.0662498336180799	1.04805344977206	1.02499977561096	1.07061394868721	genetic contact: different area pairs only	excludes 0	excludes one
TLI0898_A.or.P.argument	TLI	0.957600828447917	0.94052735249341	0.977223437349942	0.0138225356689393	-0.0258310297239311	0.0574277525732354	1.01450209198263	0.973353253913298	1.06174819398967	genetic contact: different area pairs only	includes 0	includes one
TLI0898_Both.the.A.and.P.arguments	TLI	0.55697165659941	0.50860044150467	0.602575121767998	-0.135402691355256	-0.438400017870521	0.136352243989649	0.757830381267115	0.236488822739995	1.266622184077	genetic contact: different area pairs only	includes 0	includes one
TLI0898_Only.the.A.argument	TLI	0.623323089638129	0.575407612663987	0.67118947935985	-0.16950666766153	-0.465737503441792	0.116640021512698	0.728562938580408	0.263156555528038	1.19340662888745	genetic contact: different area pairs only	includes 0	includes one
TLI0898_Only.the.P.argument	TLI	0.836353862679851	0.801977482410412	0.872787657107352	0.0772174045370296	-0.027637823685927	0.180678053137306	1.09287311803793	0.967777918122643	1.22613448672542	genetic contact: different area pairs only	includes 0	includes one
TLI0899	TLI	0.526322266745208	0.477739609167429	0.576325210532251	-0.28982689708494	-0.499827829431037	-0.0744739613871286	0.449738160214077	0.0528296519639078	0.833614301182879	genetic contact: different area pairs only	excludes 0	excludes one
TLI0900	TLI	0.588050641868241	0.542807625545021	0.639444048152183	-0.25668408853114	-0.526328898412519	0.00846967093233664	0.563538955276488	0.0829932340177281	0.986274442128148	genetic contact: different area pairs only	includes 0	excludes one
TLI0901	TLI	0.420215692398786	0.372483008105287	0.46796020070298	0.122290245493883	-0.163843027489672	0.414038351142994	1.29497725276674	0.571401535538678	1.96894991081693	genetic contact: different area pairs only	includes 0	includes one
TLI0902	TLI	0.457327513994739	0.407344446140411	0.506835805010669	0.114906621342243	-0.131245818422488	0.346090338273241	1.25601795421616	0.723860007535339	1.78790025076412	genetic contact: different area pairs only	includes 0	includes one
TLI0904_1	TLI	0.65745674321927	0.609524305421642	0.703733016366186	0.0240761687547428	-0.299199410237741	0.336207850727505	1.03698749856964	0.52498833603891	1.515599125481	genetic contact: different area pairs only	includes 0	includes one
TLI0904_2	TLI	0.620900063491051	0.571657979644208	0.665886521058427	0.0266091969594872	-0.30382511789975	0.366456216972339	1.04332958417895	0.472143538124286	1.57468010817854	genetic contact: different area pairs only	includes 0	includes one
TLI0904_3.or.more	TLI	0.893439302289273	0.86459768632762	0.924413614828818	0.00457229109511259	-0.128833853500867	0.126020330574067	1.00510609856532	0.856245364714117	1.14726803221742	genetic contact: different area pairs only	includes 0	includes one
TLI0905_large.(6-9.cases)	TLI	0.522140327994823	0.476421491084206	0.571649859317207	0.00128027458189783	-0.32560749704306	0.325659714798813	1.00359000031536	0.388685116144194	1.64573542280731	genetic contact: different area pairs only	includes 0	includes one
TLI0905_mid.(4-5.cases)	TLI	0.741661944350753	0.698041938652156	0.783042242185019	0.0846867019049263	-0.113323418465573	0.26780194114693	1.11493527209077	0.842418637048192	1.37468469222352	genetic contact: different area pairs only	includes 0	includes one
TLI0905_small.(2-3.cases)	TLI	0.673971511746971	0.628474105399717	0.719227850191051	0.11580707565206	-0.110908515093377	0.327577384204736	1.17300617703031	0.818055968539376	1.49439514759046	genetic contact: different area pairs only	includes 0	includes one
TLI0905_very.large.(10.or.more)	TLI	0.682240087408298	0.637675454433128	0.72800680458321	-0.0564408718972759	-0.356835569442548	0.24972222207927	0.917721996543459	0.487038100946325	1.38484328541724	genetic contact: different area pairs only	includes 0	includes one
TLI0906_asymmetrical	TLI	0.487358361338263	0.438862232058632	0.534202561562784	-0.0627174002192204	-0.288181715632994	0.162565360854339	0.873574673919786	0.385923315526765	1.31072590961547	genetic contact: different area pairs only	includes 0	includes one
TLI0906_symmetrical	TLI	0.536181512568898	0.487335702198593	0.583243031083469	-0.0207350184238887	-0.243541618232746	0.211489557271651	0.963389613697821	0.524272878784562	1.37762351850822	genetic contact: different area pairs only	includes 0	includes one
TLI0906_syncretism	TLI	0.804502609447245	0.766547784807922	0.843927920766751	0.0745421215719645	-0.043714534568447	0.193831783771037	1.09336709815273	0.940417040654469	1.24433202670603	genetic contact: different area pairs only	includes 0	includes one
TLI0907	TLI	0.5152192913587	0.466757207909637	0.563508973572595	0.154118948437056	-0.0485964447344066	0.384196309879804	1.30298741161723	0.877354785573431	1.7442531879075	genetic contact: different area pairs only	includes 0	includes one
TLI0908	TLI	0.739610491815031	0.698539878016286	0.783227812794404	0.052659657328473	-0.133568621270359	0.244846283964428	1.0720937352869	0.807783289212456	1.33128062532739	genetic contact: different area pairs only	includes 0	includes one
TLI0910	TLI	0.445113617567408	0.398899525863145	0.494928321322093	-0.160238192247009	-0.37869200839671	0.0414735458958466	0.64179519412087	0.168820905188679	1.09218605427519	genetic contact: different area pairs only	includes 0	includes one
TLI0911	TLI	0.810837718275343	0.771983981347272	0.848022753654137	0.0768098844302094	-0.0563449265641942	0.205735102969771	1.09529880040778	0.923264837351726	1.25832666497474	genetic contact: different area pairs only	includes 0	includes one
TLI0912	TLI	0.490046086628878	0.4425039193527	0.537027816423973	0.155650205486267	-0.0557317019054489	0.368531927524448	1.32167324236567	0.881522742075137	1.77001093959021	genetic contact: different area pairs only	includes 0	includes one
TLI0913	TLI	0.890572517732732	0.861592663767429	0.924048325074945	0.0519896959330014	-0.0242768720513109	0.126377811540603	1.0587177963146	0.971585860925327	1.14591577073682	genetic contact: different area pairs only	includes 0	includes one
TLI0914	TLI	0.524597589935348	0.472050028686345	0.573375731244897	0.149803395751573	0.0291127500053068	0.267679025765482	1.29018953917422	1.04793074199801	1.53235782086416	genetic contact: different area pairs only	excludes 0	excludes one
TLI0915_From.'finish',.'already'	TLI	0.649959126163396	0.603135442661903	0.696564132131533	0.21201204980102	0.0620335929124741	0.359037291046141	1.32835601361993	1.08072144628973	1.57577494236816	genetic contact: different area pairs only	excludes 0	excludes one
TLI0915_From.possessive	TLI	0.84067359442651	0.80490165476309	0.87636971269988	-0.226736661933962	-0.50051478213245	0.0566568858266452	0.730223831286834	0.404703353150424	1.06689596357633	genetic contact: different area pairs only	includes 0	includes one
TLI0915_Other.perfect	TLI	0.637263908371447	0.590256475445952	0.686078142078954	-0.150677483389096	-0.455750115589591	0.144392035092335	0.764265968635734	0.282234741227102	1.22309365212964	genetic contact: different area pairs only	includes 0	includes one
TLI0916	TLI	0.841271872779512	0.805995413979287	0.875714670889999	-0.00715141644716104	-0.167971648454806	0.155955836773618	0.991812796403595	0.792429690277183	1.18271220616458	genetic contact: different area pairs only	includes 0	includes one
TLI0917	TLI	0.92947165530323	0.905263356468965	0.953547607082111	0.0302938043346011	-0.0237581984424433	0.08697356420256	1.03276536012241	0.972326100758537	1.09420028585943	genetic contact: different area pairs only	includes 0	includes one
TLI0918	TLI	0.65962511920366	0.614982317335708	0.706642621482295	0.194301782772632	0.0423633947700585	0.347151977042738	1.29639863932136	1.04462928292204	1.53727508713983	genetic contact: different area pairs only	excludes 0	excludes one
TLI0919	TLI	0.716824520691303	0.674377449349767	0.762031072909076	-0.248035193954123	-0.480579411756003	-0.00742013108033812	0.654529917024812	0.335119637234133	0.991732086173136	genetic contact: different area pairs only	excludes 0	excludes one
TLI0920	TLI	0.537252278150248	0.488518937337863	0.583850360727264	-0.135175932774921	-0.381082250981395	0.106489637261046	0.749874340506838	0.296687242184639	1.19838542559438	genetic contact: different area pairs only	includes 0	includes one
TLI0921_S=Atr≠P.(accusative)	TLI	0.523762220007342	0.47545456245278	0.571303986083932	-0.279449906999978	-0.456196169162892	-0.112382976834548	0.467299645171653	0.135342343755094	0.771432428203295	genetic contact: different area pairs only	excludes 0	excludes one
TLI0921_S=Atr=P.(neutral)	TLI	0.472273249321099	0.426492058378669	0.520393107847341	-0.238505607625173	-0.411479453265861	-0.077599425772923	0.496136466294174	0.13836553722543	0.823216979268081	genetic contact: different area pairs only	excludes 0	excludes one
TLI0921_S=P≠Atr.(ergative)	TLI	0.947791771493936	0.92732180098162	0.968482650391332	0.0310713466936229	-0.000994445039495417	0.0650334721088639	1.03292630787889	0.999336641616398	1.07049274112776	genetic contact: different area pairs only	includes 0	includes one
TLI0923_P=G≠T	TLI	0.68513105193345	0.639675255019864	0.731210619364426	0.153634801452335	0.00397036097520775	0.303401078336002	1.2259816234349	0.993467415348625	1.45200656653893	genetic contact: different area pairs only	excludes 0	includes one
TLI0923_P=T=G	TLI	0.573925791728921	0.526686733991301	0.622331878763432	0.23574736943449	0.070562710486257	0.403010749352225	1.41404938406168	1.10288195936063	1.7248997023629	genetic contact: different area pairs only	excludes 0	excludes one
TLI0923_P=T≠G	TLI	0.883823510453865	0.854194637943252	0.916622715732545	0.0651053653927136	-0.00106109008286548	0.135004846878029	1.07407599531032	0.995639515738624	1.15528145934556	genetic contact: different area pairs only	includes 0	includes one
TLI0924_A.and.P.are.fused	TLI	0.798837054380388	0.76197663816285	0.839618105168948	-0.154651439013317	-0.465194657393417	0.164546104042288	0.806107687604837	0.411930581192729	1.20475940286879	genetic contact: different area pairs only	includes 0	includes one
TLI0924_A.precedes.P	TLI	0.552945883627317	0.506743205589757	0.602275282261189	-0.121773671102633	-0.476605757022155	0.209750671626823	0.78014532664758	0.139481978729467	1.37918975988909	genetic contact: different area pairs only	includes 0	includes one
TLI0924_P.precedes.A	TLI	0.611226717966916	0.564180963323063	0.660407718027613	0.0905963471595268	-0.204004028479404	0.37628320588404	1.14937425674231	0.645805544514062	1.62644363763837	genetic contact: different area pairs only	includes 0	includes one
TLI0925_absence.of.declarative.morphemes	TLI	0.987104758617608	0.978258982837892	0.996544117078406	0.00646041698522949	-0.00392984823894738	0.0207305314064854	1.00656884158763	0.996026690288345	1.02121557750702	genetic contact: different area pairs only	includes 0	includes one
TLI0925_interrogative.verb.morphology	TLI	0.732753702350114	0.688314362187276	0.777162817325329	0.19495621265343	0.119541813137696	0.275039337166453	1.26768746351886	1.14632544994647	1.38244040922116	genetic contact: different area pairs only	excludes 0	excludes one
TLI0925_interrogative.word.order	TLI	0.950244407225833	0.93128461614845	0.97072296244623	-0.168144068252122	-0.292226461941423	-0.0291754034444656	0.823106369540352	0.694113090036222	0.970399686904197	genetic contact: different area pairs only	excludes 0	excludes one
TLI0925_intonation.only	TLI	0.711384368783118	0.667789033644274	0.753202502687476	0.0843513564972793	-0.0434224600003912	0.218364366735797	1.12004228488411	0.935247700417487	1.31319783280478	genetic contact: different area pairs only	includes 0	includes one
TLI0925_question.particle	TLI	0.493280309066361	0.445619210142572	0.541298691781938	0.0323052784235664	-0.150598619209237	0.218356508405723	1.06896402453479	0.689902208503078	1.44485970392124	genetic contact: different area pairs only	includes 0	includes one
TLI0928	TLI	0.473168045617701	0.424461938180315	0.521058560616841	0.428557337911686	0.336167002915216	0.522501584388538	1.91347260343667	1.64443464251105	2.17192295140734	genetic contact: different area pairs only	excludes 0	excludes one
TLI0929_Final	TLI	0.476799877415476	0.427708488941822	0.525921827099613	0.251844094919574	0.0606014021914576	0.45493462014939	1.53360314723038	1.0921074398972	1.97487761679797	genetic contact: different area pairs only	excludes 0	excludes one
TLI0929_Initial	TLI	0.547869509219683	0.501327199165443	0.598007575132028	-0.0632032974364747	-0.312250954019277	0.183902557223626	0.886667119013778	0.432742826861343	1.3396350228866	genetic contact: different area pairs only	includes 0	includes one
TLI0929_Second	TLI	0.79906163909876	0.760204766512142	0.838187223947862	-0.0567894547442444	-0.237646221725169	0.142289883722168	0.929381521319261	0.687847158189137	1.16491877894385	genetic contact: different area pairs only	includes 0	includes one
TLI0930_clitics.or.affixes	TLI	0.528930829558253	0.479377729840128	0.575063032565484	-0.0839007444210442	-0.286680417125086	0.12394823770597	0.843769103154765	0.454344388382372	1.22731533192862	genetic contact: different area pairs only	includes 0	includes one
TLI0930_pronouns.in.different.position	TLI	0.816155326834697	0.780047871761744	0.854731892283834	0.132847732839392	0.0677118077033719	0.202378722235895	1.16361653202405	1.0777654122334	1.25510089101755	genetic contact: different area pairs only	excludes 0	excludes one
TLI0930_pronouns.in.subject.position	TLI	0.62823708376264	0.58214215660695	0.677849610486831	-0.165028832211286	-0.358623051854863	0.0452342960572764	0.738530699850951	0.421106404288813	1.06201365225786	genetic contact: different area pairs only	includes 0	includes one
TLI0931	TLI	0.430989258507687	0.383930997339323	0.478386826583383	-0.0121647297841416	-0.317875501990721	0.283255820559289	0.973617529714832	0.237349582881442	1.62701823353216	genetic contact: different area pairs only	includes 0	includes one
TLI0932	TLI	0.566594731082802	0.519162270288726	0.615212645308007	0.080371140771653	-0.182212629695853	0.372730444439695	1.14354093775854	0.652645071886603	1.65013136803623	genetic contact: different area pairs only	includes 0	includes one
TLI0933	TLI	0.825945026866887	0.790156097500545	0.861338372294434	0.12744668191241	0.0694341189140641	0.193150446265507	1.15503325722768	1.0783432984706	1.23958572415893	genetic contact: different area pairs only	excludes 0	excludes one
TLI0934	TLI	0.590914701362824	0.54586181206611	0.638045306022903	0.0134362055217382	-0.214225526254096	0.246515118206669	1.02474640258307	0.625235543655279	1.41157895184417	genetic contact: different area pairs only	includes 0	includes one
TLI0935	TLI	0.851901557692143	0.819286391908724	0.885402987613464	0.0323883285561218	-0.0689626146532228	0.136978132530107	1.03848596953314	0.91703259649146	1.16284622243746	genetic contact: different area pairs only	includes 0	includes one
TLI0936	TLI	0.481950240549418	0.435511463641875	0.530862455364082	0.131808451557012	-0.0501631565302268	0.322023574076096	1.27797324874185	0.882496612954665	1.67708517087611	genetic contact: different area pairs only	includes 0	includes one
TLI0937	TLI	0.444592982244609	0.398630245922399	0.494764627800931	0.211352161810029	0.0330310604772899	0.393068045173052	1.48119995070272	1.07516242970936	1.9277397023297	genetic contact: different area pairs only	excludes 0	excludes one
TLI0938	TLI	0.78903669664115	0.750766411429377	0.82955089078486	0.064201317500125	-0.115761367757768	0.221368144623087	1.08188568452492	0.847536236278329	1.28770017459552	genetic contact: different area pairs only	includes 0	includes one
TLI0939	TLI	0.640908090995669	0.596355601047184	0.68741387378305	-0.322721701527458	-0.546320416767308	-0.0907423953270008	0.49692317967601	0.143292528520943	0.843647127023285	genetic contact: different area pairs only	excludes 0	excludes one
TLI0940	TLI	0.669132292292545	0.624254811187312	0.717042054827923	-0.132031881823597	-0.404114394723527	0.143913069781922	0.803495313834329	0.392620213394591	1.21215858691248	genetic contact: different area pairs only	includes 0	includes one
TLI0943	TLI	0.587541440158152	0.540375798084664	0.635803713597469	0.0369540110724874	-0.218280082311218	0.299538160887605	1.06481373703522	0.625139027963678	1.51570926074155	genetic contact: different area pairs only	includes 0	includes one
TLI0945	TLI	0.632667122938641	0.585602077388727	0.678839661271934	0.179795052166998	-0.0138097883471966	0.372409501967188	1.28617613206084	0.96188541617383	1.60927425228698	genetic contact: different area pairs only	includes 0	includes one
TLI0947	TLI	0.856614894174823	0.82449611331337	0.890473496590124	0.0622625071700366	-0.0331732990553232	0.164757277848245	1.07308832575889	0.952759206295095	1.19195282738585	genetic contact: different area pairs only	includes 0	includes one
TLI0951	TLI	0.733189057580075	0.690272557025399	0.77549812149513	-0.258508586997845	-0.4820777249092	-0.0360640320564779	0.647806149165172	0.356319381380105	0.960843040817049	genetic contact: different area pairs only	excludes 0	excludes one
TLI0952	TLI	0.554592194868583	0.508346990597466	0.602796511409876	0.139523797198344	-0.0420625174065845	0.327926197242406	1.2545907436504	0.922844769626545	1.60979286274349	genetic contact: different area pairs only	includes 0	includes one
TLI0953	TLI	0.493203941419601	0.444672102073709	0.540604297441075	0.122089971571623	-0.105323536184835	0.369110741192972	1.25106527822687	0.770933518333896	1.75325965179	genetic contact: different area pairs only	includes 0	includes one
TLI0954	TLI	0.520330380692197	0.474120847456709	0.569230345178408	-0.144144789509898	-0.370108683499174	0.0694543825054724	0.724669588795689	0.28666959886	1.1242734919537	genetic contact: different area pairs only	includes 0	includes one
TLI0955	TLI	0.455033077813923	0.404786289630753	0.503207075826702	0.117709211529568	-0.0383343850560011	0.271754559877726	1.26417162203223	0.896380563501065	1.60353563118624	genetic contact: different area pairs only	includes 0	includes one
TLI0956	TLI	0.600426970998274	0.553637430465012	0.645458617270328	0.0264503230549046	-0.127068045089753	0.182833471007045	1.04630560911056	0.782975818745433	1.3050093714454	genetic contact: different area pairs only	includes 0	includes one
TLI0957	TLI	0.649270213265518	0.604409425920233	0.694447035136705	-0.0484449551367427	-0.202959406038473	0.110982023381951	0.927006049953759	0.690500819985009	1.17537961033682	genetic contact: different area pairs only	includes 0	includes one
TLI0958	TLI	0.787670290897711	0.746337006690251	0.825719798105025	0.172182721193957	0.117116951818092	0.231825365118615	1.21970502786417	1.13885776486134	1.30280404715477	genetic contact: different area pairs only	excludes 0	excludes one
TLI0959	TLI	0.652891418588166	0.607895470454207	0.699487368924738	-0.0942649784770084	-0.31530637551698	0.13045015539773	0.856768396460257	0.517109776149977	1.20108343023588	genetic contact: different area pairs only	includes 0	includes one
TLI0960	TLI	0.558032606703104	0.510616513433224	0.604892685949913	-0.237201005891869	-0.394283468600468	-0.0867912269925506	0.576241071355535	0.296597035523096	0.832730055136456	genetic contact: different area pairs only	excludes 0	excludes one
TLI0961	TLI	0.655417846859402	0.608817849975214	0.69980170913639	0.0343214665142148	-0.192962215136647	0.270523988085803	1.05388590244842	0.696522040877431	1.41127261849829	genetic contact: different area pairs only	includes 0	includes one
TLI0962	TLI	0.469605273274377	0.421277749683306	0.51673670995983	0.280103200502122	0.0889373704585941	0.488433303145361	1.6019136322372	1.16014026842403	2.07559035409855	genetic contact: different area pairs only	excludes 0	excludes one
TLI0963	TLI	0.642919721397536	0.597660570740933	0.689835276253175	0.181094144049347	0.0635857378178454	0.305414409277611	1.28403669176654	1.08886263518805	1.48741359288597	genetic contact: different area pairs only	excludes 0	excludes one
TLI0964	TLI	0.483991697361033	0.437635695285349	0.531985403432869	0.25792087673632	0.11286924151062	0.41636153063733	1.5378483662332	1.20264679881	1.87413453124541	genetic contact: different area pairs only	excludes 0	excludes one
TLI0965	TLI	0.493488257512431	0.445881070414972	0.540815109499126	-0.321539548153826	-0.46189487174229	-0.198559844505592	0.349340435437185	0.0937918093325603	0.586789345458049	genetic contact: different area pairs only	excludes 0	excludes one
TLI0966	TLI	0.834755585934831	0.798757345373788	0.869874572042282	0.0421450065539875	-0.0633690237893524	0.152701916387389	1.05108634550152	0.918575584754983	1.18276396843259	genetic contact: different area pairs only	includes 0	includes one
TLI0967	TLI	0.506692342020663	0.456350540912035	0.5522929361003	0.0585684829701585	-0.138271160751008	0.254097779503561	1.11927691770041	0.734165614631863	1.52184698718565	genetic contact: different area pairs only	includes 0	includes one
TLI0968	TLI	0.528097813225367	0.480954059810745	0.576416507399455	0.132123102864637	-0.0467051663907682	0.322685969631757	1.25348878484402	0.906322531956074	1.62319306743829	genetic contact: different area pairs only	includes 0	includes one
TLI0970	TLI	0.47329711332903	0.423358420974061	0.519978484437805	-0.192537797512482	-0.443984301694768	0.0612734792980296	0.59334745166661	0.0604928860902576	1.1037550635053	genetic contact: different area pairs only	includes 0	includes one
TLI0971	TLI	0.56926669527446	0.518046752840712	0.616671710640404	0.00920643092270764	-0.308576649230339	0.32482485890337	1.01750937999287	0.458272742374067	1.58098304014391	genetic contact: different area pairs only	includes 0	includes one
TLI0972	TLI	0.544319642415446	0.495701877587279	0.593036902905235	0.0350185804172039	-0.32198753788659	0.409703756013055	1.06487864492196	0.389029191421437	1.75357205204925	genetic contact: different area pairs only	includes 0	includes one
TLI0973	TLI	0.514501990154824	0.464746622171086	0.560378540964074	0.11536586998457	-0.0791738452685086	0.309040760372937	1.22805139465109	0.850135478194444	1.61788565543654	genetic contact: different area pairs only	includes 0	includes one
TLI0974	TLI	0.606713075651002	0.56026636802126	0.650945725103086	0.0426311697057693	-0.174571194161763	0.272172526455425	1.07202564840151	0.69283155200064	1.43991216274979	genetic contact: different area pairs only	includes 0	includes one
TLI0975	TLI	0.611810043884642	0.563978507014704	0.657573188744536	-0.0310027689940383	-0.264619756048019	0.20394684064511	0.950822033675136	0.564387588823511	1.33367252388371	genetic contact: different area pairs only	includes 0	includes one
TLI0976	TLI	0.838069435441999	0.801811217764095	0.875187585894677	0.104384931030213	0.0325466941588937	0.180763178773651	1.12522980815699	1.03516836267988	1.22185440116308	genetic contact: different area pairs only	excludes 0	excludes one
TLI0977	TLI	0.785628861844082	0.744395985413942	0.827177928348641	0.146312827425388	0.0664586085215626	0.235603894586117	1.18735594868619	1.0709752191006	1.3028246247357	genetic contact: different area pairs only	excludes 0	excludes one
TLI0978_circum	TLI	0.962227144473714	0.94593497214777	0.979517249149904	-0.0518649405895442	-0.120392946659227	0.0182597461196383	0.946159248023825	0.874795142591199	1.01892813535906	genetic contact: different area pairs only	includes 0	includes one
TLI0978_dem-noun	TLI	0.514898800263697	0.466944484667847	0.56514479620597	0.328660470523197	0.216803419106649	0.436182585074589	1.64390808263201	1.38903661851026	1.89147958327438	genetic contact: different area pairs only	excludes 0	excludes one
TLI0978_noun-dem	TLI	0.550801412776378	0.503218870106836	0.597097795032626	0.2962554909671	0.190169929985858	0.406762014723436	1.54212573629956	1.3210581085285	1.77050426498746	genetic contact: different area pairs only	excludes 0	excludes one
TLI0979	TLI	0.93594019159027	0.913439136209045	0.959363941475656	0.0439969418733659	0.0121861673828542	0.0785150600118728	1.04722257942008	1.01215069755567	1.08524298301979	genetic contact: different area pairs only	excludes 0	excludes one
TLI0980	TLI	0.906242658778224	0.879715825576097	0.93406299032843	0.0378862426683262	-0.0330926301980095	0.111363814827757	1.04201794891437	0.961465794809366	1.12502784668355	genetic contact: different area pairs only	includes 0	includes one
TLI0981	TLI	0.486531402437415	0.43939716819362	0.536138485762866	-0.0561972594460986	-0.409580775669733	0.276670479906034	0.884840006790518	0.149724860225654	1.5624847101737	genetic contact: different area pairs only	includes 0	includes one
TLI0982	TLI	0.871198701715627	0.839998215619184	0.902763607030954	0.0718638805265248	0.00983474764458259	0.13608427638705	1.08293802546938	1.01100442966235	1.16122105555558	genetic contact: different area pairs only	excludes 0	excludes one
TLI0983	TLI	0.605770325598718	0.56011471971665	0.653357205665863	0.112797803734929	-0.169789234633434	0.381580692934405	1.1875692090712	0.707288122505031	1.6519093184197	genetic contact: different area pairs only	includes 0	includes one
TLI0984	TLI	0.518418947817848	0.465600225036198	0.568569072916477	0.0371586466849164	-0.32660509448309	0.409182720901653	1.07291462139669	0.326216902267105	1.76274759797306	genetic contact: different area pairs only	includes 0	includes one
TLI0985	TLI	0.739744175939202	0.697676770395408	0.781966723328612	0.136489640360047	-0.00189938359896225	0.274344784198551	1.18557700926323	0.984358884268437	1.37749043980882	genetic contact: different area pairs only	includes 0	includes one
TLI0986	TLI	0.680192641575985	0.636743683095673	0.725643615705825	0.0702102003780553	-0.147067657067257	0.29144932696655	1.10432959723698	0.77127458868142	1.4322677045493	genetic contact: different area pairs only	includes 0	includes one
TLI0987	TLI	0.803090821519842	0.765309830529291	0.841645503238791	0.0561628122236809	-0.122950594147134	0.208697050532665	1.07035604514756	0.84021058247816	1.26442933755215	genetic contact: different area pairs only	includes 0	includes one
TLI0988_Related.by.gender.markers	TLI	0.700141008814439	0.657257720020874	0.744277803692931	0.13778918335293	-0.0401294020984577	0.30815796573446	1.19800222549834	0.9198455076378	1.4428483700806	genetic contact: different area pairs only	includes 0	includes one
TLI0988_Related.for.all.demonstratives	TLI	0.527800355367022	0.47768463066766	0.573638933603459	0.0900402432857084	-0.198834576435491	0.379859491735725	1.17299000167112	0.611455531499606	1.72534657336342	genetic contact: different area pairs only	includes 0	includes one
TLI0988_Related.for.non-human.reference	TLI	0.789785424829137	0.750021779592483	0.828181829155454	-0.0300807030133492	-0.257878857390965	0.188051046349553	0.962229185799662	0.672832264080261	1.24500455165871	genetic contact: different area pairs only	includes 0	includes one
TLI0988_Related.to.non-remote.demonstratives	TLI	0.793552696463153	0.756272305009932	0.832379979310253	0.0857552516373088	-0.0598407055006526	0.221747456790635	1.10867888340577	0.916835397809345	1.28515402178345	genetic contact: different area pairs only	includes 0	includes one
TLI0988_Related.to.remote.demonstratives	TLI	0.8041410299654	0.766497950142597	0.843620094322611	0.0805799523012502	-0.0581674791359766	0.212576957612544	1.10074202031613	0.918984487469142	1.2680605568608	genetic contact: different area pairs only	includes 0	includes one
TLI0989	TLI	0.823793453357229	0.787977695714198	0.860669377864361	0.0931855087943525	-0.0113746813532991	0.189191333318394	1.11373780473057	0.984938869349214	1.2379320651731	genetic contact: different area pairs only	includes 0	includes one
TLI0990	TLI	0.52037974859371	0.4725537860056	0.570011723965739	-0.0753312297366049	-0.37519890807771	0.232841212888768	0.856589129850338	0.277748087926395	1.44916749017011	genetic contact: different area pairs only	includes 0	includes one
TLI0991	TLI	0.56531384997273	0.51630672597156	0.61448308334216	-0.141624124957517	-0.431383621175445	0.142999472306862	0.750429681364879	0.219079735244054	1.23101041063472	genetic contact: different area pairs only	includes 0	includes one
TLI0992	TLI	0.58060219921099	0.535838536866577	0.630627937504807	-0.066361678119599	-0.318310283495564	0.175677765792846	0.887313513747553	0.473379980864501	1.32695918902926	genetic contact: different area pairs only	includes 0	includes one
TLI0993	TLI	0.630343419412017	0.582483379745619	0.67543006284742	0.0823438265447441	-0.13172127253655	0.289365922259778	1.1325078324042	0.795967924765518	1.47700195463857	genetic contact: different area pairs only	includes 0	includes one
TLI0994	TLI	0.843303062770918	0.80901459205453	0.878505197960225	-0.0970286846495764	-0.258601812729572	0.0653065482366448	0.885349340790377	0.693719379974572	1.07811622471827	genetic contact: different area pairs only	includes 0	includes one
TLI0995	TLI	0.479176456119156	0.433635253079677	0.528565748339716	0.154782176856114	-0.159136864132902	0.48264260792834	1.32551654280253	0.613834716985354	1.99455285671468	genetic contact: different area pairs only	includes 0	includes one
TLI0996	TLI	0.626599568397892	0.579991876779082	0.672515909277038	0.105015020091866	-0.169513562293779	0.367418259402674	1.16873228772514	0.7079390944981	1.59646242158325	genetic contact: different area pairs only	includes 0	includes one
TLI0998	TLI	0.579268718581162	0.530507618488015	0.628740720757676	0.0291145705802479	-0.318729429469128	0.390826058176903	1.05071642453974	0.411741893872936	1.66029409410814	genetic contact: different area pairs only	includes 0	includes one
TLI0999	TLI	0.527360112820135	0.478862791014216	0.577326483298368	0.0400422107665551	-0.315912027589822	0.416962310269081	1.07653687452641	0.351458204583791	1.76419620945051	genetic contact: different area pairs only	includes 0	includes one
TLI1000	TLI	0.46102104984035	0.411861937773494	0.510340508716488	-0.310074041479866	-0.458915472440027	-0.164225480393183	0.327934715096389	0.030598534938058	0.618808410975911	genetic contact: different area pairs only	excludes 0	excludes one
TLI1003	TLI	0.521712534833703	0.467431631767126	0.574480465339163	0.157277182236755	-0.144441539136136	0.4557081207311	1.30420106294485	0.688357675315858	1.89353011812623	genetic contact: different area pairs only	includes 0	includes one
TLI1004_beginning	TLI	0.792502103000035	0.755271364302348	0.831252329750695	0.144595946257089	0.0676346024075671	0.223249638915291	1.18336320884772	1.08250607752653	1.29290413671278	genetic contact: different area pairs only	excludes 0	excludes one
TLI1004_immediately.preverbal	TLI	0.742565053334874	0.700115933153651	0.781990105417246	-0.192244119555023	-0.419697730426926	0.0333055866205403	0.741662288286964	0.43168591267089	1.04132122812739	genetic contact: different area pairs only	includes 0	includes one
TLI1004_not.beginning.or.immediate.preverbal	TLI	0.894285221963489	0.865293867921801	0.92342114920669	-0.281208079824475	-0.49291995403889	-0.0595869322048032	0.685549198775484	0.437007202564494	0.920768537095706	genetic contact: different area pairs only	excludes 0	excludes one
TLI1005	TLI	0.632647211071739	0.586184927170468	0.678408746744083	-0.0438505733459918	-0.208280818779506	0.118255367096869	0.932278258307667	0.670978788710356	1.18697256429805	genetic contact: different area pairs only	includes 0	includes one
TLI1006	TLI	0.581621642371794	0.530811241103656	0.628511554611074	0.324290972209382	0.221994423387237	0.430969690715676	1.56153489827402	1.3441809772209	1.76898104768035	genetic contact: different area pairs only	excludes 0	excludes one
TLI1007	TLI	0.6147007573286	0.567090081147534	0.660726871993427	0.295018418087894	0.195640162614479	0.39749490711826	1.48301075175836	1.29449533297723	1.67251428111673	genetic contact: different area pairs only	excludes 0	excludes one
TLI1008	TLI	0.914503446292653	0.888983600521325	0.940783711599126	0.0542950492445512	0.0103911001356621	0.100423910901649	1.05964175147597	1.00917079882994	1.11100153832413	genetic contact: different area pairs only	excludes 0	excludes one
TLI1009	TLI	0.441494395196492	0.391651083487887	0.488993261990227	-0.0511235794342144	-0.347802925778756	0.231176859709298	0.8862342405598	0.192651162806426	1.50121668158528	genetic contact: different area pairs only	includes 0	includes one
TLI1010	TLI	0.754315869240551	0.712165780373817	0.795014489056082	-0.193647561508706	-0.415057980122255	0.0521206173829722	0.743762553594003	0.430798597716545	1.04879133917875	genetic contact: different area pairs only	includes 0	includes one
TLI1011	TLI	0.552524531535984	0.502728690548999	0.603418971455046	0.148686156299877	-0.0634409485469487	0.368382417092423	1.27237039213872	0.873325153495945	1.67882621150559	genetic contact: different area pairs only	includes 0	includes one
TLI1012	TLI	0.768856719282357	0.728574512974154	0.80967007033302	0.0962461743844911	-0.0623798870965377	0.243078144401881	1.12583928555612	0.914345178995806	1.3270469518605	genetic contact: different area pairs only	includes 0	includes one
TLI1013	TLI	0.527765493204609	0.480102344226998	0.576228990423579	0.10237447342536	-0.145712948095934	0.353229092604346	1.19697866823665	0.715980243281265	1.67627084694454	genetic contact: different area pairs only	includes 0	includes one
TLI1014	TLI	0.53841339595118	0.488520176890477	0.585428926478088	-0.0910103668387703	-0.249722546852884	0.0706428554431264	0.833275369354983	0.536497125583944	1.12740444038892	genetic contact: different area pairs only	includes 0	includes one
TLI1015_affix	TLI	0.669921603500653	0.624988291399132	0.714178693648937	-0.0439927958505678	-0.250922824406756	0.178143695332696	0.935504768435112	0.630896140980368	1.27377165952572	genetic contact: different area pairs only	includes 0	includes one
TLI1015_clitic	TLI	0.650538629080897	0.60643266548931	0.697937246900322	-0.0290461771606954	-0.250053389864811	0.181078155702188	0.956744083016638	0.62860568340712	1.29432119470767	genetic contact: different area pairs only	includes 0	includes one
TLI1015_stem.change	TLI	0.987428672118282	0.979203409584075	0.996492444094661	0.00445968482561901	-0.00791508180135103	0.0200707927865441	1.00453094242856	0.991988165655561	1.02054113925769	genetic contact: different area pairs only	includes 0	includes one
TLI1015_tone	TLI	0.978234489506202	0.966046930503273	0.991064269686515	0.00815209781844053	-0.0124065167527103	0.0314265386509855	1.0083661318815	0.987334878100988	1.03265681384165	genetic contact: different area pairs only	includes 0	includes one
TLI1016_in	TLI	0.978380190797032	0.96697052478822	0.991469454323902	0.00849139331319593	-0.0114405694687592	0.0309565287766631	1.00871193912444	0.988266993886864	1.03205277334668	genetic contact: different area pairs only	includes 0	includes one
TLI1016_post	TLI	0.840398173143614	0.806364484573696	0.875482955342804	-0.158070758467505	-0.354590585938723	0.0506925644208864	0.812188713368037	0.579579793114206	1.06161164990636	genetic contact: different area pairs only	includes 0	includes one
TLI1016_pre	TLI	0.845767390467102	0.812113189073184	0.880379885391933	-0.159485418163471	-0.349416217254069	0.0537025178562744	0.81167286694413	0.586856744124957	1.0623628071173	genetic contact: different area pairs only	includes 0	includes one
TLI1017_affix	TLI	0.541924353908453	0.492967592771213	0.592620187296449	-0.159935927655962	-0.412794890490123	0.0923566990300702	0.706283053190795	0.226262684003154	1.15203901569089	genetic contact: different area pairs only	includes 0	includes one
TLI1017_reduplication	TLI	0.472863826688515	0.426495239241267	0.522911970584763	0.219429494684529	-0.0125342929248227	0.456065073728597	1.46856427644642	0.96111256172128	1.99452033674759	genetic contact: different area pairs only	includes 0	includes one
TLI1017_word	TLI	0.86580739588294	0.833673683394193	0.899399871415787	-0.445120806064776	-0.704230000219026	-0.190748573395851	0.485705654289001	0.172623712402306	0.766019386941234	genetic contact: different area pairs only	excludes 0	excludes one
TLI1018	TLI	0.542535366885778	0.490696640253454	0.591062854256448	0.0350614838805478	-0.322325121556795	0.40273798892541	1.06531609121471	0.382198333680251	1.73950992587193	genetic contact: different area pairs only	includes 0	includes one
TLI1019	TLI	0.4635159730265	0.415081826219311	0.511831460082169	0.406363298316146	0.279587367518383	0.537300820486777	1.88377542325812	1.5525603777334	2.22550402606663	genetic contact: different area pairs only	excludes 0	excludes one
TLI1020	TLI	0.727915438951882	0.683994199174745	0.769884558360379	0.0274811833217648	-0.126722829593794	0.176026514190488	1.03896892792546	0.828170416028615	1.24847087462762	genetic contact: different area pairs only	includes 0	includes one
TLI1021	TLI	0.479582253598591	0.432514187238596	0.529243233501648	-0.272861092669698	-0.459590581319757	-0.075007397552267	0.431403349950921	0.0350432723985301	0.802879775352696	genetic contact: different area pairs only	excludes 0	excludes one
TLI1022	TLI	0.612769068987857	0.566300203455457	0.658901818099292	0.178561105068098	0.0160618394666238	0.341704200380833	1.29399227291125	1.01402703436696	1.57140335430408	genetic contact: different area pairs only	excludes 0	excludes one
TLI1023	TLI	0.706627523614534	0.663703985960397	0.751013482023008	0.177401055244987	0.0468762525823117	0.304136398789787	1.2524702694047	1.0588227715926	1.44853640595432	genetic contact: different area pairs only	excludes 0	excludes one
TLI1024_Possessive	TLI	0.541460528914845	0.491646814296483	0.590269387376051	0.0193003653026209	-0.291804525289354	0.349073119967406	1.03679836270856	0.454317344832452	1.64749521007567	genetic contact: different area pairs only	includes 0	includes one
TLI1024_Restricted	TLI	0.678887220120948	0.635685567614743	0.725446919239306	-0.0311523252299202	-0.321751431577668	0.268910445617398	0.954694475973746	0.516779711874258	1.39428806322603	genetic contact: different area pairs only	includes 0	includes one
TLI1024_Sentential	TLI	0.614641340356812	0.56687111783339	0.661715372528234	0.161176940680077	-0.0724586067352571	0.379853817962056	1.26408620119362	0.861960636767569	1.63574040765414	genetic contact: different area pairs only	includes 0	includes one
TLI1026_Antepenultimate	TLI	0.858784056300043	0.825789293673478	0.892710980772793	0.0248082743775355	-0.127253867893307	0.158883188348486	1.02907191940898	0.850180856299188	1.19150506874565	genetic contact: different area pairs only	includes 0	includes one
TLI1026_Penultimate	TLI	0.509843200373925	0.462543605594577	0.559146189822768	0.13030230931064	-0.187135401294882	0.448262531821792	1.25760444294771	0.598058697982115	1.88269437491143	genetic contact: different area pairs only	includes 0	includes one
TLI1026_Ultimate	TLI	0.483943851595216	0.436908045709586	0.531868834154993	0.139858711679023	-0.186056211001301	0.468592505920385	1.29092106655025	0.579531234596329	1.97046490446912	genetic contact: different area pairs only	includes 0	includes one
TLI1027	TLI	0.631841375845615	0.583264000108779	0.67785476705859	0.0268977735800913	-0.305355630249933	0.355372114420915	1.04296839347767	0.487434483151807	1.56196969890166	genetic contact: different area pairs only	includes 0	includes one
TLI1028_Second.plural	TLI	0.978251575412829	0.966101422212798	0.991428948222838	0.00979215754553865	-0.00872847775205321	0.0317373138797722	1.01005053668194	0.991171581543965	1.03303003579275	genetic contact: different area pairs only	includes 0	includes one
TLI1028_Second.singular	TLI	0.787795462291641	0.747947469835885	0.825455712717398	-0.260664476463548	-0.457942185998584	-0.0484185943894511	0.669447462801584	0.409211115246934	0.926484441259374	genetic contact: different area pairs only	excludes 0	excludes one
TLI1028_Second.singular.and.second.plural	TLI	0.810790682819503	0.77103484527063	0.846897508461133	-0.27745308602019	-0.480236295864883	-0.068260017149508	0.658089220243649	0.413464863942627	0.919272854813941	genetic contact: different area pairs only	excludes 0	excludes one
TLI1029	TLI	0.549517736885785	0.501291808324805	0.59679290202529	0.182153125998501	-0.0335162756781416	0.402250679288408	1.33461223103082	0.936327723427253	1.76362329019238	genetic contact: different area pairs only	includes 0	includes one
TLI1031	TLI	0.702266917759611	0.660736848833959	0.746917967167875	0.15110503884723	0.0322441632330136	0.278854911112857	1.21678127985179	1.03892156682601	1.40866230900127	genetic contact: different area pairs only	excludes 0	excludes one
TLI1032	TLI	0.519079965440031	0.470498321473544	0.566936150369355	0.0302416491397307	-0.17115619462746	0.243380112971955	1.06121292368256	0.670590539340452	1.47882894572197	genetic contact: different area pairs only	includes 0	includes one
TLI1033	TLI	0.707023100490602	0.662263005385449	0.751331871665586	-0.352995041166055	-0.633450399800027	-0.0956348792073035	0.500400389357463	0.113171957180928	0.87067158054388	genetic contact: different area pairs only	excludes 0	excludes one
TLI1035	TLI	0.468236883281831	0.418557919502093	0.516286310396371	-0.250025251272301	-0.44944433157598	-0.0503693605590782	0.466751316046427	0.0516975346292449	0.867089774564263	genetic contact: different area pairs only	excludes 0	excludes one
TLI1036	TLI	0.789729756884407	0.750444525659643	0.828371567901415	0.110221683965668	-0.00750467994907489	0.225958917671	1.14032614737617	0.980126937724021	1.2901867901542	genetic contact: different area pairs only	includes 0	includes one
TLI1037	TLI	0.528097157234578	0.47835019147611	0.576274833587283	0.226086804536091	-0.012118810445959	0.464654373511254	1.43152827016849	0.931166187441279	1.89430705122718	genetic contact: different area pairs only	includes 0	includes one
TLI1038	TLI	0.555770222802261	0.510422178703236	0.603630885447734	0.331726762497657	0.213483136492247	0.451285045574129	1.60093181534048	1.34943679809829	1.8467727871256	genetic contact: different area pairs only	excludes 0	excludes one
TLI1039	TLI	0.619028964527361	0.569260639403957	0.663959418595521	0.21397290841689	0.0443204156517054	0.387770817394841	1.34803167973338	1.04625770558473	1.64257720185149	genetic contact: different area pairs only	excludes 0	excludes one
TLI1040	TLI	0.516774676075528	0.466588514481713	0.56559439282633	0.20643288234699	-0.0222306552524461	0.437904789129459	1.40276723751412	0.930085235888435	1.86811262294236	genetic contact: different area pairs only	includes 0	includes one
TLI1041	TLI	0.600884842170883	0.555962518763101	0.648184773577053	0.0273320849446957	-0.238728121264884	0.298958559232316	1.04683342259953	0.597301290911824	1.50412094770441	genetic contact: different area pairs only	includes 0	includes one
TLI1042	TLI	0.542775139326875	0.494102539018856	0.591315840701027	-0.0701866627750202	-0.426462103829513	0.266088770189032	0.871558398464193	0.245722633414712	1.52483119608025	genetic contact: different area pairs only	includes 0	includes one
TLI1043	TLI	0.858053619813593	0.825632224084979	0.890768277998045	0.0509531141955833	-0.0645383851177503	0.157464903592294	1.05970481348626	0.923223342023954	1.18910220218043	genetic contact: different area pairs only	includes 0	includes one
TLI1044_first,.second,.three-th	TLI	0.638690361466355	0.593672843884872	0.684373353572485	-0.402137995445966	-0.5319031433783	-0.276173833856567	0.370923970640023	0.179991491553702	0.559738735815421	genetic contact: different area pairs only	excludes 0	excludes one
TLI1044_first,.two-th,.three-th	TLI	0.484967998907537	0.435726011861466	0.534182855063114	-0.0048829407395069	-0.165461500412708	0.158695240990303	0.993579163340904	0.656732558747739	1.32694405455494	genetic contact: different area pairs only	includes 0	includes one
TLI1044_first,.two,.three	TLI	0.928833149290294	0.90529306078175	0.953555604025825	0.0492187533569706	0.0169900268602541	0.0881031338768732	1.05323303974839	1.01531702579293	1.09457593625221	genetic contact: different area pairs only	excludes 0	excludes one
TLI1044_first/one-th,.two-th,.three-th	TLI	0.660221181761499	0.616389450760776	0.706602576339714	0.237644319809048	0.149824645132438	0.331648631951935	1.36228653893703	1.20284221029249	1.51280960844688	genetic contact: different area pairs only	excludes 0	excludes one
TLI1044_one-th,.two-th,.three-th	TLI	0.736040153775507	0.69486846494902	0.77912109668547	-0.104674791691855	-0.264147633099425	0.0521231209009063	0.85870050494538	0.645203683990145	1.07280769744735	genetic contact: different area pairs only	includes 0	includes one
TLI1044_one,.two,.three	TLI	0.981792515099659	0.971013957740625	0.993403795047825	0.00966451648037034	-0.00487285826329187	0.026681434782009	1.00988202020479	0.995090085234771	1.02756298107094	genetic contact: different area pairs only	includes 0	includes one
TLI1045	TLI	0.509800617600907	0.460546639501212	0.555332713870024	0.254406568888331	0.0354984748687897	0.478943540369985	1.50278201503428	1.0243471939836	1.95450934641236	genetic contact: different area pairs only	excludes 0	excludes one
TLI1046	TLI	0.554117673204448	0.504989734335293	0.602196192467665	0.195444997996076	0.0263501262699016	0.373899315677605	1.35636522013635	1.02603983432666	1.68604090102346	genetic contact: different area pairs only	excludes 0	excludes one
TLI1047	TLI	0.816243333434461	0.779602654848103	0.853507296113211	0.0841127633146278	-0.014065755827495	0.186048336236606	1.10375440601024	0.976273015329294	1.22988843902306	genetic contact: different area pairs only	includes 0	includes one
TLI1049	TLI	0.534763297465686	0.485846471109002	0.581546550721971	0.111829861129855	0.0121053726882471	0.210122177452939	1.21288893807375	1.00906708022965	1.40282362575632	genetic contact: different area pairs only	excludes 0	excludes one
TLI1050	TLI	0.757055561066031	0.714066337865285	0.798195024382587	0.0696726513830833	-0.0280217432691666	0.171613251491866	1.09324455874046	0.959895971016626	1.22966783011642	genetic contact: different area pairs only	includes 0	includes one
TLI1051	TLI	0.985755067552071	0.976708013504934	0.995590314655615	0.011378162019161	0.00197422712235074	0.0210450357227713	1.01158131786026	1.00180842055279	1.02135477565053	genetic contact: different area pairs only	excludes 0	excludes one
TLI1052	TLI	0.717372982077847	0.672789051257932	0.762047690362921	0.265289144747679	0.219743967702262	0.312174179233444	1.37189123162682	1.28224361424531	1.45572222354656	genetic contact: different area pairs only	excludes 0	excludes one
TLI1053	TLI	0.964902496708243	0.948718242668998	0.981678508982225	0.0277785282673188	0.0102323571726167	0.0452438924729002	1.02890945092776	1.01029401922513	1.04752332933217	genetic contact: different area pairs only	excludes 0	excludes one
TLI1055	TLI	0.693787333931863	0.648883490607384	0.737994120243889	0.195165112867216	0.131046075233078	0.255857197609384	1.28334082002094	1.18349919921982	1.39225885640985	genetic contact: different area pairs only	excludes 0	excludes one
TLI1056	TLI	0.715973412340272	0.671896513439835	0.757747631962531	-0.413983801604803	-0.596844159880141	-0.243010495551551	0.422037561449084	0.170610196043355	0.655713818949897	genetic contact: different area pairs only	excludes 0	excludes one
TLI1057	TLI	0.53496495926229	0.486757148890183	0.584474565460603	0.00478297562692967	-0.216582869864946	0.213792842010337	1.01130583433413	0.610231331571708	1.42021087871864	genetic contact: different area pairs only	includes 0	includes one
TLI1058	TLI	0.927346782677068	0.903907659453921	0.952318762862309	-0.0352137286265546	-0.110440642104176	0.0412490422886295	0.962224889561254	0.881211492734711	1.04528269871943	genetic contact: different area pairs only	includes 0	includes one
TLI1059	TLI	0.822956965867967	0.786115129085442	0.859637828902968	0.0874251081788741	0.0166437143031753	0.158607716389759	1.10699779991133	1.01863910712614	1.1979131416803	genetic contact: different area pairs only	excludes 0	excludes one
TLI1060	TLI	0.664383036868929	0.617694353265615	0.711433647376466	0.10590501267258	0.0207024474349941	0.190833571551199	1.16164309319186	1.02324276518758	1.29440138272938	genetic contact: different area pairs only	excludes 0	excludes one
TLI1061	TLI	0.701604022464482	0.657677869903341	0.747264788249416	0.183334303902353	0.122043790378594	0.250856510183794	1.2633482531903	1.15604963618567	1.36587150939191	genetic contact: different area pairs only	excludes 0	excludes one
TLI1062_negative.affix	TLI	0.516708953437144	0.47065889144019	0.566083028952585	-0.00760013981034661	-0.166044939263257	0.152736476600292	0.988434923748066	0.683435058097794	1.30359404683998	genetic contact: different area pairs only	includes 0	includes one
TLI1062_negative.tone	TLI	0.99036589445076	0.98342006541361	0.997927994385963	0.00489425652831571	-0.00292491197217337	0.0160155406400725	1.00495782328609	0.997071251261778	1.01634684390948	genetic contact: different area pairs only	includes 0	includes one
TLI1062_negative.word	TLI	0.52219635342888	0.473655983426613	0.569139985500694	-0.0128296678494635	-0.166420576312742	0.150430526393092	0.978378899875522	0.674229218679005	1.28270789838766	genetic contact: different area pairs only	includes 0	includes one
TLI1063	TLI	0.878559092844633	0.845914772607293	0.910759717603347	0.0200446773439628	-0.111160291866997	0.141699090900719	1.02293604605489	0.871716403104177	1.1665592907506	genetic contact: different area pairs only	includes 0	includes one
TLI1064	TLI	0.929942188112266	0.907259252498594	0.953580448935607	0.0432786337226445	0.00618538186967721	0.0850759633492949	1.04674245399217	1.00409616460942	1.09129778728849	genetic contact: different area pairs only	excludes 0	excludes one
TLI1065	TLI	0.830913083230909	0.79403663221397	0.866179330250969	-0.192515538705511	-0.282997086696507	-0.0956861456030049	0.768846848000674	0.66387619766783	0.883159293821881	genetic contact: different area pairs only	excludes 0	excludes one
TLI1066	TLI	0.923827661257422	0.900582845689502	0.950774963955206	0.0268776961183163	-0.00840595124708787	0.0648225637182115	1.02939228502446	0.990929984493674	1.07177688277789	genetic contact: different area pairs only	includes 0	includes one
TLI1067_four	TLI	0.767881700347986	0.726357344289802	0.810044208949946	0.129508142861696	0.0103203225822572	0.245781170946988	1.16965873528466	1.00662898516608	1.33104043301038	genetic contact: different area pairs only	excludes 0	excludes one
TLI1067_more	TLI	0.678758136614503	0.631148609003672	0.723636305325652	0.191389616209727	0.0510530727434023	0.335474668839988	1.28373896620077	1.05433950822515	1.50409197141575	genetic contact: different area pairs only	excludes 0	excludes one
TLI1067_three	TLI	0.654202005859967	0.607234649188456	0.70187771873185	-0.00866443613457792	-0.264448817241206	0.255191371467615	0.987794904715421	0.58983693760896	1.39215551523795	genetic contact: different area pairs only	includes 0	includes one
TLI1067_two	TLI	0.550385494952933	0.500386643606363	0.597034667994948	0.0476331042451824	-0.223597026406845	0.330939664734815	1.08843975943061	0.581204489379404	1.60017532884408	genetic contact: different area pairs only	includes 0	includes one
TLI1068_concatenative	TLI	0.663533017111689	0.61666537057723	0.709414002501139	0.246656587035025	0.162771972760178	0.329162290247119	1.37422458035392	1.23589163814758	1.52270830714495	genetic contact: different area pairs only	excludes 0	excludes one
TLI1068_isolating	TLI	0.774861673003301	0.735155460948221	0.815999076394574	0.145915823096387	0.0720083355375432	0.222302468870771	1.1894574917538	1.08809483281981	1.29660529697985	genetic contact: different area pairs only	excludes 0	excludes one
TLI1068_reduplicative	TLI	0.955493728392196	0.937156411809911	0.974875712831411	0.0293032373630768	0.005638489520292	0.0577552738486056	1.03079728199955	1.00430939126837	1.06017660184226	genetic contact: different area pairs only	excludes 0	excludes one
TLI1068_stem.change	TLI	0.97099364470538	0.956094809060418	0.986369680390181	0.017775367601006	-0.000572475635780556	0.0402036597297013	1.01838431664254	0.999347642269448	1.04208591254513	genetic contact: different area pairs only	includes 0	includes one
TLI1068_tonal	TLI	0.981447542135366	0.970844711439136	0.993418315551153	0.0104322280088719	-0.00340784144734829	0.0266488729595914	1.01066948954291	0.996457028887146	1.02744385807626	genetic contact: different area pairs only	includes 0	includes one
TLI1069_prefixes	TLI	0.672474395668738	0.628385244918326	0.717908009611786	-0.128008616387735	-0.293799641193385	0.0367735680656588	0.810811842061166	0.57257124206903	1.05956334714608	genetic contact: different area pairs only	includes 0	includes one
TLI1069_suffixes	TLI	0.642067142748969	0.59542631491299	0.687904375613674	-0.10038604312188	-0.266321306620994	0.0660335899440572	0.845286082990226	0.583729560185947	1.0983399074938	genetic contact: different area pairs only	includes 0	includes one
TLI1069_tonal	TLI	0.942944426696343	0.921215976630356	0.963603805619288	0.0375073693475397	0.00534900285126316	0.0684630044288469	1.03994072431043	1.0058960999041	1.07449995038576	genetic contact: different area pairs only	excludes 0	excludes one
TLI1070	TLI	0.680865218328373	0.630292438768688	0.733685039352778	0.0234931353374841	-0.289517708633142	0.315285293112839	1.03471780615137	0.576000019699512	1.4942266842305	genetic contact: different area pairs only	includes 0	includes one
TLI1071	TLI	0.355198311793855	0.302385176362238	0.41223577682346	0.0545363742457641	-0.314521823292524	0.410326978989441	1.15735341529168	0.0973832017693462	2.12780772970673	genetic contact: different area pairs only	includes 0	includes one
TLI1072	TLI	0.477149546468779	0.418182605600995	0.534004194850105	0.0424537935584946	-0.339792770040032	0.409702308492507	1.0892856023074	0.252903023466566	1.83434066070329	genetic contact: different area pairs only	includes 0	includes one
TLI1073	TLI	0.94800478084505	0.928173761883774	0.968704486547362	0.0166892269757294	-0.0126366137775036	0.047248560105827	1.01778400980781	0.986714707086116	1.05067024673849	genetic contact: different area pairs only	includes 0	includes one
TLI1074	TLI	0.843843577212702	0.810606546070584	0.879654630797948	0.0665884678237928	0.0137670503496825	0.119524201336927	1.0795988441863	1.01489150025403	1.14529415387825	genetic contact: different area pairs only	excludes 0	excludes one
TLI1075	TLI	0.522437933013519	0.474647113043719	0.571199178823641	-0.0266559648241727	-0.137823013682723	0.0760542296300997	0.952235926397209	0.745777537216922	1.15086768919707	genetic contact: different area pairs only	includes 0	includes one
TLI1076	TLI	0.682647978911834	0.635861343885146	0.727242983848305	0.162099649198013	0.0559646330662991	0.273066270248637	1.23942600006335	1.08066353425495	1.41871678979918	genetic contact: different area pairs only	excludes 0	excludes one
TLI1077_S=Atr=P	TLI	0.516201656274719	0.467879665722065	0.563844651649296	0.192737233880123	0.021351201608153	0.382888504913588	1.37749787996761	1.00373278831027	1.73526168924269	genetic contact: different area pairs only	excludes 0	excludes one
TLI1077_S=Atr≠P	TLI	0.57243400525126	0.524802680508119	0.621613632357073	0.146195176431828	-0.034162522992332	0.325982774649583	1.25852525757405	0.939285574922267	1.58926302650627	genetic contact: different area pairs only	includes 0	includes one
TLI1077_S≠Atr≠P	TLI	0.97438881441141	0.961103674130519	0.988462377642013	0.0122807043638082	-0.00740458689142376	0.0369059106540394	1.01265336419829	0.990722344590742	1.03681933413987	genetic contact: different area pairs only	includes 0	includes one
TLI1077_S=P≠Atr	TLI	0.799983326584824	0.762856634209222	0.838684629842192	0.146243270042294	0.0806546458457874	0.218675691244675	1.18372794020715	1.09433042665676	1.28106576995187	genetic contact: different area pairs only	excludes 0	excludes one
TLI1078_P=T=G	TLI	0.445116511316862	0.397400664580974	0.493112373325907	0.0828552798747461	-0.212548578335112	0.372975717699385	1.1894880867166	0.499059621910927	1.83490453035691	genetic contact: different area pairs only	includes 0	includes one
TLI1078_P=T≠G	TLI	0.508206836584977	0.463024786599682	0.557865628382981	0.0459621435243371	-0.240398398163095	0.333628048678494	1.0926556514341	0.515559870347501	1.65455669924333	genetic contact: different area pairs only	includes 0	includes one
TLI1078_T≠P=G	TLI	0.9220025188859	0.898072426895825	0.94698335843407	0.031578714621547	-0.0324636872185013	0.0921994023726666	1.03441336029788	0.964995314876498	1.10318726557755	genetic contact: different area pairs only	includes 0	includes one
TLI1078_T≠P≠G	TLI	0.987053245813489	0.978432308137732	0.996559921539759	0.00379526117751335	-0.00936549979125079	0.0209428367282682	1.00385711077358	0.990474562406295	1.02143548675735	genetic contact: different area pairs only	includes 0	includes one
TLI1079_cat-based	TLI	0.94817086486929	0.928421612744549	0.968617744479075	0.0175407543750858	-0.0295252352474537	0.0663963109681485	1.01858484224989	0.966667617547337	1.069440945727	genetic contact: different area pairs only	includes 0	includes one
TLI1079_lex-based	TLI	0.638823496768461	0.592541455129146	0.685572532885313	0.19936614238065	0.0208984961080559	0.36348099116782	1.31416572703728	1.0170631111997	1.59010133571061	genetic contact: different area pairs only	excludes 0	excludes one
TLI1079_none	TLI	0.597445317633498	0.552914371777694	0.645884235481657	0.224968718510842	0.0434847929829801	0.407958828323379	1.37920853306897	1.06091372022322	1.71601824005989	genetic contact: different area pairs only	excludes 0	excludes one
TLI1080_cat-based	TLI	0.724686749668242	0.681533407262198	0.767398280909162	0.0185858619915929	-0.275363692498105	0.279157861009942	1.02570460436138	0.598905342696632	1.38513021036421	genetic contact: different area pairs only	includes 0	includes one
TLI1080_lex-based	TLI	0.908787620035053	0.883431634274265	0.937441455723036	0.00369305938016147	-0.119676400612493	0.108481234038678	1.00405767204935	0.869786988503495	1.12545305903019	genetic contact: different area pairs only	includes 0	includes one
TLI1080_none	TLI	0.656389537668615	0.612249564060963	0.702854484859795	0.0231178641126573	-0.31295031717822	0.329699526277237	1.03523822850094	0.525454842694599	1.5277722451415	genetic contact: different area pairs only	includes 0	includes one
TLI1081_Double-object.construction	TLI	0.679176342909215	0.632799759871017	0.725048117443651	0.202984897589687	0.0720178415071998	0.329823677802963	1.30071414138538	1.09072200609183	1.50141137481035	genetic contact: different area pairs only	excludes 0	excludes one
TLI1081_Indirect-object.construction	TLI	0.525756545319918	0.479570496101905	0.576976719857892	-0.202125530909601	-0.447936689370521	0.030776896838444	0.616271822006699	0.144935479358904	1.04468358457641	genetic contact: different area pairs only	includes 0	includes one
TLI1081_Secondary-object.construction	TLI	0.704622493039877	0.661177089065308	0.747407798737523	-0.311748573562683	-0.56672704875901	-0.0529965080474638	0.557829393452655	0.193882085047376	0.920723839249087	genetic contact: different area pairs only	excludes 0	excludes one
TLI1082_3	TLI	0.806517822946492	0.768792101530624	0.843833824906786	0.0889323977491605	-0.0350795666577634	0.209190081883595	1.11089817908167	0.953085609576779	1.26804111977761	genetic contact: different area pairs only	includes 0	includes one
TLI1082_4	TLI	0.857172316086404	0.823459801874243	0.890812399407467	0.0594334653484098	-0.0481546898870847	0.157406899315388	1.06969387477531	0.942831748466172	1.19039772153834	genetic contact: different area pairs only	includes 0	includes one
TLI1082_5	TLI	0.502584441327093	0.454462780815435	0.55208771010734	0.0147930376652256	-0.27654836881679	0.305721283070901	1.03177080047726	0.459323571350284	1.62736464749314	genetic contact: different area pairs only	includes 0	includes one
TLI1082_6	TLI	0.566332906029453	0.519481631040882	0.615285925218198	-0.0194752828641243	-0.305090989828556	0.277177590408911	0.967009449282853	0.453656539740462	1.48842986376	genetic contact: different area pairs only	includes 0	includes one
TLI1083	TLI	0.52059705835341	0.472308177510753	0.570076356867939	0.177113859985926	-0.098984403431779	0.454351062070504	1.34289744365961	0.776738792492674	1.88780272310495	genetic contact: different area pairs only	includes 0	includes one
TLI1084_Dedicated	TLI	0.842590450341602	0.807807237977225	0.876351067319659	-0.134114603100427	-0.314876716829596	0.0393396421449198	0.841168428806696	0.632038965459505	1.0515193394932	genetic contact: different area pairs only	includes 0	includes one
TLI1084_Existential.construction	TLI	0.981330489584502	0.969988597009488	0.993066211952977	0.00817439844484481	-0.00786145411466899	0.027767933527774	1.00836228205694	0.992331446657031	1.02903338221437	genetic contact: different area pairs only	includes 0	includes one
TLI1084_Generic-noun-based	TLI	0.528186757819109	0.480438715193782	0.574988440538674	0.0515241393131902	-0.147586815417976	0.255216022955508	1.10056236331814	0.699639741732311	1.47248906291395	genetic contact: different area pairs only	includes 0	includes one
TLI1084_Interrogative-based	TLI	0.464352594202793	0.416395809684209	0.511275606866841	0.161163062754337	-0.0300484810815077	0.358273352632469	1.35196835720842	0.917537127276691	1.78538181923109	genetic contact: different area pairs only	includes 0	includes one
TLI1085	TLI	0.464458944911047	0.415357255081543	0.51349278211922	-0.223042242786479	-0.388363343687927	-0.0628594745260042	0.521052567197152	0.182043836300053	0.860767916108527	genetic contact: different area pairs only	excludes 0	excludes one
TLI1087	TLI	0.42146654477357	0.371704443130167	0.469478340447832	0.373604266806147	0.223389530328689	0.531823635753769	1.89583379395929	1.46241928050579	2.31095469729032	genetic contact: different area pairs only	excludes 0	excludes one
TLI1088	TLI	0.554125728891039	0.508161719343204	0.603408795889464	-0.069353260728317	-0.26964970047809	0.135491996866437	0.876753889153882	0.514421116894316	1.24499063799333	genetic contact: different area pairs only	includes 0	includes one
TLI1089_modal.morpheme	TLI	0.94611266236438	0.925379624970197	0.967787013624563	-0.13041964045281	-0.304411266988263	0.0409205020255848	0.861981468099141	0.676812261258944	1.04325786196615	genetic contact: different area pairs only	includes 0	includes one
TLI1089_part.of.the.tense.system	TLI	0.783325505169544	0.745037000750677	0.822682587894563	0.000765597974339049	-0.20365508813102	0.199676438903201	1.00141166530274	0.732680003488994	1.25536185460209	genetic contact: different area pairs only	includes 0	includes one
TLI1089_separate.particle	TLI	0.598920501024019	0.54984916590858	0.644716553685623	0.218837403925258	0.0372407645965612	0.407238306813999	1.36786702468132	1.03245173000143	1.69269383979676	genetic contact: different area pairs only	excludes 0	excludes one
TLI1089_verbal.affix.or.clitic	TLI	0.511569291924887	0.461282674404699	0.55824172096065	-0.134009232847753	-0.423119606142741	0.126973312524481	0.739392538515628	0.181047686382306	1.24658892164585	genetic contact: different area pairs only	includes 0	includes one
TLI1090	TLI	0.64451626233337	0.598353559496802	0.691295610992214	0.0148198456076928	-0.0794940382617476	0.114085065829562	1.02507495401186	0.876910616109924	1.18112377872721	genetic contact: different area pairs only	includes 0	includes one
TLI1091_osv	TLI	0.987595233722161	0.9791022179588	0.996404759999464	0.0076317985866744	-0.00135614140157925	0.0191849479139015	1.00775432894226	0.997900623501123	1.01887472968706	genetic contact: different area pairs only	includes 0	includes one
TLI1091_ovs	TLI	0.979032395723277	0.967263518220138	0.991783676641243	0.0139215397596178	0.000880885603522841	0.0302929253570982	1.01427495257957	0.999980961901876	1.0304467090223	genetic contact: different area pairs only	excludes 0	includes one
TLI1091_sov	TLI	0.518094299967464	0.467663048152728	0.56500557631526	0.0954786170803527	-0.0334042916029061	0.233198199915654	1.18824299848742	0.919711837133809	1.45241916884694	genetic contact: different area pairs only	includes 0	includes one
TLI1091_svo	TLI	0.538117883740687	0.489679150743776	0.586915146238729	-0.381258828491449	-0.476130624539278	-0.284393479329154	0.292234922234043	0.13913281943552	0.449130179202682	genetic contact: different area pairs only	excludes 0	excludes one
TLI1091_vos	TLI	0.932246884393416	0.908841884343536	0.955632125857594	-0.105450982026986	-0.19248532643524	-0.0143010755230191	0.887068911389517	0.794676568242949	0.98483602126126	genetic contact: different area pairs only	excludes 0	excludes one
TLI1091_vso	TLI	0.865528347891862	0.832143888202356	0.897446679398535	0.0906457724724982	0.0415766257529524	0.138865102161198	1.10529839361897	1.04603908025515	1.16462154027227	genetic contact: different area pairs only	excludes 0	excludes one
TLI1091_word.order.free	TLI	0.76747424328472	0.727762547976981	0.809411589229306	0.0219572977289738	-0.0818111156112201	0.126848426776331	1.02970281889918	0.897419878750386	1.17276366384465	genetic contact: different area pairs only	includes 0	includes one
TLI1092	TLI	0.511255771783002	0.462318807362737	0.559176822727433	0.088934352002573	-0.129329710229853	0.316626730972054	1.17724754374045	0.742949533871941	1.62931784107558	genetic contact: different area pairs only	includes 0	includes one
TLI1093	TLI	0.769081064466522	0.730555784737413	0.809035443116427	-0.0499422451906448	-0.241371673273207	0.149645182867394	0.935607584736502	0.682621955862303	1.19332328787624	genetic contact: different area pairs only	includes 0	includes one
TLI1094	TLI	0.516278183446355	0.468507310151242	0.565105112202048	0.0592459368015378	-0.16819347872072	0.27608782364108	1.1177651196238	0.679244050455847	1.55140278253145	genetic contact: different area pairs only	includes 0	includes one
TLI1096	TLI	0.790221572913416	0.752748140073283	0.829460768520202	0.132211244669541	0.0408862607612795	0.224060896965602	1.16820428630496	1.04766443768414	1.29313169019511	genetic contact: different area pairs only	excludes 0	excludes one
TLI1097	TLI	0.900186700133243	0.872223456525293	0.927934213518652	-0.122078952007889	-0.235491744029189	-0.00155856892046879	0.864621701447919	0.73896390200939	0.99810903256957	genetic contact: different area pairs only	excludes 0	excludes one
TLI1098	TLI	0.750458552504052	0.707293088785662	0.791215757787262	0.117031516293332	0.0324776802805337	0.205750497286802	1.15733645173843	1.03686199202054	1.27962854026794	genetic contact: different area pairs only	excludes 0	excludes one
TLI1099	TLI	0.494369634440703	0.44629427723545	0.540844347368697	0.094919236563038	-0.0402046207420683	0.241196085329995	1.19622519720127	0.899665168507471	1.48543050537285	genetic contact: different area pairs only	includes 0	includes one
TLI1100	TLI	0.844317963082798	0.810807169023311	0.879110191335976	0.111265364262452	0.0604063852577771	0.160039154664159	1.13245983871961	1.07028359180399	1.19666129947647	genetic contact: different area pairs only	excludes 0	excludes one
TLI1101	TLI	0.538991410293375	0.490529777163518	0.588637421336717	0.133232834727475	-0.0247464424940349	0.308394355813981	1.25102939331136	0.940980585549842	1.57951439597126	genetic contact: different area pairs only	includes 0	includes one
TLI1102	TLI	0.921651616741062	0.897648462276874	0.94719846598063	0.0566552560340338	0.0242064548399001	0.095283971416893	1.06174282240409	1.02389097560851	1.10409788533321	genetic contact: different area pairs only	excludes 0	excludes one
TLI1103	TLI	0.879953488940489	0.849821264008599	0.911425550577922	-0.146070624384348	-0.225615585296997	-0.0616606420982709	0.834403861831782	0.746338686967248	0.928908312912237	genetic contact: different area pairs only	excludes 0	excludes one
TLI1104	TLI	0.751483039712344	0.708092621116342	0.793060795771858	0.0438546533585437	-0.0328724278101942	0.12335330471984	1.05968165687666	0.955355797176247	1.1686157741842	genetic contact: different area pairs only	includes 0	includes one
TLI1105	TLI	0.529229240492805	0.480517207196366	0.575820590363486	-0.167770017007917	-0.381884203195391	0.0447434027965156	0.684540074544635	0.286242990463371	1.08419954318599	genetic contact: different area pairs only	includes 0	includes one
TLI1106_left-leaning	TLI	0.573171705064952	0.525925575605267	0.62086217705595	0.0362664746061828	-0.126500478160074	0.193216601107249	1.06569444667938	0.781563770773985	1.34613637961599	genetic contact: different area pairs only	includes 0	includes one
TLI1106_not.predictable	TLI	0.865292453417641	0.833507561270033	0.898437926200358	0.103723590587218	0.0580004406393576	0.152317841162428	1.12042070808453	1.0628242124651	1.17942712052202	genetic contact: different area pairs only	excludes 0	excludes one
TLI1106_right-leaning	TLI	0.429634132131136	0.382272252821315	0.476277838923895	0.0357151309165312	-0.129811563779978	0.20283707944721	1.08769315848142	0.679705669458347	1.46170212527225	genetic contact: different area pairs only	includes 0	includes one
TLI1106_unbounded	TLI	0.793169374436995	0.756375884342	0.831849726891298	0.0646759958861482	-0.0325053949470266	0.172617137385034	1.08239548135291	0.952406380625391	1.21773379921603	genetic contact: different area pairs only	includes 0	includes one
TLI1107	TLI	0.81768601828353	0.782221541017968	0.855967461099926	0.0528545924172902	-0.0337488913162864	0.143765148076546	1.06537449664938	0.961294720233815	1.1834017424882	genetic contact: different area pairs only	includes 0	includes one
TLI1109	TLI	0.639846668653987	0.594645290148763	0.685413689511314	0.11682384118583	-0.0590863477277699	0.306551430013042	1.18457753579871	0.894647561292041	1.4835439909534	genetic contact: different area pairs only	includes 0	includes one
TLI1110	TLI	0.46453596362153	0.415433901690594	0.513173379184217	0.0202258600720355	-0.183568627790844	0.227663912692875	1.0473358410309	0.581809529323031	1.47079549030798	genetic contact: different area pairs only	includes 0	includes one
TLI1111_dependent	TLI	0.708959311127349	0.663326589259016	0.75209303605935	-0.000781865774526798	-0.203099284807677	0.199990670065242	0.99985870338456	0.716934964050462	1.28942969477578	genetic contact: different area pairs only	includes 0	includes one
TLI1111_head	TLI	0.961224973520151	0.944550775416302	0.979832721044966	-0.0131501923780854	-0.0741241147784931	0.0453490250811662	0.986348457500441	0.9227617707439	1.04812492792264	genetic contact: different area pairs only	includes 0	includes one
TLI1111_null	TLI	0.668623362269226	0.623744473513961	0.715444835639611	0.102494855888073	-0.0713176271820566	0.286618078722598	1.15492191915483	0.876229861336736	1.4260024412792	genetic contact: different area pairs only	includes 0	includes one
TLI1112_BarkAndSkin	TLI	0.8798185303295	0.848520466285999	0.910019306830057	-0.175462457656503	-0.316756229299402	-0.0288310936577423	0.800844199360466	0.643833656622487	0.969462233549054	genetic contact: different area pairs only	excludes 0	excludes one
TLI1112_Neither	TLI	0.662045702511206	0.618021012436348	0.707633917644629	0.00792152766046016	-0.138349370655494	0.162785204692678	1.01344666930717	0.787632431283019	1.24593733999584	genetic contact: different area pairs only	includes 0	includes one
TLI1112_TreeInBark	TLI	0.818924197857588	0.78266528879483	0.85578884099485	0.141341668001293	0.0841130110922201	0.197600301793092	1.17347623852736	1.09797011597762	1.24927565562943	genetic contact: different area pairs only	excludes 0	excludes one
TLI1113_alveolar.approximants	TLI	0.88056193726688	0.849911122723378	0.912848361104472	0.0589146986962992	0.0160066919340884	0.103339654845257	1.06744584393689	1.01822426021183	1.12155165574543	genetic contact: different area pairs only	excludes 0	excludes one
TLI1113_neither	TLI	0.842040970707169	0.806445778280057	0.87595138106205	0.0512903921394254	-0.00343028302906356	0.109488757838674	1.06164218099115	0.992091384897156	1.13029941180603	genetic contact: different area pairs only	includes 0	includes one
TLI1113_uvular.trills	TLI	0.976644381313685	0.964645209777236	0.989828963043765	-0.018198654726445	-0.043824808116821	0.00913036301147285	0.981427046717158	0.955366287804699	1.0094831501551	genetic contact: different area pairs only	includes 0	includes one
TLI1115	TLI	0.390036881757599	0.341277794362259	0.44082448909718	0.164431152403103	-0.166098894409308	0.521691627246772	1.42495562576573	0.530101171701331	2.33423300253797	genetic contact: different area pairs only	includes 0	includes one
TLI1116_M	TLI	0.575265220925963	0.528098017114965	0.624316426087126	-0.372251765203695	-0.514620291085685	-0.23831902700045	0.353627788252137	0.121611883856019	0.573002295098627	genetic contact: different area pairs only	excludes 0	excludes one
TLI1116_N	TLI	0.496481457697792	0.446354553712736	0.545511961191326	0.396325291316287	0.298820339654232	0.498510510446376	1.80486410815275	1.55671003255596	2.06851801694688	genetic contact: different area pairs only	excludes 0	excludes one
TLI1116_T	TLI	0.687844948459866	0.643556060031573	0.73189212374568	-0.507967088023712	-0.637117854872149	-0.383459941753978	0.261722386228489	0.0837096750665123	0.43014989422759	genetic contact: different area pairs only	excludes 0	excludes one
TLI1117	TLI	0.723981951970255	0.680154154621072	0.767906443500497	-0.0198323788627551	-0.213726717232433	0.187972803187903	0.973559184481005	0.701411863247048	1.25989459319496	genetic contact: different area pairs only	includes 0	includes one
TLI1118	TLI	0.969754132171302	0.955623903826992	0.985108164344382	0.0122431424013825	-0.0147686247310507	0.0409683885480588	1.01267503884659	0.984915853935843	1.04307743913485	genetic contact: different area pairs only	includes 0	includes one
GB020c	GBI	0.830635503407172	0.762904600310592	0.903607170332346	0.0186259265760561	-0.0682643174416963	0.100558397444111	1.02486366501578	0.913912631252321	1.12187971949317	genetic contact: same area pairs only	includes 0	includes one
GB021c	GBI	0.684647316306663	0.575885281366558	0.784974154633609	0.0104740729529573	-0.116029975601005	0.136039101318323	1.02374941275287	0.830011499363905	1.20621942443648	genetic contact: same area pairs only	includes 0	includes one
GB022c	GBI	0.5780833925622	0.456292521578247	0.685300174775939	0.0462289424756969	-0.0906486434904322	0.179981005838169	1.09548767428455	0.830369991341477	1.32952746093366	genetic contact: same area pairs only	includes 0	includes one
GB023c	GBI	0.65410215514599	0.544390516640147	0.763898925984462	-0.0361396392454731	-0.168301094153158	0.0956458481827833	0.954022740973681	0.739681366188731	1.13638488729002	genetic contact: same area pairs only	includes 0	includes one
GB024e	GBI	0.699532064975232	0.601966121726706	0.805460563457873	0.148500203448687	0.0380940191088324	0.248317693419149	1.22238561808055	1.03035584295394	1.38837030001023	genetic contact: same area pairs only	excludes 0	excludes one
GB026	GBI	0.844452520840196	0.779508689533762	0.917311939252213	-0.0108068549263175	-0.0904141318329165	0.0675754866744419	0.989638517961413	0.88742820340504	1.07494676540254	genetic contact: same area pairs only	includes 0	includes one
GB027	GBI	0.584106540277885	0.477059667208336	0.692440811783853	0.0159388692729473	-0.0978419435565312	0.141043571223547	1.04074664269011	0.833257446808061	1.26106987797667	genetic contact: same area pairs only	includes 0	includes one
GB028	GBI	0.632503336621156	0.537909379989273	0.730751137979665	-0.103667668266077	-0.214614352417976	0.00287918287088396	0.843843010254293	0.693210612207056	0.999709577458246	genetic contact: same area pairs only	includes 0	excludes one
GB030	GBI	0.65265547655263	0.554182899448188	0.755018321510064	-0.183986023062054	-0.296045309578003	-0.0709009428598132	0.72466053457314	0.586895869452608	0.863868912527556	genetic contact: same area pairs only	excludes 0	excludes one
GB031	GBI	0.72960613359649	0.632825939283483	0.830530104558144	0.0180720512753339	-0.0888383479470377	0.12376522227942	1.03229336884783	0.879962103107896	1.18034763192935	genetic contact: same area pairs only	includes 0	includes one
GB035	GBI	0.641875076725792	0.538022341580497	0.747955073877308	-0.125420167498099	-0.245849961947032	-0.00888079746711001	0.812966757714092	0.646312722943146	0.968209992153267	genetic contact: same area pairs only	excludes 0	excludes one
GB036	GBI	0.75334746516059	0.673208409347916	0.839378476478245	0.116823321008994	0.028285969766942	0.202553651432113	1.16066669640484	1.02698529615914	1.29139042976246	genetic contact: same area pairs only	excludes 0	excludes one
GB037	GBI	0.830911815199032	0.762732334499228	0.904116290982082	-0.0597530981614268	-0.149191062239533	0.0223387415921711	0.930693400017422	0.830720683325898	1.02937458154992	genetic contact: same area pairs only	includes 0	includes one
GB038c	GBI	0.652121331598045	0.577000580450501	0.7312454793604	0.0866726553228414	-0.0493177908099852	0.22242370370797	1.13745986340336	0.92289226499586	1.36000735555018	genetic contact: same area pairs only	includes 0	includes one
GB039c	GBI	0.587946236451636	0.489213236211308	0.688941579308624	-0.0821836517133734	-0.206219717514302	0.0360237671851924	0.868970937337543	0.670570223319689	1.05515419989025	genetic contact: same area pairs only	includes 0	includes one
GB041c	GBI	0.62763504324794	0.531110018179614	0.736746892741153	0.0176025389785331	-0.10049275819913	0.134282362098427	1.03833936735763	0.836864247707287	1.2253705344559	genetic contact: same area pairs only	includes 0	includes one
GB046C	GBI	0.602283345451664	0.474148038523904	0.722648275653199	-0.0259030597931934	-0.162623629579782	0.11214490768315	0.972057371469573	0.752007551056251	1.20030571489807	genetic contact: same area pairs only	includes 0	includes one
GB047	GBI	0.658609451365794	0.560708431555959	0.763496110515873	0.0340321592590105	-0.0803743571010833	0.149810862465439	1.06150987013421	0.877093624700634	1.2431416979613	genetic contact: same area pairs only	includes 0	includes one
GB048	GBI	0.628444513914015	0.521476146824958	0.72905128030627	0.0627500629386349	-0.0595206195600289	0.176110456240151	1.11134821254204	0.906288680305932	1.31139665528256	genetic contact: same area pairs only	includes 0	includes one
GB049C	GBI	0.766061438487884	0.675386206865796	0.851893017777149	0.120991131804044	0.0243719686925027	0.212178061452912	1.16367272353424	1.02446789752906	1.30173473384899	genetic contact: same area pairs only	excludes 0	excludes one
GB051c	GBI	0.382031943630652	0.283447525947173	0.483383980649019	-0.0947623254150911	-0.219346682448767	0.0277626774074908	0.768042524098159	0.478857653340652	1.06047139639966	genetic contact: same area pairs only	includes 0	includes one
GB052c	GBI	0.599776335189448	0.502443381516585	0.702251356685213	-0.192341156889783	-0.333332658012117	-0.053717385670753	0.684879295646582	0.474014319901947	0.892083922919848	genetic contact: same area pairs only	excludes 0	excludes one
GB053c	GBI	0.494916333707145	0.385772295651092	0.60308044426913	-0.0187669952273609	-0.156913467706687	0.123858582941089	0.977609091439565	0.70074457364557	1.26939284164321	genetic contact: same area pairs only	includes 0	includes one
GB054c	GBI	0.683827849540791	0.591315072042445	0.783947602214459	0.120258084415914	0.0037214092872534	0.235463212778626	1.18423782842229	0.991236123317608	1.37485668207123	genetic contact: same area pairs only	excludes 0	includes one
GB057c	GBI	0.887605858256934	0.841274811247087	0.93911350958896	-0.0160980901252057	-0.104910985981775	0.0651928380057882	0.982468143953419	0.887323892390278	1.0812029204632	genetic contact: same area pairs only	includes 0	includes one
GB058C	GBI	0.654462141038523	0.555884503936164	0.755270861222693	0.0716488399561342	-0.0557302150091087	0.189243388364109	1.11852654537121	0.905406618061124	1.30986405156249	genetic contact: same area pairs only	includes 0	includes one
GB059	GBI	0.665693551165841	0.568507747667938	0.773776667857144	-0.0511010241385541	-0.168273538807756	0.0594930230225919	0.931624676891276	0.771732850332176	1.09689053677277	genetic contact: same area pairs only	includes 0	includes one
GB065e	GBI	0.453613977526217	0.357752812103327	0.543955570563708	0.0759314744080849	-0.0403138291182863	0.185204941727121	1.18659801519423	0.900863996193509	1.46036987685097	genetic contact: same area pairs only	includes 0	includes one
GB068	GBI	0.508094596551422	0.402697007719557	0.614929623419584	0.139092739954188	0.0245869573438098	0.25888799603531	1.2960842676463	0.990737634214818	1.56388336787061	genetic contact: same area pairs only	excludes 0	includes one
GB069	GBI	0.589644330596878	0.478123959829838	0.68572225176548	0.0152556433947755	-0.0948378221742138	0.141568054528515	1.03826494554395	0.828670441541263	1.24170374344805	genetic contact: same area pairs only	includes 0	includes one
GB074c	GBI	0.392933824686878	0.295577712564916	0.492477753505132	0.209323875777749	0.0977616252477853	0.319564287481489	1.57170883385466	1.17702240860985	1.99869848694953	genetic contact: same area pairs only	excludes 0	excludes one
GB075c	GBI	0.459911740363175	0.347174061123205	0.57069530064005	-0.00605138570754407	-0.129916563146144	0.119327404106273	1.00998185367613	0.714590096285926	1.26457433553524	genetic contact: same area pairs only	includes 0	includes one
GB081	GBI	0.620917973161545	0.513231182391556	0.721961471030941	0.16292285172747	0.0556149726246823	0.2798771591983	1.27632019774814	1.04767121428356	1.48962545543896	genetic contact: same area pairs only	excludes 0	excludes one
GB082cC	GBI	0.492854235246787	0.376821626507747	0.602595148421431	-0.0691710711727788	-0.198138025067609	0.0661896729096682	0.875602401835249	0.616046284158389	1.11816607475368	genetic contact: same area pairs only	includes 0	includes one
GB083c	GBI	0.755536890788307	0.666991351704832	0.854859413293395	0.115662043813794	0.0189866289789691	0.215688305953516	1.15991096982445	1.01047682705714	1.30877500531066	genetic contact: same area pairs only	excludes 0	excludes one
GB084c	GBI	0.478162466937627	0.352601832399283	0.594898101030276	0.0816257205593455	-0.0621501675117563	0.212728414699343	1.20013832436181	0.86396692043498	1.52130639060649	genetic contact: same area pairs only	includes 0	includes one
GB095C	GBI	0.700293217917279	0.602745829610487	0.802976207974792	0.114086770077177	0.00479217898943485	0.220904965681284	1.1722141178548	0.994808492386419	1.34549182480746	genetic contact: same area pairs only	excludes 0	includes one
GB096C	GBI	0.695694752151472	0.601079674295704	0.788255362099426	0.0172069507225252	-0.0907305428607756	0.131861299796462	1.03160855460454	0.867900239134104	1.19894261873791	genetic contact: same area pairs only	includes 0	includes one
GB098C	GBI	0.659634620748081	0.562799507185179	0.754391421363711	-0.0905281071980795	-0.212584392097459	0.0253989789440058	0.869310876672376	0.700444701326833	1.03927249409634	genetic contact: same area pairs only	includes 0	includes one
GB099	GBI	0.797644617979123	0.720144623458064	0.881957490306151	-0.00773348603858966	-0.0982139079295027	0.0829523863145597	0.994235857354256	0.882062662062807	1.11029723813861	genetic contact: same area pairs only	includes 0	includes one
GB103	GBI	0.531084931939677	0.422775877886567	0.638763786555664	0.104367493899911	-0.0123735104025873	0.226037901787458	1.2163200351979	0.942484539998874	1.47214074878865	genetic contact: same area pairs only	includes 0	includes one
GB104	GBI	0.729798366470564	0.643931590948033	0.818332622800943	0.0847318666407081	-0.00966757981221011	0.181231569079373	1.12245002331767	0.97977672478807	1.26953301097283	genetic contact: same area pairs only	includes 0	includes one
GB105	GBI	0.639790920225806	0.53436022825656	0.757767351531622	0.0180872450487401	-0.104776394095867	0.142971492901198	1.04097603768576	0.831631365110994	1.23096361875141	genetic contact: same area pairs only	includes 0	includes one
GB107C	GBI	0.564454472784879	0.455170676044643	0.673384152341614	-0.0693059652006601	-0.186687627463239	0.0612535241148188	0.889444782798417	0.675720043982567	1.08439636261296	genetic contact: same area pairs only	includes 0	includes one
GB108	GBI	0.664244681031928	0.570405349131949	0.758211998447909	-0.0658418322314599	-0.178319794576967	0.0386466794649877	0.907531921506706	0.747002794506837	1.05700140531489	genetic contact: same area pairs only	includes 0	includes one
GB109C	GBI	0.638381167525048	0.531210097774204	0.734369200172517	-0.0981002741664384	-0.231274800720332	0.020757977852931	0.853747434958523	0.667769543459196	1.03172120028059	genetic contact: same area pairs only	includes 0	includes one
GB110cC	GBI	0.709967661577683	0.610432879630197	0.810204961475393	-0.261464783886224	-0.380183325949553	-0.13252723456695	0.63600763450571	0.488753639031369	0.775410097734039	genetic contact: same area pairs only	excludes 0	excludes one
GB111C	GBI	0.550926159195061	0.435262968937945	0.665559145350704	-0.000383227487506781	-0.12867269637655	0.127711932139743	1.01652681904217	0.778285558779007	1.25127614949821	genetic contact: same area pairs only	includes 0	includes one
GB113	GBI	0.564023019899994	0.461663251366589	0.666402621902997	-0.0700015920540108	-0.186902640974554	0.0468371303266091	0.887005769349205	0.692713801557309	1.07619351659105	genetic contact: same area pairs only	includes 0	includes one
GB116	GBI	0.880372203976369	0.825508028379575	0.938162772101174	0.0325499138217212	-0.0322629859827243	0.0909027584975228	1.03862173216617	0.963433065587076	1.10749833004577	genetic contact: same area pairs only	includes 0	includes one
GB117	GBI	0.543237966745467	0.433523005946037	0.651830843177604	0.177824623634268	0.0608476545514282	0.29431869722813	1.3486277857304	1.06751129151104	1.62317206315449	genetic contact: same area pairs only	excludes 0	excludes one
GB118	GBI	0.590295883634286	0.480191329525309	0.70121427898077	0.111891602154555	-0.0117835943949115	0.228314738681985	1.20614535758978	0.952435836247878	1.42762648980559	genetic contact: same area pairs only	includes 0	includes one
GB122	GBI	0.677171086573236	0.574047780189975	0.783241633206991	-0.0779708748974181	-0.188883732866128	0.0444890181180408	0.893030459080311	0.733026728913138	1.05437919693314	genetic contact: same area pairs only	includes 0	includes one
GB123	GBI	0.511692250637893	0.394079803038939	0.641250897868214	0.186287532078178	0.0559226587450236	0.324293854987842	1.39488101545794	1.04087033305984	1.72997151553482	genetic contact: same area pairs only	excludes 0	excludes one
GB124	GBI	0.751023254019738	0.667507078021689	0.838798905689808	0.0374186838207969	-0.0592646903317444	0.135729827058596	1.05493400427864	0.913109820677112	1.18318820291955	genetic contact: same area pairs only	includes 0	includes one
GB126	GBI	0.558280237847753	0.450806379552622	0.671199191707385	-0.10502867194569	-0.229521299006962	0.0199732743347323	0.823994593160725	0.622919288037386	1.01547654617833	genetic contact: same area pairs only	includes 0	includes one
GB127	GBI	0.671211380201175	0.577457616455728	0.763934656723578	0.00237689014173116	-0.109973598273877	0.116231894403493	1.01068796270012	0.829791587969319	1.17144583729139	genetic contact: same area pairs only	includes 0	includes one
GB129	GBI	0.938519562540596	0.901448580495683	0.975335042658753	0.0401794690152941	0.00457852250771595	0.0757164641867514	1.04346902026861	1.00268455103431	1.08173378364452	genetic contact: same area pairs only	excludes 0	excludes one
GB130e	GBI	0.796188791745865	0.716637911077308	0.875646068580173	0.0951201502548529	0.00923371376689153	0.172260507406476	1.12378006793567	1.00304359621885	1.23021872665885	genetic contact: same area pairs only	excludes 0	excludes one
GB131	GBI	0.7019629650708	0.614572143949294	0.793755135252079	0.136085601579711	0.0410868013768551	0.228148314164408	1.20152016711623	1.04577966483478	1.36029329182938	genetic contact: same area pairs only	excludes 0	excludes one
GB132	GBI	0.438261176462996	0.337206344593587	0.542679715937689	0.115412199551123	-0.00590477812101914	0.224108539088906	1.29125936769951	0.957215808762034	1.60147328924647	genetic contact: same area pairs only	includes 0	includes one
GB133C	GBI	0.641703172236223	0.543469265102027	0.754639630417108	-0.0595746719380549	-0.216513430647174	0.0975454471218016	0.913675550872411	0.664918981097682	1.14766156472886	genetic contact: same area pairs only	includes 0	includes one
GB134	GBI	0.859943317411225	0.798957547118555	0.925806697325268	0.0855922028447705	0.0234256359195391	0.149075011458145	1.10183596636667	1.02080159117656	1.18089778649516	genetic contact: same area pairs only	excludes 0	excludes one
GB135	GBI	0.81869992878544	0.743807890496397	0.896358707666017	0.105820975952299	0.0287051153130404	0.181990824818293	1.13310001020205	1.02456080913358	1.23490958310861	genetic contact: same area pairs only	excludes 0	excludes one
GB136	GBI	0.625909505475462	0.517523072161015	0.736586049060678	-0.0214378178158939	-0.137844662420575	0.101105267062985	0.977126504268785	0.783240138815829	1.15997349941611	genetic contact: same area pairs only	includes 0	includes one
GB137	GBI	0.504244129995536	0.381495176215366	0.622307724158137	0.0729529983389969	-0.0488133484275249	0.207500686070708	1.17201752692946	0.866253322806874	1.45239206477649	genetic contact: same area pairs only	includes 0	includes one
GB138	GBI	0.489523612040292	0.37808629931018	0.592864762450576	-0.00190132437702901	-0.123481007517412	0.111847068898868	1.01475591455483	0.768454629947344	1.25338752506101	genetic contact: same area pairs only	includes 0	includes one
GB139	GBI	0.607071413974118	0.509177324687899	0.703512092746103	0.00183320922811145	-0.104874289275939	0.115563414151545	1.01328284398551	0.825170876214963	1.1940194839121	genetic contact: same area pairs only	includes 0	includes one
GB140	GBI	0.499089409227153	0.396638252820213	0.594926102020641	0.00667449573055885	-0.105903518186055	0.124523387389992	1.02874181160808	0.78051523341067	1.25710975970996	genetic contact: same area pairs only	includes 0	includes one
GB146	GBI	0.556570696606964	0.448675838284895	0.667841066033665	0.134954270230571	0.0017735262685894	0.251293837547345	1.26111391456904	0.987800944141256	1.52066358763934	genetic contact: same area pairs only	excludes 0	includes one
GB147c	GBI	0.690920468134073	0.605815352766378	0.782835261599981	0.0210079978630777	-0.0893551060097062	0.13365979004179	1.03637413217316	0.873892390321218	1.20630818312595	genetic contact: same area pairs only	includes 0	includes one
GB149C	GBI	0.894560082985227	0.835908839372733	0.951106342271582	0.00790790962439834	-0.0598981952219161	0.07033947667611	1.01028479524011	0.933346506444944	1.08167127830881	genetic contact: same area pairs only	includes 0	includes one
GB150	GBI	0.639916372129716	0.548622422848293	0.739754731767554	0.114385405746438	0.00598014930823665	0.218465670361603	1.18869377677475	0.985091699221844	1.36609743738826	genetic contact: same area pairs only	excludes 0	includes one
GB151	GBI	0.750094908791791	0.659123512333085	0.839261748630862	0.0969369960429052	0.00375378633456003	0.195307319747225	1.13539948451067	0.988985536599871	1.27392328456423	genetic contact: same area pairs only	excludes 0	includes one
GB152	GBI	0.602762687390558	0.492724003621159	0.708865162090458	0.0201443308471642	-0.0958755500024605	0.142897516753843	1.04638166455951	0.826909139396155	1.23820599712858	genetic contact: same area pairs only	includes 0	includes one
GB155C	GBI	0.740638007206611	0.654242296627297	0.83292946385641	0.0379818441522894	-0.0716092858312272	0.140922466316624	1.05668983688693	0.904246276235312	1.20335600610433	genetic contact: same area pairs only	includes 0	includes one
GB156	GBI	0.878583346718126	0.82313619020998	0.941713850818073	0.0325502162603184	-0.0284593429213584	0.0973824534476325	1.03888442766123	0.963024007929051	1.11205442064923	genetic contact: same area pairs only	includes 0	includes one
GB158	GBI	0.672145957016909	0.572344447157047	0.772289936513511	0.131761094616807	0.0226810483971186	0.234603000236825	1.20661806774448	1.01672807874429	1.3833546995178	genetic contact: same area pairs only	excludes 0	excludes one
GB159	GBI	0.425202072612816	0.323522763783723	0.523853242142639	0.0708085654109935	-0.0467398318485233	0.187733578575921	1.19217366721928	0.863410796378205	1.48769335426597	genetic contact: same area pairs only	includes 0	includes one
GB167	GBI	0.883698608603106	0.827653155871989	0.944863248055427	0.0346536228975826	-0.0306451767846154	0.0946068369066069	1.04085531174193	0.963438078730174	1.11036513221839	genetic contact: same area pairs only	includes 0	includes one
GB177	GBI	0.86717904268707	0.800316648557392	0.937394574011483	0.0540548787161699	-0.0198406649246705	0.120506064941723	1.06488429693102	0.974300764387785	1.14574833720883	genetic contact: same area pairs only	includes 0	includes one
GB192c	GBI	0.736497222464106	0.650511763385471	0.820416606397577	0.01860264253035	-0.127843333070783	0.150813166126715	1.02822110162309	0.832351577220238	1.22211184731782	genetic contact: same area pairs only	includes 0	includes one
GB196C	GBI	0.456751706380015	0.35702756763133	0.553513657938484	0.128496971992234	-0.0772408368110952	0.318255890251096	1.29432217345985	0.830348598363331	1.75002670938349	genetic contact: same area pairs only	includes 0	includes one
GB197C	GBI	0.882654894917124	0.827015021532134	0.944037874351291	-0.0171953949148904	-0.117734264394406	0.0879793483526223	0.98079670417004	0.866684479377841	1.10564667226849	genetic contact: same area pairs only	includes 0	includes one
GB198c	GBI	0.526090564767473	0.425678850914774	0.616574437707892	0.0168857365965816	-0.150978814930984	0.179994750873381	1.04021030690389	0.722653460248406	1.37049696171007	genetic contact: same area pairs only	includes 0	includes one
GB203e	GBI	0.727241563982052	0.623808357947413	0.828627133221068	0.140268924529231	0.0291706477508388	0.244980075661616	1.20163862615905	1.02837868365857	1.37440727746067	genetic contact: same area pairs only	excludes 0	excludes one
GB204	GBI	0.530128119695476	0.4119080680686	0.649210077901982	0.067909117151146	-0.0692568966985176	0.207597130223632	1.1484407593716	0.840945464134606	1.41312727744311	genetic contact: same area pairs only	includes 0	includes one
GB250	GBI	0.539322644090784	0.4253005802818	0.641948127379386	-0.0192132951641381	-0.145705742052742	0.109812972143478	0.977867380447743	0.741325322179185	1.21394717633868	genetic contact: same area pairs only	includes 0	includes one
GB251m	GBI	0.527801169507275	0.409177103102034	0.642474550338021	0.106213521033474	-0.029502904756785	0.238566391654534	1.22383341252416	0.905431000285877	1.50077126656151	genetic contact: same area pairs only	includes 0	includes one
GB252c	GBI	0.572855714533373	0.468431800934631	0.683350448085373	0.0447128608857191	-0.100736001259652	0.182933157879513	1.09012474276129	0.824019263598523	1.34771334343624	genetic contact: same area pairs only	includes 0	includes one
GB253c	GBI	0.670301814865392	0.570864400013566	0.773856082857169	-0.165610622053275	-0.309261799337368	-0.0249341395238309	0.757360369017482	0.555374041861715	0.95462338850114	genetic contact: same area pairs only	excludes 0	excludes one
GB254c	GBI	0.612303348076402	0.500416147009405	0.730589772783946	-0.0256102497750729	-0.169468740910382	0.128838503664908	0.968984737250087	0.7218058204083	1.21291594561185	genetic contact: same area pairs only	includes 0	includes one
GB256	GBI	0.729835461644453	0.641959528452531	0.822060570304754	0.111293117190002	0.00306194208309107	0.204236853867102	1.15908737475066	0.997301740826018	1.30480302756688	genetic contact: same area pairs only	excludes 0	includes one
GB257	GBI	0.47332486797659	0.350422074115642	0.599332159862266	-0.0236132340020849	-0.165165815371531	0.117115892485761	0.974111793322154	0.678769684329059	1.26792887998673	genetic contact: same area pairs only	includes 0	includes one
GB260	GBI	0.88033563725494	0.822690146925701	0.943248400398919	-0.076144934329563	-0.157201030147324	0.00252686885602538	0.91494967343816	0.830855523038927	1.00714119666516	genetic contact: same area pairs only	includes 0	includes one
GB262c	GBI	0.567201620780852	0.450009237528107	0.687545317912155	-0.152801941341575	-0.295342137947043	0.00443674857291521	0.73955921331052	0.503124181660459	0.975429277255586	genetic contact: same area pairs only	includes 0	excludes one
GB263c	GBI	0.735736767166856	0.64839490287319	0.827446380777056	-0.0875836680614799	-0.22503419185462	0.0433872476161601	0.88469664535224	0.71015392796597	1.06521330272489	genetic contact: same area pairs only	includes 0	includes one
GB264c	GBI	0.682863003803341	0.595258679739993	0.767863195487007	-0.217850093434476	-0.366039484864683	-0.0864925158852229	0.683872062003061	0.49173870012099	0.869809245818217	genetic contact: same area pairs only	excludes 0	excludes one
GB265	GBI	0.726580364818582	0.638225778969633	0.818062727082837	0.131412989830124	0.0337880104125173	0.230521231944135	1.18766401141244	1.03198873713413	1.34369161306161	genetic contact: same area pairs only	excludes 0	excludes one
GB273	GBI	0.452216537797559	0.347989182964488	0.55734634511115	0.17247096213191	0.047336302132194	0.305716067603211	1.40982426695759	1.0367701150461	1.75507891258523	genetic contact: same area pairs only	excludes 0	excludes one
GB286c	GBI	0.836781375088583	0.76594157752729	0.916575263485954	0.0141622962919779	-0.101600525271273	0.137691346461824	1.01769392036466	0.8767487052699	1.1767716816743	genetic contact: same area pairs only	includes 0	includes one
GB291c	GBI	0.762472427200841	0.664743636348579	0.863128500737557	-0.0547867109364634	-0.242071895290506	0.108371289266295	0.929325254463504	0.682264597393501	1.15416605026303	genetic contact: same area pairs only	includes 0	includes one
GB296	GBI	0.636185580897342	0.522437852257566	0.740633258786585	-0.149564496289174	-0.301755616018713	-0.0125522516508018	0.771840914744769	0.555340641205907	0.973243479458756	genetic contact: same area pairs only	excludes 0	excludes one
GB297	GBI	0.854462617627963	0.782388720480322	0.92152585618632	0.082986813207689	0.0112090816067949	0.151017800364289	1.09988376852592	1.01260054574549	1.19088541973037	genetic contact: same area pairs only	excludes 0	excludes one
GB298	GBI	0.772697548107732	0.691136384686243	0.853343974152737	0.0460430550333525	-0.0393716241739955	0.142513031672266	1.06385428197837	0.93873690474754	1.18839622548828	genetic contact: same area pairs only	includes 0	includes one
GB299	GBI	0.549977788547707	0.445035903953213	0.657122895317011	-0.0655895059741537	-0.184922442941566	0.0632899663205138	0.892880840809536	0.673462369041144	1.09542418626561	genetic contact: same area pairs only	includes 0	includes one
GB300	GBI	0.744577955559124	0.648775934351386	0.84206589041568	-0.13061749239191	-0.25364670906309	-0.0131386244283875	0.829342442456881	0.681774794943019	0.980993081502083	genetic contact: same area pairs only	excludes 0	excludes one
GB301	GBI	0.725194947772338	0.635788630549637	0.8180315754081	-0.0918030263704314	-0.212771488899685	0.0279474950193614	0.878097635462964	0.71548999874664	1.0311518261093	genetic contact: same area pairs only	includes 0	includes one
GB302c	GBI	0.526947157568618	0.421605822156075	0.631968722020629	-0.113426982700983	-0.244002008502832	0.0197944537762166	0.795838700191406	0.565676428698891	1.0177300076773	genetic contact: same area pairs only	includes 0	includes one
GB304c	GBI	0.662019192045081	0.561588697703991	0.757598678551355	-0.0760352192945413	-0.203351863707142	0.0553210604559272	0.891574680900059	0.695193792295935	1.07723254379472	genetic contact: same area pairs only	includes 0	includes one
GB309c	GBI	0.564562896704832	0.438269944800972	0.688644607123062	0.0671611069492926	-0.0829682061572282	0.206526101179561	1.13870740968121	0.854743711062905	1.42167718632742	genetic contact: same area pairs only	includes 0	includes one
GB313	GBI	0.597613964671376	0.492495191168958	0.704011328725924	-0.0238264412117953	-0.146652246713515	0.0999696302723481	0.97141961259332	0.759192035842025	1.16482531395238	genetic contact: same area pairs only	includes 0	includes one
GB321c	GBI	0.605691567652779	0.493857130375044	0.711772508296714	0.0612207670702592	-0.0933267431762888	0.223801940258705	1.11055791044725	0.816005170347042	1.37216370766706	genetic contact: same area pairs only	includes 0	includes one
GB322c	GBI	0.493618395297604	0.396269855750137	0.593697274465417	0.0158222095500666	-0.172986931104556	0.206896123438751	1.04066171897671	0.626457050159471	1.41192628566225	genetic contact: same area pairs only	includes 0	includes one
GB323c	GBI	0.847209399334351	0.770902845259321	0.922656398017086	0.0419139794300804	-0.052691443995752	0.133012388797542	1.05128853764056	0.936916751071072	1.16618918460718	genetic contact: same area pairs only	includes 0	includes one
GB324	GBI	0.799435371360033	0.725607517098512	0.88371598117547	-0.00260836199088312	-0.0928717751320515	0.0899757728362468	1.00026538510057	0.89193211974214	1.12457348727068	genetic contact: same area pairs only	includes 0	includes one
GB325	GBI	0.683984644350393	0.59604854521447	0.784911376306477	-0.136107699997344	-0.262674614678866	-0.012298254851182	0.8062136105404	0.633347430279034	0.968754740802478	genetic contact: same area pairs only	excludes 0	excludes one
GB326	GBI	0.628256091466613	0.519973467517273	0.745089977326535	0.0305037459530408	-0.0977947145348911	0.153541009621297	1.06119073065582	0.847816472688797	1.26655799557905	genetic contact: same area pairs only	includes 0	includes one
GB327	GBI	0.702841804152424	0.605914964673545	0.799102037905552	0.107304766182944	0.00414793658643953	0.215251912433342	1.16085750810055	0.992840979799396	1.33334711552542	genetic contact: same area pairs only	excludes 0	includes one
GB329c	GBI	0.624745054658114	0.508778100973431	0.748842401932366	0.0607796302836224	-0.12874972693062	0.253299372423527	1.1021234126106	0.773065706932278	1.42598420629883	genetic contact: same area pairs only	includes 0	includes one
GB330c	GBI	0.587445465543862	0.478592688085479	0.705346334551669	0.0712274274947294	-0.12985727239898	0.267539375997161	1.12666059516399	0.777903264453765	1.49315050922279	genetic contact: same area pairs only	includes 0	includes one
GB331C	GBI	0.798479480199787	0.716544044127787	0.877448987875785	0.0404630618530303	-0.0578845079314068	0.136709545445814	1.05424038446188	0.920125625366132	1.1759381241899	genetic contact: same area pairs only	includes 0	includes one
GB332EON_body-part.tallying.system	GBI	0.923619974294161	0.882975711854416	0.969360237197525	0.0462945787940194	0.00436370659811758	0.0880078677117175	1.05098413110973	1.00363212034807	1.0984627940562	genetic contact: same area pairs only	excludes 0	excludes one
GB332EON_decimal.system	GBI	0.593273336951079	0.490435952895342	0.701949633414034	0.108250984865748	-0.00685843686060295	0.236176844313769	1.19660238673031	0.953965987823608	1.42198072956001	genetic contact: same area pairs only	includes 0	includes one
GB332EON_neither	GBI	0.765075862036811	0.682278323119397	0.853118198607696	-0.04181776113954	-0.153555139079547	0.0606701996812393	0.94955100879854	0.807171099374014	1.08024803706595	genetic contact: same area pairs only	includes 0	includes one
GB334	GBI	0.699448238628252	0.603636299484129	0.796996889402926	0.0737763712016072	-0.0418174367782562	0.177566723042153	1.1133108708799	0.933890237077406	1.27614588732591	genetic contact: same area pairs only	includes 0	includes one
GB335	GBI	0.758161543464571	0.673371834612677	0.851376095464803	0.120815356631466	0.0272135974875046	0.214874602179944	1.16540241720219	1.02397349295981	1.30631517958683	genetic contact: same area pairs only	excludes 0	excludes one
GB401	GBI	0.617303554835214	0.505306717138648	0.736039553562321	-0.168383083479216	-0.335281900032198	-0.00425330037818261	0.732835232945174	0.487000227744093	0.990412204657592	genetic contact: same area pairs only	excludes 0	excludes one
GB402	GBI	0.884288734396327	0.826008604630228	0.943628085378532	0.0254887533031908	-0.0390335318495484	0.0948757547883303	1.03032577017347	0.953731149342266	1.10965680903795	genetic contact: same area pairs only	includes 0	includes one
GB403	GBI	0.661021469159664	0.555544133867261	0.767200515154091	-0.307078620203583	-0.441085121493741	-0.176601936771772	0.539693536689265	0.375719997581063	0.692620667454291	genetic contact: same area pairs only	excludes 0	excludes one
GB408	GBI	0.598672957488054	0.497189315762003	0.702960726077548	-0.0154512871326115	-0.14145258565947	0.106314612206791	0.984532155587166	0.773933956257654	1.18769553227602	genetic contact: same area pairs only	includes 0	includes one
GB409	GBI	0.651853906947915	0.545634093831367	0.74634285737879	0.156563421103633	0.0453372294000181	0.264931794650368	1.25124837750472	1.04547630302577	1.45056158433822	genetic contact: same area pairs only	excludes 0	excludes one
GB410	GBI	0.629300545696171	0.508487659739776	0.742343782400596	-0.0100693031481783	-0.139114374235744	0.126046145948791	0.996540860409763	0.776195898527653	1.20422448005255	genetic contact: same area pairs only	includes 0	includes one
GB415	GBI	0.637808066428947	0.519507211159654	0.754826586099532	0.0426574220136038	-0.0844136800261646	0.176583427837429	1.08029453974201	0.844362879644224	1.28045386111443	genetic contact: same area pairs only	includes 0	includes one
GB421c	GBI	0.683556129077183	0.57578512122231	0.797058404604869	0.159463952357351	0.0472878708611001	0.290134725852096	1.24379422838521	1.04010980585956	1.45958502312392	genetic contact: same area pairs only	excludes 0	excludes one
GB422c	GBI	0.62473625117157	0.515440026312976	0.745260319793968	0.175361255510227	0.037177407114516	0.3042521290259	1.29485643676067	1.03754711042074	1.5492969308929	genetic contact: same area pairs only	excludes 0	excludes one
GB430c	GBI	0.709861442972925	0.6156579899788	0.809481091682561	0.166533160419274	0.0641404443465895	0.276618059661409	1.24210423687752	1.06735175188276	1.42219537456095	genetic contact: same area pairs only	excludes 0	excludes one
GB431c	GBI	0.555247398117817	0.432671600510802	0.684372286524322	0.0338026051408587	-0.114336601994242	0.184721914951141	1.08029033921851	0.788449791542699	1.36317953389633	genetic contact: same area pairs only	includes 0	includes one
GB432c	GBI	0.742072961173164	0.647777618515151	0.836151856770523	0.143987722477217	0.040204676031802	0.245092935682335	1.20022299884741	1.04521076769656	1.3627065294955	genetic contact: same area pairs only	excludes 0	excludes one
GB433c	GBI	0.570129406091185	0.463007930276772	0.683329498263684	0.0412410216362027	-0.104083427466592	0.175044141095853	1.0866564137641	0.840099625086404	1.36057610547892	genetic contact: same area pairs only	includes 0	includes one
GB480m	GBI	0.589443843881252	0.489583900086736	0.699514060128988	0.01847922225416	-0.0949539869771628	0.136480571235465	1.04414219031482	0.827883019712435	1.23636713201677	genetic contact: same area pairs only	includes 0	includes one
GB500drm	GBI	0.49039485828198	0.378648996998328	0.608207318444768	0.165275859100534	0.0436685604726157	0.294845704872292	1.36611837870061	1.012927414427	1.68263004231186	genetic contact: same area pairs only	excludes 0	excludes one
GB501drm	GBI	0.437069528169076	0.313729664166239	0.55302333924679	-0.0694637794134894	-0.207883427365606	0.0717128565776764	0.864248929150182	0.563750680832058	1.15491185889409	genetic contact: same area pairs only	includes 0	includes one
GB510m	GBI	0.499671622709159	0.394392142302154	0.61184752953082	0.0512061514032116	-0.0804088720293162	0.200013500933354	1.12021261539034	0.819321805792434	1.43061007398666	genetic contact: same area pairs only	includes 0	includes one
GB522C	GBI	0.561046764799394	0.437968193091934	0.68157761476011	-0.0426413406426388	-0.196074101904454	0.0966362532048141	0.939107758685863	0.680235295340298	1.19014865576599	genetic contact: same area pairs only	includes 0	includes one
GB549drmc	GBI	0.848652569808996	0.7800380221635	0.914651066245854	0.0181356441847397	-0.0601757273953829	0.0986613853871248	1.0236580157558	0.928886598775188	1.12161732101684	genetic contact: same area pairs only	includes 0	includes one
GB550m	GBI	0.514588879308147	0.414793623142835	0.617321627493433	0.286667872252297	0.183348061268628	0.402791558603267	1.58162616363481	1.2690148423025	1.9028116318586	genetic contact: same area pairs only	excludes 0	excludes one
GB551mC	GBI	0.423463341322264	0.308312551709226	0.547320897162018	-0.0104391269319722	-0.14078097360677	0.123429266768904	1.00684367114755	0.68128286868566	1.31287160613626	genetic contact: same area pairs only	includes 0	includes one
GB552m	GBI	0.59304419803661	0.486771131890346	0.700176227185972	0.0913751791585389	-0.0240495442289904	0.206440689401829	1.16882304668056	0.929583653185526	1.37189721400997	genetic contact: same area pairs only	includes 0	includes one
GB553drmcC	GBI	0.643987243237818	0.539802102570925	0.752753529747653	0.120946088720722	-0.00403122667597233	0.239976158504914	1.19997292748973	0.979368509548296	1.41332737875699	genetic contact: same area pairs only	includes 0	includes one
GB555m	GBI	0.643531543904087	0.542286778139933	0.755811347048674	0.219863864547921	0.105398203597726	0.325037969480156	1.35600804489295	1.12787575308997	1.57559013164019	genetic contact: same area pairs only	excludes 0	excludes one
GB556EO	GBI	0.888119015430101	0.816820100367223	0.959715891847353	0.0118569402419877	-0.0743320049157468	0.102390566363849	1.01425778004475	0.909374680445648	1.11578831993836	genetic contact: same area pairs only	includes 0	includes one
GB556m	GBI	0.696356800829108	0.601763784433444	0.801350095392475	0.101623098214317	-0.00528816043849689	0.219221885945828	1.15500021542767	0.96380242414081	1.32707201338268	genetic contact: same area pairs only	includes 0	includes one
GB557drm	GBI	0.66632322033014	0.563884980077001	0.765214794822303	0.220777207504241	0.123312160621359	0.328495043854592	1.34326955473614	1.13128906469487	1.5349217356673	genetic contact: same area pairs only	excludes 0	excludes one
GB558drm	GBI	0.794006290383709	0.707982274123841	0.879583347862406	0.067395280866998	-0.0282570723063389	0.154261025982976	1.08979585753734	0.965505289661253	1.21301248430377	genetic contact: same area pairs only	includes 0	includes one
GB559drm	GBI	0.850982963492557	0.789735436295312	0.92318068423971	-0.0156438178603829	-0.0920168974656398	0.0635772686085796	0.98395297458582	0.895544531747056	1.07909546324956	genetic contact: same area pairs only	includes 0	includes one
GB560drmcC	GBI	0.824552862241782	0.760854097213383	0.895975051486587	0.00800231643448712	-0.0996388954003083	0.113670541537214	1.01145892595432	0.882225099363312	1.14548442071751	genetic contact: same area pairs only	includes 0	includes one
GB561drmc	GBI	0.7176035741176	0.636040450807059	0.804066265800435	-0.0851743024658865	-0.20073862374225	0.0179710453389986	0.885515295291985	0.735260075016141	1.02381811544114	genetic contact: same area pairs only	includes 0	includes one
GB563m	GBI	0.799318941866755	0.724474572595806	0.879077259640396	0.0552395342686931	-0.0320083229688868	0.134098187962332	1.07317151636046	0.961513787356376	1.18144148024038	genetic contact: same area pairs only	includes 0	includes one
GB567drm	GBI	0.718759536835798	0.622295919320179	0.815842651341147	-0.125549668633891	-0.241064051295117	-0.00970284638594254	0.831174568159909	0.683863197952088	0.975507742567575	genetic contact: same area pairs only	excludes 0	excludes one
GB568drm	GBI	0.669971636040588	0.57969794025387	0.768048034628412	-0.0666322935220743	-0.176701866311718	0.0465723605216629	0.907158670717185	0.734207462602123	1.05154306552935	genetic contact: same area pairs only	includes 0	includes one
GB569drmcC	GBI	0.560499509534018	0.465107203819936	0.657671238548991	0.0294557964979318	-0.146059154505978	0.19847941498358	1.05995508046397	0.738346199342113	1.37464464849931	genetic contact: same area pairs only	includes 0	includes one
GB590mC	GBI	0.474959643145163	0.360221767202617	0.591168614437981	0.241486832175485	0.109492448089726	0.382247091365561	1.54186773292049	1.14203001590568	1.93192514380561	genetic contact: same area pairs only	excludes 0	excludes one
GB591mC	GBI	0.625470865871124	0.521603087316774	0.731716839644162	0.0512767515691538	-0.0778034950369614	0.179705978082524	1.09244665780226	0.864811189285481	1.30068545752498	genetic contact: same area pairs only	includes 0	includes one
GB595m	GBI	0.661642489787456	0.55881731096922	0.766983811482022	0.0199793597849197	-0.10144133475357	0.142572130096127	1.03958157415313	0.845454744144388	1.22732226328523	genetic contact: same area pairs only	includes 0	includes one
GB606m	GBI	0.641081898002494	0.527398461303318	0.751353548793202	0.101302187637456	-0.0235987903242575	0.223240453463906	1.17110511091564	0.954676916320306	1.38810778243091	genetic contact: same area pairs only	includes 0	includes one
GB620drmc	GBI	0.79282625382234	0.721151902505434	0.867014216945215	0.0858188188878365	0.00869005913007259	0.165154174634194	1.11197935493883	1.00248685491803	1.21843899413872	genetic contact: same area pairs only	excludes 0	excludes one
GB621drmc	GBI	0.803904603586227	0.725696925974202	0.878948700371018	-0.0541807499800303	-0.144730104387303	0.0366339874772488	0.93573641960866	0.820290977378031	1.03885618501489	genetic contact: same area pairs only	includes 0	includes one
GB622drmc	GBI	0.521178245849067	0.409194921874579	0.628287116668325	0.141851229486243	0.0236151310389007	0.262198182621795	1.29415069884066	1.00067306074667	1.56604408402816	genetic contact: same area pairs only	excludes 0	excludes one
GB623drmc	GBI	0.635438302231877	0.5274747485338	0.734128445159529	0.0620265689519814	-0.0561132649921317	0.172289117621104	1.10882536494404	0.914554565783326	1.30405759152694	genetic contact: same area pairs only	includes 0	includes one
GB624drmc	GBI	0.610986491251535	0.514169941204355	0.712316405055599	-0.0151504498592315	-0.131450408400067	0.0961765576719614	0.984940210090735	0.798664519947507	1.17070377359389	genetic contact: same area pairs only	includes 0	includes one
GB625mC	GBI	0.778326976117185	0.69668037406522	0.85299801457756	0.0477256570322266	-0.0429467837787367	0.13226447681404	1.06544850302336	0.940852674755723	1.17838584141613	genetic contact: same area pairs only	includes 0	includes one
GB701drm	GBI	0.609567456340335	0.497058260055575	0.72152133040061	0.196834269779625	0.0762811220954375	0.316742037879612	1.33951704322818	1.09018043895413	1.59179182523946	genetic contact: same area pairs only	excludes 0	excludes one
GB702drmC	GBI	0.504257514638788	0.39335995699598	0.613090870354067	-0.074969905683699	-0.210158413556101	0.0736881832956724	0.864742259797543	0.592475703495177	1.11864632458538	genetic contact: same area pairs only	includes 0	includes one
GB703drmc	GBI	0.501685365436882	0.385761915606537	0.619140754403228	0.107269571646838	-0.0729340038010076	0.278497620746868	1.22992792172216	0.848476807845506	1.6207954650098	genetic contact: same area pairs only	includes 0	includes one
GB704drm	GBI	0.602031844966851	0.501249137894346	0.710350903371057	0.192016409826453	0.0726724260847128	0.307484258938213	1.33411482054218	1.08495774895433	1.57978435631171	genetic contact: same area pairs only	excludes 0	excludes one
GB777drm	GBI	0.826263665261823	0.749596036060927	0.902287670488074	-0.0350930460375855	-0.118859792120323	0.0522944147618075	0.960573695346713	0.857216292511291	1.06069498839979	genetic contact: same area pairs only	includes 0	includes one
GB800EO	GBI	0.615725525441568	0.505255620116522	0.72655997980347	0.0330156448965996	-0.125489284087894	0.170669117768318	1.0642138928822	0.801804161524875	1.3031818465335	genetic contact: same area pairs only	includes 0	includes one
GB800m	GBI	0.60011293997618	0.495293253695078	0.708640818331571	0.0804498460632861	-0.0460435926179129	0.203940539415722	1.14683291509007	0.911623872658564	1.37093523597242	genetic contact: same area pairs only	includes 0	includes one
GB850drm	GBI	0.751290976225868	0.655791685128889	0.846432089860235	0.0409975096707967	-0.0614404158091598	0.144846206888883	1.06126299655399	0.908574321973604	1.19578542555857	genetic contact: same area pairs only	includes 0	includes one
GB852drmC	GBI	0.602806481338952	0.503457621551471	0.713485029146441	0.0891275497818771	-0.0329914100624777	0.207106872255344	1.16109724235851	0.923711669372689	1.37219131114656	genetic contact: same area pairs only	includes 0	includes one
GB853drm	GBI	0.539653232237875	0.431058817205839	0.651157949338684	0.0150796664769988	-0.114527219782563	0.143672996387095	1.04419340785474	0.792519322630709	1.28905869812399	genetic contact: same area pairs only	includes 0	includes one
GB887drmc	GBI	0.720253820453611	0.635843177900724	0.812249862016744	0.0680015018877638	-0.0320322167957208	0.172232728571588	1.10055127308236	0.93888653581938	1.24390788486881	genetic contact: same area pairs only	includes 0	includes one
GB888drmcC	GBI	0.701647995475586	0.604459167363146	0.804736324032602	0.0153987205143875	-0.110317574625705	0.13226793140229	1.02938682776645	0.84469187079984	1.20013576071269	genetic contact: same area pairs only	includes 0	includes one
GB900EO_conjoined.clauses	GBI	0.70719297977677	0.602040444405517	0.800567465822432	-0.0636702502443482	-0.187964591151731	0.0665858785000515	0.916006192610596	0.738715509330044	1.08691947315065	genetic contact: same area pairs only	includes 0	includes one
GB900EO_marker.of.standard.with.elsewhere.locational.meaning	GBI	0.579874035038645	0.485021438310446	0.680736809325463	-0.0059351316880214	-0.133121798363597	0.130750248311985	0.999551139176273	0.777758091166992	1.23853005071268	genetic contact: same area pairs only	includes 0	includes one
GB900EO_neither	GBI	0.507052375001974	0.401143851622515	0.620593639742892	0.0370740930586423	-0.103186678725439	0.179498429395359	1.09185008919733	0.783955353736901	1.37123316114198	genetic contact: same area pairs only	includes 0	includes one
GB945m	GBI	0.827568791081789	0.755152065018163	0.904513129215109	0.0919719393508323	0.0135762151043638	0.166435979429978	1.11478871963225	1.01272894511093	1.21772331568689	genetic contact: same area pairs only	excludes 0	excludes one
GB947mc	GBI	0.731309680802323	0.630132220766268	0.828405523601853	-0.047418430791683	-0.225327277112154	0.128119828619688	0.936501566650316	0.687125871001584	1.18005555003667	genetic contact: same area pairs only	includes 0	includes one
GB949m	GBI	0.566128693557885	0.434811963844538	0.693376916065401	0.135390347661314	-0.00763108894346121	0.2724011295313	1.2645760348088	0.956360828890927	1.55045418340017	genetic contact: same area pairs only	includes 0	includes one
GB950m	GBI	0.581302656748654	0.472056529833684	0.684546809266483	-0.0962251813935815	-0.221232713484589	0.0317597765613393	0.844758990405673	0.637225606211096	1.03080003125899	genetic contact: same area pairs only	includes 0	includes one
GB951drmcC	GBI	0.514599580931046	0.405172859977628	0.617412700075356	-0.119131015312311	-0.235107172010925	0.00797741353795184	0.780949589035509	0.575995446631182	0.974688853443345	genetic contact: same area pairs only	includes 0	excludes one
GB952drmcC	GBI	0.744737471428989	0.651033829842492	0.83672770873976	-0.0395792053344743	-0.150832422510788	0.0707694014644242	0.952315493757488	0.806081975226411	1.0968367377096	genetic contact: same area pairs only	includes 0	includes one
GB953drmcC	GBI	0.691353075331248	0.579807150365688	0.811950304258869	0.0422078591941055	-0.141627495090622	0.213819808226037	1.06418640796871	0.774251142475065	1.31949696609087	genetic contact: same area pairs only	includes 0	includes one
GB954drmcC	GBI	0.86693478598671	0.800314509498537	0.934587631412181	0.0659530165322554	-3.92388820683598e-05	0.13430524379782	1.07853100693518	0.996337542031286	1.1631748510845	genetic contact: same area pairs only	includes 0	includes one
GB955drmc	GBI	0.805154374706291	0.729435084864479	0.886816703995055	0.067099884530094	-0.0180985979507545	0.149192471652618	1.08748648791043	0.976568497649395	1.19963200156847	genetic contact: same area pairs only	includes 0	includes one
GB990drmcC	GBI	0.571034323579954	0.4694496374674	0.683817455423427	0.110673496718328	-0.0148081526379737	0.234513585048357	1.20972317344985	0.951792934068374	1.45577382578795	genetic contact: same area pairs only	includes 0	includes one
GB991drmcC	GBI	0.767762952904946	0.685215375275339	0.857293629904412	0.104836645104609	0.0148521002797355	0.197123074613984	1.14218128927769	1.00086245301358	1.26893615451695	genetic contact: same area pairs only	excludes 0	excludes one
GB995F_adj-noun.and.dem-noun	GBI	0.732662743414144	0.647714788412871	0.816228461831598	0.0974165993590504	-0.00507562903833658	0.194408788194186	1.13842573809501	0.992948591620389	1.29124674398147	genetic contact: same area pairs only	includes 0	includes one
GB995F_adj-noun.and.noun-dem	GBI	0.810912310214029	0.733667805470725	0.891322694071092	0.0486984156357612	-0.0391909248396003	0.13808991070758	1.06339615917376	0.947827392680752	1.17856834256328	genetic contact: same area pairs only	includes 0	includes one
GB995F_noun-adj.and.dem-noun	GBI	0.863952481535655	0.798058924466049	0.931964919848265	0.0674797345767913	-0.00418936155006944	0.132002600001198	1.0803518584467	0.99333610108217	1.16155171451047	genetic contact: same area pairs only	includes 0	includes one
GB995F_noun-adj.and.noun-dem	GBI	0.726156186722216	0.622924460299789	0.829833508151892	0.144207973025884	0.0387157758257478	0.252883411045262	1.20763923362014	1.02579178318294	1.37366680379651	genetic contact: same area pairs only	excludes 0	excludes one
TLI0005	TLI	0.655318862518829	0.545735600376507	0.756921705333313	-0.0415688330759987	-0.243850871464492	0.165335731982803	0.942449883651722	0.625971093497515	1.26006067259181	genetic contact: same area pairs only	includes 0	includes one
TLI0035	TLI	0.949638258845159	0.911354021399648	0.989502156307904	0.031141515267106	-0.00462283701683008	0.0716483658733867	1.03342705820482	0.995269497849081	1.07918546399524	genetic contact: same area pairs only	includes 0	includes one
TLI0044	TLI	0.545552669280704	0.422906653548028	0.676034385387814	0.081965326143045	-0.103286622559666	0.26526264008836	1.16999196883152	0.789941512343035	1.52466245280166	genetic contact: same area pairs only	includes 0	includes one
TLI0081	TLI	0.815053122038628	0.708855167225681	0.922229182831495	-0.0157147934418684	-0.204502833492457	0.172495073336234	0.981437446196706	0.721683987207008	1.21016507633813	genetic contact: same area pairs only	includes 0	includes one
TLI0096	TLI	0.874503470490388	0.806045481810355	0.947879291933842	0.0751269091913876	0.00259092819405293	0.154746782865763	1.08810903035052	0.995858506774586	1.18413395923779	genetic contact: same area pairs only	excludes 0	includes one
TLI0102_cat-based	TLI	0.93857878074309	0.890908808416679	0.987080197469847	0.0294682202694942	-0.0163597800665261	0.0884607330095764	1.03209405308363	0.975888791067496	1.09265256653451	genetic contact: same area pairs only	includes 0	includes one
TLI0102_lex-based	TLI	0.907471934080354	0.85032290857487	0.97114297803111	-0.0442792029425892	-0.172068217405919	0.0836759142390038	0.951206331190879	0.801798773646282	1.08983313621181	genetic contact: same area pairs only	includes 0	includes one
TLI0102_none	TLI	0.865754515862475	0.792893137597345	0.947806732077268	-0.042656176681296	-0.1960087428563	0.113846556893164	0.951137065811321	0.756780308905863	1.1257578303557	genetic contact: same area pairs only	includes 0	includes one
TLI0107	TLI	0.802760814481138	0.709171206603825	0.89912526750626	-0.156808522987403	-0.39171581517978	0.0717535457162093	0.803888967429119	0.49568227888621	1.08383928118525	genetic contact: same area pairs only	includes 0	includes one
TLI0120_restricted	TLI	0.896616389725204	0.834440717379395	0.959802619258011	0.0469245393321676	-0.0323175081375157	0.12366146692517	1.05351359914428	0.965244270767056	1.14842845970744	genetic contact: same area pairs only	includes 0	includes one
TLI0120_semi-restricted	TLI	0.892681052799074	0.830248052563705	0.96388349441927	0.0486125776028894	-0.0213012776461012	0.137497403068108	1.05582634495877	0.97582397231052	1.16633537285267	genetic contact: same area pairs only	includes 0	includes one
TLI0120_unrestricted	TLI	0.926975591641981	0.875939468128078	0.979465960446241	0.0327293833282985	-0.0206235264700848	0.103037599076274	1.03603734095726	0.977338925741197	1.11845954962923	genetic contact: same area pairs only	includes 0	includes one
TLI0140	TLI	0.939433733094144	0.893881109401271	0.987807657014682	0.0299062922272036	-0.0130287546463145	0.0888488905390892	1.0325718682547	0.978617104605025	1.09221199995199	genetic contact: same area pairs only	includes 0	includes one
TLI0155	TLI	0.702726265386781	0.601828524148972	0.809164851972882	0.0335145219380198	-0.160280805822605	0.233916113877254	1.05236230516039	0.76497594380758	1.35791332704929	genetic contact: same area pairs only	includes 0	includes one
TLI0164	TLI	0.852387018597468	0.762115979889968	0.94452417385114	0.0683480930096961	-0.0222099748107846	0.189260019355566	1.08316417226709	0.949870165025401	1.22305822499282	genetic contact: same area pairs only	includes 0	includes one
TLI0179	TLI	0.686762705531014	0.582123414999655	0.79512534104895	0.0511292147833744	-0.131552310568935	0.214652696180879	1.08194686381058	0.804760124803313	1.33767640059763	genetic contact: same area pairs only	includes 0	includes one
TLI0180	TLI	0.523486957396956	0.390970208520884	0.656535544504999	0.112976911628644	-0.0781519404289651	0.322085496435157	1.24128175794815	0.800036175661449	1.66576086147875	genetic contact: same area pairs only	includes 0	includes one
TLI0360	TLI	0.87252050660754	0.79200938284972	0.948071088872739	0.029928034053893	-0.0756477032431675	0.137697807777296	1.03606207365839	0.907467368394456	1.1639141259654	genetic contact: same area pairs only	includes 0	includes one
TLI0364	TLI	0.832019802282382	0.757417274792767	0.909566927860693	0.0453231632649701	-0.0804265583905764	0.166016627755007	1.05635908784109	0.892889724475071	1.20371701871829	genetic contact: same area pairs only	includes 0	includes one
TLI0370	TLI	0.866236789996061	0.788179445087324	0.953931740358311	-0.0190316838859448	-0.154466364156023	0.121002798088051	0.979421304175646	0.804316922072898	1.13236412766501	genetic contact: same area pairs only	includes 0	includes one
TLI0371	TLI	0.910650660486518	0.846348059093753	0.978049394895555	0.04643221265085	-0.0178140565871319	0.119390284121428	1.05256712945463	0.978064126555701	1.1389385731512	genetic contact: same area pairs only	includes 0	includes one
TLI0373	TLI	0.760477342109377	0.648543796713988	0.872615490634881	0.13612590315227	0.0130307679896846	0.272588727174929	1.18681239810248	1.00494390769372	1.39768361216331	genetic contact: same area pairs only	excludes 0	excludes one
TLI0374	TLI	0.911051027444283	0.855978152601956	0.974265086150688	0.045702385347169	-0.0178609124370871	0.11491544123831	1.05140604738332	0.979891140522622	1.13443381601585	genetic contact: same area pairs only	includes 0	includes one
TLI0376	TLI	0.781687696853618	0.682951524771647	0.888620836937784	-0.128180733329358	-0.341307759298861	0.0709732957564796	0.837630195716491	0.551803724020163	1.08484460120232	genetic contact: same area pairs only	includes 0	includes one
TLI0378	TLI	0.769471737238008	0.654363438493342	0.885253562326113	0.130700241029796	0.0110924445498639	0.264023853300258	1.17784721566271	0.995129008292175	1.37673833002233	genetic contact: same area pairs only	excludes 0	includes one
TLI0381	TLI	0.875627685746246	0.798657194585834	0.95316870153765	0.0661817205990596	-0.0131548164320314	0.159326159258659	1.07812061145515	0.97222741465497	1.18545036853876	genetic contact: same area pairs only	includes 0	includes one
TLI0383	TLI	0.93106974167303	0.875729883919996	0.984033917424563	0.035446106099353	-0.0121840027759504	0.101402711783389	1.03910966234476	0.97787224981761	1.10657792515886	genetic contact: same area pairs only	includes 0	includes one
TLI0388	TLI	0.365199841972397	0.233286124285823	0.492071055326739	0.0876628538616936	-0.154474494867534	0.302854253634707	1.28452093765839	0.558337520360389	1.93529113161714	genetic contact: same area pairs only	includes 0	includes one
TLI0392	TLI	0.811966575569514	0.701581142667954	0.917327579920976	-0.000500721973894057	-0.15659507474432	0.163118620849818	1.00269186678076	0.778719619950544	1.19290319553376	genetic contact: same area pairs only	includes 0	includes one
TLI0398	TLI	0.921069416412071	0.868177970281205	0.979090452380322	0.0417259750967204	-0.0104786190008166	0.107596299000747	1.04649923572217	0.983666691587392	1.11954963867274	genetic contact: same area pairs only	includes 0	includes one
TLI0400	TLI	0.925422022066825	0.873438556252396	0.982037536115163	0.0381037420282536	-0.0147720285277996	0.105708244637383	1.04223807088909	0.979901236402194	1.11748093400213	genetic contact: same area pairs only	includes 0	includes one
TLI0401	TLI	0.938599184802178	0.8922491161345	0.988567948920402	0.0311648150608944	-0.0130639311442359	0.087652486494834	1.03398866482083	0.984241568418642	1.09681643145452	genetic contact: same area pairs only	includes 0	includes one
TLI0430	TLI	0.811882671678359	0.72353555731564	0.893834835363625	0.0746818870325445	-0.0531846184423208	0.205067318134471	1.09443795732162	0.930459878913027	1.27391932510109	genetic contact: same area pairs only	includes 0	includes one
TLI0431	TLI	0.68192879587893	0.578855436551338	0.794420680228482	0.0637302755103831	-0.125763069213322	0.255039199983152	1.1005409622347	0.791131725888	1.38809327198186	genetic contact: same area pairs only	includes 0	includes one
TLI0440	TLI	0.836385698364621	0.749136020360327	0.922453756376612	0.0702228053061492	-0.0412401829381923	0.190803720916225	1.08667083566843	0.935593145667019	1.23528734237324	genetic contact: same area pairs only	includes 0	includes one
TLI0453	TLI	0.780602978751543	0.696780882841571	0.870934681001678	0.0226885075207074	-0.10236452869064	0.155045807599451	1.03325321779278	0.856730304739708	1.20027570954965	genetic contact: same area pairs only	includes 0	includes one
TLI0512	TLI	0.756608650682128	0.630875061047334	0.88650454304749	0.0136158774182248	-0.177085509849283	0.219809587486456	1.02183035658569	0.746396246560448	1.30980650343989	genetic contact: same area pairs only	includes 0	includes one
TLI0513	TLI	0.860318519407767	0.777228461856024	0.95071886486555	0.0550193268694066	-0.0416609878123795	0.176189276028641	1.0661495048047	0.943901022076066	1.21751582847964	genetic contact: same area pairs only	includes 0	includes one
TLI0514	TLI	0.536980602800498	0.405354899232592	0.669702459605494	-0.0536351582711432	-0.316486375389821	0.226994459543265	0.905551088961213	0.367305950646181	1.40743652276182	genetic contact: same area pairs only	includes 0	includes one
TLI0515	TLI	0.577378673812752	0.45281068727334	0.702566412134976	0.170883321486791	-0.0596139813604063	0.382386476299106	1.31025594915312	0.862894438044052	1.72742552242985	genetic contact: same area pairs only	includes 0	includes one
TLI0517	TLI	0.604121200871581	0.465557457009181	0.747215903527056	0.0520391591372059	-0.195465509302424	0.300468392893917	1.09523397999553	0.61479787174241	1.5086509341147	genetic contact: same area pairs only	includes 0	includes one
TLI0518	TLI	0.816179729654761	0.713952302973489	0.927390449107239	-0.215117856550863	-0.463421287796233	0.0492444729511384	0.734096658721179	0.41772086996341	1.06423824080327	genetic contact: same area pairs only	includes 0	includes one
TLI0519	TLI	0.597569031011249	0.464130609289065	0.7213673339932	-0.190568608442992	-0.448199825163958	0.077378370371851	0.680821441242213	0.237127654213532	1.11431668838797	genetic contact: same area pairs only	includes 0	includes one
TLI0549	TLI	0.530595248838176	0.412786751867272	0.64688325755044	0.0308434598378952	-0.130189336027043	0.202283191482629	1.07626514735676	0.753659537511523	1.40943633417428	genetic contact: same area pairs only	includes 0	includes one
TLI0552	TLI	0.679700892787724	0.558689195960545	0.808521173805478	0.00700766631403445	-0.156452007227946	0.176672109887245	1.02234105862298	0.756961696974374	1.26024130642987	genetic contact: same area pairs only	includes 0	includes one
TLI0559	TLI	0.914036193402159	0.850280888632996	0.978514900432193	0.0595599881427934	0.00526775334309793	0.123883493978231	1.06734182594304	1.00364062685318	1.14419547861535	genetic contact: same area pairs only	excludes 0	excludes one
TLI0560	TLI	0.643349394332453	0.5380145587374	0.754787220560012	-0.0651201855785831	-0.24086189781164	0.0900161471526045	0.907568810350528	0.643164846062285	1.14677532577354	genetic contact: same area pairs only	includes 0	includes one
TLI0570	TLI	0.743754827537408	0.645673399471135	0.841926387089729	0.20427847243949	0.11270283385254	0.310012553182149	1.28321692326053	1.11628887675752	1.45077929911865	genetic contact: same area pairs only	excludes 0	excludes one
TLI0578	TLI	0.924098386819286	0.8693814559171	0.980345671367216	0.0536184817886703	0.00261177113590672	0.106412301676258	1.05959485731843	1.00136013113555	1.12092662558235	genetic contact: same area pairs only	excludes 0	excludes one
TLI0580	TLI	0.739673416989867	0.626849431392873	0.861964229182527	-0.14679037254015	-0.327959744871916	0.0176951444183703	0.808038369081518	0.5813474255765	1.02617519193952	genetic contact: same area pairs only	includes 0	includes one
TLI0582	TLI	0.772404633151291	0.679133549722851	0.867171249989081	0.147047978910852	0.0481741009378298	0.250723948440287	1.19694664765929	1.04104053888512	1.34635346076075	genetic contact: same area pairs only	excludes 0	excludes one
TLI0589	TLI	0.894002972475099	0.83571948163686	0.959282611239249	0.0780825315797596	0.018171683871499	0.13748035533469	1.089282691173	1.01517688744459	1.15966782779731	genetic contact: same area pairs only	excludes 0	excludes one
TLI0592	TLI	0.855450574231676	0.78638174596138	0.933922103807585	0.109111884366723	0.0375268325115293	0.181938819976511	1.13069029076761	1.03747573840523	1.22609218909501	genetic contact: same area pairs only	excludes 0	excludes one
TLI0596	TLI	0.843722830451975	0.763375407175456	0.925532181995348	0.120647540590773	0.0435533494069005	0.197767519699598	1.14699082598448	1.04682745170996	1.25568598734058	genetic contact: same area pairs only	excludes 0	excludes one
TLI0598	TLI	0.928819493719924	0.882782579099856	0.976915425651453	0.049268062866334	0.00695676815954216	0.0973350410316631	1.05406535900337	1.0042445645776	1.10703722159149	genetic contact: same area pairs only	excludes 0	excludes one
TLI0604	TLI	0.645333955267001	0.537764643318613	0.75372975316235	0.00724999209728598	-0.156713132751148	0.171741335318428	1.02125165273828	0.74200377764889	1.2640362126939	genetic contact: same area pairs only	includes 0	includes one
TLI0608	TLI	0.759955762229008	0.67106606072545	0.847278864074097	0.0677363905294163	-0.0364749775538526	0.163453313035174	1.09516424892087	0.959674577681115	1.24530838943551	genetic contact: same area pairs only	includes 0	includes one
TLI0612	TLI	0.896277352568334	0.847094216513129	0.951150064190598	-0.0176265635029431	-0.0836103956645974	0.0489414672314988	0.981629464179246	0.908864709703958	1.05671834665743	genetic contact: same area pairs only	includes 0	includes one
TLI0613	TLI	0.908452997823359	0.863541454275722	0.961195478540746	0.0281021778602148	-0.0272200524928684	0.0823261739289226	1.032120024014	0.969256957000805	1.09312857935992	genetic contact: same area pairs only	includes 0	includes one
TLI0615	TLI	0.608330571810672	0.495108474461242	0.715556852193152	0.0599696071578334	-0.072661445274234	0.186563522907804	1.11302589823031	0.863295764492445	1.32656046754774	genetic contact: same area pairs only	includes 0	includes one
TLI0616	TLI	0.930658424216577	0.891290375017694	0.972573224570154	0.0395760799540805	-0.00422215410622317	0.0803084644261157	1.04335098077719	0.994978999763266	1.08943658208138	genetic contact: same area pairs only	includes 0	includes one
TLI0617	TLI	0.902627204424222	0.851795980557226	0.961134815909032	-0.0119407488457245	-0.0799034540641581	0.0519632069835004	0.988277139296332	0.913941453696594	1.06021514230723	genetic contact: same area pairs only	includes 0	includes one
TLI0621	TLI	0.866262843319635	0.802226552734305	0.933999080770366	-0.139869349285818	-0.232059644905575	-0.0452297843914307	0.840547320500764	0.739627827331131	0.939481045282677	genetic contact: same area pairs only	excludes 0	excludes one
TLI0624	TLI	0.7345447270263	0.634107392214425	0.844512672217115	-0.0350223451894413	-0.15534467366104	0.0934513614688759	0.960347725173363	0.788009551872146	1.11882683863373	genetic contact: same area pairs only	includes 0	includes one
TLI0629	TLI	0.897533606710816	0.845722854121941	0.957285714230544	0.0596570405834966	0.00224462580260132	0.116069778922918	1.06818047596306	1.00192572248228	1.13704732401565	genetic contact: same area pairs only	excludes 0	excludes one
TLI0630	TLI	0.858267326625845	0.793294909367848	0.931442555684094	-0.19647333233768	-0.293357255407785	-0.0978866467924341	0.77309231124277	0.668346616284884	0.875339740444266	genetic contact: same area pairs only	excludes 0	excludes one
TLI0631	TLI	0.692789865273936	0.586857745007953	0.802176584070297	0.0431806379231609	-0.0789169261529572	0.166914253294699	1.07288236224165	0.873176907624753	1.24978877333638	genetic contact: same area pairs only	includes 0	includes one
TLI0635	TLI	0.573138492468813	0.474661941004337	0.675061108403274	0.0472953511429066	-0.0750352825301974	0.169705055056027	1.09532479666011	0.866275848576202	1.31862365408512	genetic contact: same area pairs only	includes 0	includes one
TLI0636	TLI	0.697221229232722	0.588699469608636	0.802709274816674	-0.0779949625354118	-0.21176372828836	0.0505430940430304	0.896713686439512	0.710337008094576	1.06589716125724	genetic contact: same area pairs only	includes 0	includes one
TLI0640	TLI	0.753245975177586	0.664162600672594	0.857930080807413	0.0615876770643684	-0.0498297016199495	0.166495214231914	1.08894332142707	0.930296728661436	1.23782989411893	genetic contact: same area pairs only	includes 0	includes one
TLI0642	TLI	0.695469501162314	0.58490303614057	0.811257826303609	-0.0636807227254255	-0.196335710246174	0.0681591528601055	0.918196846274138	0.736670133706654	1.09875281218595	genetic contact: same area pairs only	includes 0	includes one
TLI0654	TLI	0.677220432119993	0.568706713499289	0.785483300011934	0.0564407204933373	-0.126574215268884	0.225611530764016	1.09177597530621	0.819221433089122	1.370909947454	genetic contact: same area pairs only	includes 0	includes one
TLI0668_'Have'	TLI	0.591272357547032	0.46392142238311	0.708252712734808	-0.139988463521852	-0.336815152586721	0.0724622291140256	0.77179288657458	0.426426551321511	1.09457468058792	genetic contact: same area pairs only	includes 0	includes one
TLI0668_Conjunctional	TLI	0.793002941458661	0.698426223415411	0.899323243965352	-0.0112072225838584	-0.169020600828694	0.143160152103523	0.990317107840306	0.774594038202417	1.18156584944626	genetic contact: same area pairs only	includes 0	includes one
TLI0668_Genitive	TLI	0.830048073620814	0.749133513595777	0.915137957724542	0.0501186119751619	-0.0587050605919215	0.174297010827544	1.06352681870174	0.917488936313851	1.21401791754256	genetic contact: same area pairs only	includes 0	includes one
TLI0668_Locational	TLI	0.663578468562913	0.555341854531378	0.770233123854925	-0.0782387825538154	-0.278112901805408	0.115237288926659	0.888901606591528	0.586063523916766	1.17610065058166	genetic contact: same area pairs only	includes 0	includes one
TLI0668_Topic	TLI	0.773285524825764	0.666277702374962	0.881395789231972	0.156172239565485	0.046426020026862	0.267886322284806	1.21033054255247	1.03409146625595	1.37347054286256	genetic contact: same area pairs only	excludes 0	excludes one
TLI0670	TLI	0.620596801811381	0.499321575135404	0.737106349695705	0.0405432123307605	-0.136978819176485	0.20864388111231	1.07880243781197	0.793421159624934	1.38158223571883	genetic contact: same area pairs only	includes 0	includes one
TLI0672	TLI	0.668256530903467	0.543706391583467	0.800113521409957	-0.109625701304979	-0.295082566330198	0.0737255446041636	0.844718830413386	0.569379944034493	1.10528908123271	genetic contact: same area pairs only	includes 0	includes one
TLI0673_Conjoined	TLI	0.870332830591777	0.792516822839187	0.952644920681377	0.0743402339941407	-0.00501058725693526	0.162629547250052	1.08832767294443	0.988333647172499	1.19896103568131	genetic contact: same area pairs only	includes 0	includes one
TLI0673_Exceed	TLI	0.694808353870506	0.591093304957919	0.794747026429198	0.0271049717801771	-0.153451323732893	0.222212776264769	1.04411552003577	0.74785296774576	1.31477588515157	genetic contact: same area pairs only	includes 0	includes one
TLI0673_Locational	TLI	0.502359467115209	0.372643450274879	0.627769231932467	-0.221276225122025	-0.432481763717368	-0.0227077224758407	0.564341658032467	0.172692173688145	0.922049471254561	genetic contact: same area pairs only	excludes 0	excludes one
TLI0673_Particle	TLI	0.870809213609871	0.805824894068004	0.937900001745666	-0.179185091413489	-0.356098875100983	0.00992157455665788	0.7940698833116	0.577960955165258	1.00224812583512	genetic contact: same area pairs only	includes 0	includes one
TLI0674_Gap	TLI	0.718322961517421	0.625868968280594	0.815720851782457	-0.113353904713892	-0.333591355005787	0.11775488196822	0.843970416006911	0.51095757387613	1.14441117624599	genetic contact: same area pairs only	includes 0	includes one
TLI0674_Non-reduction	TLI	0.841578133811005	0.765060273020998	0.916057462595179	0.0864440041485453	0.00202202142127539	0.184989432126258	1.10509720381432	0.990564052020689	1.2261145032208	genetic contact: same area pairs only	excludes 0	includes one
TLI0674_Pronoun-retention	TLI	0.850788795480401	0.774329924691159	0.926861407137029	0.0387688936494315	-0.0743466560962708	0.15565130971954	1.04729549146364	0.898229265248798	1.18206041186155	genetic contact: same area pairs only	includes 0	includes one
TLI0674_Relative.pronoun	TLI	0.904155790131764	0.854713823808962	0.957500401909393	-0.0858123197443598	-0.239233998135613	0.0582226817920941	0.90511698576941	0.737510387789617	1.06846834499115	genetic contact: same area pairs only	includes 0	includes one
TLI0682_Complex	TLI	0.710883383989062	0.611357952515702	0.824540358433342	0.00510407873526563	-0.153638390948785	0.157760522744646	1.01476650876473	0.791740923288165	1.2419872053222	genetic contact: same area pairs only	includes 0	includes one
TLI0682_Moderately.complex	TLI	0.537028143577608	0.416414116182417	0.646543044313379	0.145957892256397	-0.0113844592026802	0.306437670169687	1.29225716224737	0.949737149456599	1.64015628433846	genetic contact: same area pairs only	includes 0	includes one
TLI0682_Simple	TLI	0.812521565641129	0.733722146686458	0.905573855279455	0.0611549292517491	-0.0477671210493027	0.170760608725981	1.07941286781318	0.936762060281716	1.22310933246979	genetic contact: same area pairs only	includes 0	includes one
TLI0738_Average	TLI	0.741105290742197	0.640518278729583	0.839827049973682	0.0495146461256488	-0.0865173494385184	0.187430202488458	1.07345130401035	0.878392558554657	1.27056832044604	genetic contact: same area pairs only	includes 0	includes one
TLI0738_Large	TLI	0.818077033738561	0.732799586720199	0.907976746412654	0.106107780958465	0.0124324841789527	0.200650361726864	1.13438926247812	1.00814076323012	1.26556353983484	genetic contact: same area pairs only	excludes 0	excludes one
TLI0738_Moderately.large	TLI	0.748326239232405	0.663247125067394	0.843646105243356	-0.0671231770917595	-0.216150079811215	0.0849262431000065	0.914576687913366	0.711315128210364	1.10650785393679	genetic contact: same area pairs only	includes 0	includes one
TLI0738_Moderately.small	TLI	0.71344192286197	0.613291501569719	0.822774313142666	-0.0681780720269821	-0.227346691241048	0.0884344497555118	0.910912075957376	0.686619688780603	1.12626987880101	genetic contact: same area pairs only	includes 0	includes one
TLI0738_Small	TLI	0.78631003131793	0.692389967076116	0.879046494458927	0.0881537884708041	-0.0200899618829539	0.205738151331405	1.1177198499703	0.965066303705784	1.28019601337118	genetic contact: same area pairs only	includes 0	includes one
TLI0751_Average.(5-6)	TLI	0.583640628581246	0.47380833653069	0.693691815709844	-0.0228090983220968	-0.196042359261426	0.148046074001833	0.972433586926111	0.659824607697905	1.25523475443963	genetic contact: same area pairs only	includes 0	includes one
TLI0751_Large.(7-14)	TLI	0.530647521972547	0.410087020269127	0.636906626582598	0.196688641043451	0.0402400741935364	0.354911948281567	1.39435946493398	1.02292721759845	1.7420899414334	genetic contact: same area pairs only	excludes 0	excludes one
TLI0751_Small.(2-4)	TLI	0.765882040899984	0.668272415661648	0.858847274158849	0.0571496169233205	-0.0643968255505727	0.185659593054091	1.0804914317195	0.911341814542219	1.25888269365066	genetic contact: same area pairs only	includes 0	includes one
TLI0766_Different.inflection	TLI	0.778498298209247	0.67985346557934	0.871524647107054	-0.00370724091538782	-0.171206807097864	0.161866407682843	0.998796374572912	0.780280725302913	1.22359571889956	genetic contact: same area pairs only	includes 0	includes one
TLI0766_Different.stem	TLI	0.797233619026151	0.694320207945439	0.909505194388154	0.0866237022977104	-0.0343120662218775	0.219441662398432	1.11453772494318	0.925991518857921	1.28030703373767	genetic contact: same area pairs only	includes 0	includes one
TLI0766_Identical	TLI	0.580667679709052	0.450345341227895	0.70356017844482	0.176262010194183	-0.0197451799225542	0.356684208048365	1.32304832848645	0.937284843621116	1.68680821077888	genetic contact: same area pairs only	includes 0	includes one
[truncated: 1,063 more rows]
