# Supplementary material for: Patterns of genetic admixture reveal similar rates of borrowing across diverse scenarios of language contact
Source: Sci Adv. 2025 Aug 29;11(35):eadv7521. doi: 10.1126/sciadv.adv7521 (PMC12396315; doi:10.1126/sciadv.adv7521)
Supplement: Supplementary file 2 — Tables S1 to S3, S24, and S25 [file sciadv.adv7521_tables_s1_to_s3_s24_and_s25.zip › adv7521_table_s25.csv]

feature_state	dataset	mean_baseline	HPDI_lower_baseline	HPDI_upper_baseline	mean_diff	HPDI_lower_diff	HPDI_upper_diff	mean_RR	HPDI_lower_RR	HPDI_upper_RR	model	diff_interval_includes_zero	RR_interval_includes_one
GB020c	GBI	0.703452451694016	0.659172533896256	0.746139437221414	0.169620491263986	0.10602182357145	0.235480216328491	1.24264479891086	1.14111176411919	1.34582802693651	genetic contact: all pairs	excludes 0	excludes one
GB021c	GBI	0.562580007704611	0.513866428893712	0.61122922927502	-0.193918053898315	-0.299615577728599	-0.0879177481849636	0.656169082205924	0.475244156162401	0.838825530573046	genetic contact: all pairs	excludes 0	excludes one
GB022c	GBI	0.511871559257387	0.464987676821703	0.561035237766831	0.243695877903213	0.159204855008987	0.336040462973589	1.48012113139748	1.28621158720069	1.6773350582146	genetic contact: all pairs	excludes 0	excludes one
GB023c	GBI	0.490362495394917	0.442338488722629	0.536906943954066	0.0885912762039524	-0.0121712119142701	0.189463262567773	1.18365546331328	0.963556488976916	1.38756631738068	genetic contact: all pairs	includes 0	includes one
GB024e	GBI	0.500089603752362	0.455133485583047	0.550089104497372	0.340686316065157	0.279189686490908	0.401492308861356	1.68670670655713	1.50327784880335	1.84489441866173	genetic contact: all pairs	excludes 0	excludes one
GB026	GBI	0.861919225231898	0.831287221775712	0.893202129607268	0.00989713184021522	-0.0389673349867953	0.0603231475136916	1.01183984812191	0.954533169506049	1.070764462539	genetic contact: all pairs	includes 0	includes one
GB027	GBI	0.527158868822143	0.477123274370385	0.571992009471035	0.0059703500515919	-0.073279507924238	0.0860130797015392	1.0137389232012	0.860878595405169	1.16432806515126	genetic contact: all pairs	includes 0	includes one
GB028	GBI	0.55458555460711	0.506244892259179	0.601787640749004	0.0770525190004672	0.00563129473287116	0.148062075529389	1.1413992660415	1.01062172322662	1.28031734245211	genetic contact: all pairs	excludes 0	excludes one
GB030	GBI	0.547566166627684	0.501685955553931	0.594150543026368	-0.217238404964098	-0.289099069876537	-0.143241552776941	0.604320628027636	0.481892429580158	0.723076632348612	genetic contact: all pairs	excludes 0	excludes one
GB031	GBI	0.664075281863633	0.618108119818267	0.707908461021294	0.0825382550392015	0.014447046768284	0.150596246764731	1.1258454394425	1.01743072726724	1.23183316536918	genetic contact: all pairs	excludes 0	excludes one
GB035	GBI	0.477752025999671	0.429199703765824	0.524575097334327	-0.0315439881340683	-0.105059633506223	0.0466048594984889	0.936663205033654	0.781741028309518	1.09402477679639	genetic contact: all pairs	includes 0	includes one
GB036	GBI	0.840460688474071	0.806835621187763	0.873334348005854	0.0811304031857213	0.0401945893443476	0.120764433379245	1.09707146472694	1.04482550813323	1.14599189995553	genetic contact: all pairs	excludes 0	excludes one
GB037	GBI	0.809133400598542	0.771222488984407	0.844966444162846	-0.0234799781975464	-0.0848403827976194	0.0384194998256137	0.971482764280917	0.895485038750351	1.04750408971654	genetic contact: all pairs	includes 0	includes one
GB038c	GBI	0.608753481331256	0.560513383797514	0.659390238996534	0.072342518665553	-0.0736038677584068	0.230397115013976	1.11963490129911	0.87147553259895	1.37844880524072	genetic contact: all pairs	includes 0	includes one
GB039c	GBI	0.615088960233948	0.569913484820962	0.660388303812965	0.104395466096895	0.0342720116421167	0.176565006820069	1.171607615706	1.04886113789445	1.29529614542151	genetic contact: all pairs	excludes 0	excludes one
GB041c	GBI	0.765178767223363	0.725540157006982	0.805984140822	0.0125398771720669	-0.0576751701738952	0.0846870706208122	1.01700840589243	0.924590697281873	1.11218320421525	genetic contact: all pairs	includes 0	includes one
GB046C	GBI	0.642994243809931	0.595041679103883	0.68791229758299	0.0468042048647559	-0.0422301953033949	0.137543724727611	1.07414769318295	0.937741830643371	1.22225875540058	genetic contact: all pairs	includes 0	includes one
GB047	GBI	0.647019601425981	0.601204487305422	0.69285634030083	0.0430465017965333	-0.0371630385855487	0.124139413998735	1.06803790655787	0.942615953619444	1.19772823655381	genetic contact: all pairs	includes 0	includes one
GB048	GBI	0.546946397240477	0.499426482570448	0.594809976205186	0.185991799208567	0.107367227494773	0.263871819830281	1.34326561174516	1.18220224955621	1.50025937444916	genetic contact: all pairs	excludes 0	excludes one
GB049C	GBI	0.694444849543064	0.649779116068976	0.737617664763017	0.150339166939034	0.0752336324603542	0.220625860507251	1.21794428928986	1.1027888173146	1.32731566214667	genetic contact: all pairs	excludes 0	excludes one
GB051c	GBI	0.499541782084163	0.450013860256988	0.547591006091944	-0.191343387250114	-0.309342060422674	-0.0760259480155122	0.616981052039339	0.373741532969448	0.83711676913605	genetic contact: all pairs	excludes 0	excludes one
GB052c	GBI	0.694334183724831	0.646937450252647	0.738169298407742	-0.241233341825366	-0.375990607521552	-0.109632139923012	0.652206190015485	0.464791561021443	0.851305048601533	genetic contact: all pairs	excludes 0	excludes one
GB053c	GBI	0.504955356637096	0.455571973996239	0.552663176481295	-0.0603804105962858	-0.192843133837494	0.0737911198174516	0.880947248745669	0.603342658249077	1.13012319797945	genetic contact: all pairs	includes 0	includes one
GB054c	GBI	0.708024227221149	0.66445569900735	0.755829105293656	0.112990366956293	0.0178113053326027	0.207439351264762	1.1606067891454	1.02487774571927	1.30150252540348	genetic contact: all pairs	excludes 0	excludes one
GB057c	GBI	0.824874459695046	0.790191371656685	0.865611051365248	-0.0542298446605119	-0.186624352043658	0.0881073340426921	0.93412694393487	0.768009552683567	1.10289405335158	genetic contact: all pairs	includes 0	includes one
GB058C	GBI	0.717889303081326	0.676078981359827	0.762722584465056	0.0529093441603514	-0.0494220683734712	0.153742919316244	1.0743991961971	0.933602128553196	1.21964223796585	genetic contact: all pairs	includes 0	includes one
GB059	GBI	0.476839013807539	0.427478991154721	0.524534918472402	-0.000863568687873295	-0.0852728088378414	0.0859749751356083	1.00087184142509	0.822003370978388	1.18182530675286	genetic contact: all pairs	includes 0	includes one
GB065e	GBI	0.502471033388865	0.455586595376314	0.552749472635557	-0.0179935959312833	-0.106112281874358	0.0719730203581736	0.965962938346191	0.787486478125315	1.14161008720362	genetic contact: all pairs	includes 0	includes one
GB068	GBI	0.461362964565653	0.415684755672255	0.508940299336387	0.185777036254793	0.107186281856496	0.266016976132502	1.40720098447591	1.20190555985183	1.58783459147508	genetic contact: all pairs	excludes 0	excludes one
GB069	GBI	0.667275466415189	0.623821434795328	0.714976210184011	0.0987622423359333	0.0354068228558616	0.167039684516402	1.14959856917776	1.04562210049625	1.25511438337422	genetic contact: all pairs	excludes 0	excludes one
GB074c	GBI	0.498188264161419	0.449769229006257	0.546465991038832	0.158953990836495	0.0842304592809058	0.234195278402077	1.32275010474174	1.15629074312416	1.49090130663084	genetic contact: all pairs	excludes 0	excludes one
GB075c	GBI	0.510069125212183	0.461458365038648	0.555025562839615	-0.0524248163710348	-0.139958946365111	0.0319120010917494	0.899191123166466	0.734091957766201	1.06578948294606	genetic contact: all pairs	includes 0	includes one
GB081	GBI	0.773188052356224	0.734800495129235	0.813247006892072	0.10541229457792	0.056763816479869	0.154573932178554	1.1372745796183	1.06894952192915	1.20593355061515	genetic contact: all pairs	excludes 0	excludes one
GB082cC	GBI	0.473187067571427	0.423342327969214	0.518937392074225	-0.0324128273132296	-0.12081472013908	0.0536638559747548	0.93369526283912	0.751448525429586	1.11696293439396	genetic contact: all pairs	includes 0	includes one
GB083c	GBI	0.704644462709818	0.663438636903193	0.750171388326326	0.168131757915447	0.111679006637472	0.231383391481221	1.24017167796951	1.14662378463641	1.33589665260757	genetic contact: all pairs	excludes 0	excludes one
GB084c	GBI	0.596613792525136	0.550271326534376	0.643163931042983	-0.019587579172117	-0.103480223322678	0.0675873395813762	0.968604723442822	0.829593744473246	1.11539847605834	genetic contact: all pairs	includes 0	includes one
GB095C	GBI	0.74485454954158	0.703225910764523	0.787242068673057	0.0538367712024758	-0.00981668425681104	0.117656219756414	1.07329966577408	0.985700061148599	1.16199371124148	genetic contact: all pairs	includes 0	includes one
GB096C	GBI	0.768229154715295	0.729445601845386	0.809838877717314	0.127134900092232	0.0781740341738492	0.175602220769411	1.16646854099152	1.09726661962198	1.23684573176459	genetic contact: all pairs	excludes 0	excludes one
GB098C	GBI	0.647888295905978	0.601900859577294	0.692367210187426	0.063921533299099	-0.00831442630843426	0.139763497255755	1.10025012872437	0.979588644945963	1.21680667892707	genetic contact: all pairs	includes 0	includes one
GB099	GBI	0.82259211247895	0.78673408095377	0.858314617526249	-0.351743476324346	-0.437771767554222	-0.268488209489616	0.57267504919937	0.480038201406133	0.677000573246294	genetic contact: all pairs	excludes 0	excludes one
GB103	GBI	0.539593577739704	0.49481941272572	0.590112991803318	-0.133734621747009	-0.21418019514343	-0.0555541247640857	0.753675969130477	0.612460717963232	0.890611967923041	genetic contact: all pairs	excludes 0	excludes one
GB104	GBI	0.721553370171556	0.67996057305752	0.762594517936502	0.0874990285092955	0.0227144355174667	0.149095046320808	1.12243759943331	1.03093982071689	1.21510751038388	genetic contact: all pairs	excludes 0	excludes one
GB105	GBI	0.503669610223547	0.45660670833643	0.551022241211744	-0.142711296857556	-0.218246794286105	-0.0639926847781837	0.718056070607783	0.566094206067572	0.855603331578027	genetic contact: all pairs	excludes 0	excludes one
GB107C	GBI	0.476362345483876	0.429511602848758	0.524725090737438	-0.0344015647873012	-0.116178525240959	0.0407350625561892	0.930305242046468	0.758505788872135	1.08368290541369	genetic contact: all pairs	includes 0	includes one
GB108	GBI	0.5764764775736	0.528941575179992	0.622013343242825	-0.139759100916192	-0.216010801839317	-0.0629170107851771	0.758792509229362	0.634111855673503	0.885600734096135	genetic contact: all pairs	excludes 0	excludes one
GB109C	GBI	0.676764370453059	0.630635827045963	0.721212277650357	-0.199913141417243	-0.291536313573997	-0.110845999022735	0.705242554921496	0.579448310018393	0.837656075474207	genetic contact: all pairs	excludes 0	excludes one
GB110cC	GBI	0.718225156719858	0.675902575092229	0.761283711695995	-0.431094813685463	-0.508272405435049	-0.347551683518037	0.399958491294816	0.2857803530059	0.494689432929317	genetic contact: all pairs	excludes 0	excludes one
GB111C	GBI	0.533944807141095	0.484864722923336	0.579108924871844	0.0530430632651638	-0.0300582311061945	0.133477342533046	1.10164137713256	0.940829179650194	1.25621886693084	genetic contact: all pairs	includes 0	includes one
GB113	GBI	0.591215059898126	0.541455134947495	0.636518184315486	-0.184783822737512	-0.264468004214762	-0.108959371558925	0.68834882955399	0.56303167846874	0.810640516737885	genetic contact: all pairs	excludes 0	excludes one
GB116	GBI	0.915309412451047	0.891269872661563	0.940291916363829	-0.0451439023412056	-0.093900335358111	0.00516313679556946	0.950885944058538	0.89816295755983	1.00582771531628	genetic contact: all pairs	includes 0	includes one
GB117	GBI	0.463219536431327	0.415522677396945	0.510795361993706	0.0657707759940977	-0.0120580067681494	0.145872761843102	1.14550133309796	0.965716124780986	1.31997916174609	genetic contact: all pairs	includes 0	includes one
GB118	GBI	0.557720902319381	0.510130241174654	0.603917886785765	0.159370143960694	0.0845869855324493	0.236617290488742	1.28846466169369	1.13721277240327	1.43729116557716	genetic contact: all pairs	excludes 0	excludes one
GB122	GBI	0.559675133218742	0.511709871829524	0.606287590764111	0.114297081860159	0.034653307544535	0.191851637087326	1.20673248842599	1.05271404939652	1.35147577558954	genetic contact: all pairs	excludes 0	excludes one
GB123	GBI	0.529301340812533	0.481372072671146	0.577845853204893	0.0872766284747009	-0.00761632256016109	0.181022084460758	1.16771070771483	0.983467007035804	1.35359333904988	genetic contact: all pairs	includes 0	includes one
GB124	GBI	0.737770243486606	0.694068878680061	0.778215047904705	-0.0662273020694752	-0.141161081618778	0.0124059924142222	0.911047901237811	0.81138158906705	1.01650025026694	genetic contact: all pairs	includes 0	includes one
GB126	GBI	0.502883515809081	0.454948747036695	0.552303308414965	0.190892854206084	0.113198502217094	0.270336232186195	1.3837384425899	1.21733694604283	1.57023489901044	genetic contact: all pairs	excludes 0	excludes one
GB127	GBI	0.707370991757836	0.663720955741727	0.74942121318193	0.0272572742286158	-0.0606308741213019	0.121326572154083	1.03925743560294	0.903127840519255	1.16265232184654	genetic contact: all pairs	includes 0	includes one
GB129	GBI	0.955127181564372	0.938436642280263	0.972657427167941	0.0287682233840849	0.0105319203520734	0.0489480065103139	1.03023293104542	1.01097159798409	1.05218326690031	genetic contact: all pairs	excludes 0	excludes one
GB130e	GBI	0.713972297741454	0.671218994997024	0.759063743583693	0.00397805060754941	-0.0703252365196098	0.0707046761429055	1.00669505043713	0.904511819946168	1.10358367940395	genetic contact: all pairs	includes 0	includes one
GB131	GBI	0.69757733872066	0.653470152566091	0.739683260977404	0.0686654916096949	0.00707236024200864	0.133140569053905	1.09974181218065	1.00232890389316	1.1909384581831	genetic contact: all pairs	excludes 0	excludes one
GB132	GBI	0.465659439344258	0.417703763516094	0.51255368915652	-0.157993171204762	-0.228200507740899	-0.0870562837123009	0.662424396940418	0.523708275900512	0.79864151169556	genetic contact: all pairs	excludes 0	excludes one
GB133C	GBI	0.526013409130824	0.474464687243416	0.575338373590089	-0.192073517956395	-0.326023772700488	-0.0516593327330721	0.635008724466072	0.367097101649635	0.884765695027561	genetic contact: all pairs	excludes 0	excludes one
GB134	GBI	0.846637899997151	0.813988803313507	0.880976609293096	0.0254305586550865	-0.0305297459994431	0.0788440253158921	1.03054182556348	0.96398658326962	1.09531114613818	genetic contact: all pairs	includes 0	includes one
GB135	GBI	0.819794432187645	0.78300271546596	0.856164522984311	-0.0114239144124827	-0.0783386919789035	0.051630634211115	0.986618031949512	0.905783103009396	1.06416271688736	genetic contact: all pairs	includes 0	includes one
GB136	GBI	0.61459675765404	0.5692372872027	0.660413377144929	-0.0462168283268444	-0.125202397935301	0.0302818318451681	0.926195091721365	0.80099947466994	1.0513368916362	genetic contact: all pairs	includes 0	includes one
GB137	GBI	0.536763221517381	0.489713332351861	0.584426945127865	-0.0107456267227578	-0.0886265228104081	0.0660868273752631	0.982195713230678	0.842579606550132	1.1310091715838	genetic contact: all pairs	includes 0	includes one
GB138	GBI	0.507584297831835	0.460513436933971	0.555685680870616	0.0340455693291901	-0.0443861635485631	0.110400550393914	1.06963984084379	0.907856519327324	1.21945261397287	genetic contact: all pairs	includes 0	includes one
GB139	GBI	0.605021490389704	0.557801933806007	0.650356081365779	-0.132556716661403	-0.213529475054686	-0.0515319018037953	0.781991662652468	0.657626418911018	0.913699490938161	genetic contact: all pairs	excludes 0	excludes one
GB140	GBI	0.522218725767763	0.474347889767808	0.56920186049589	-0.0044315773617496	-0.0856687991638209	0.0770828090701027	0.9935657810234	0.836295299574835	1.1494740745151	genetic contact: all pairs	includes 0	includes one
GB146	GBI	0.532343547248562	0.483329389666874	0.58104616577678	0.203408753958069	0.123169361255698	0.284221772955759	1.38553509547639	1.21364300459299	1.55314669675153	genetic contact: all pairs	excludes 0	excludes one
GB147c	GBI	0.701607480545644	0.657561665116594	0.748121237623221	-0.0910821911661752	-0.177318875181747	-0.000113147833417537	0.87087059493748	0.75112857369625	0.999886002675823	genetic contact: all pairs	excludes 0	excludes one
GB149C	GBI	0.843133227169501	0.807963718722668	0.875075407826066	-0.0688967791117438	-0.14653395983786	0.00172929373355424	0.918660455756107	0.829117138936845	1.00339594830148	genetic contact: all pairs	includes 0	includes one
GB150	GBI	0.560076888615013	0.509674779122091	0.607447118715115	-0.0802805477295102	-0.168287445654527	-0.00164155493798868	0.858284569287682	0.710513303948628	0.997095641410792	genetic contact: all pairs	excludes 0	excludes one
GB151	GBI	0.661486376589731	0.617293994156298	0.708431156258137	-0.0627959447887926	-0.144098926407823	0.0248409674676086	0.906300968756122	0.778160784795092	1.02956907702361	genetic contact: all pairs	includes 0	includes one
GB152	GBI	0.535356814497374	0.486557975837707	0.581695852167036	-0.0781004403636223	-0.157161754433041	-1.3555955590272e-05	0.855886964765189	0.712642832252395	0.998265581149967	genetic contact: all pairs	excludes 0	excludes one
GB155C	GBI	0.834249809957501	0.800169217248038	0.870510215549275	-0.10531308291169	-0.207052664135881	-0.00847109875467478	0.873961894207353	0.754275998999811	0.991260851539801	genetic contact: all pairs	excludes 0	excludes one
GB156	GBI	0.922163875530328	0.89874841033897	0.945957398612522	0.000247179000041545	-0.040734398241256	0.0410952879203396	1.0004494446304	0.95624421542078	1.04539108776924	genetic contact: all pairs	includes 0	includes one
GB158	GBI	0.57043211617717	0.521761888802149	0.618257678662543	0.00823068647763624	-0.0804773753934055	0.0974437295306334	1.016334098812	0.86256606906792	1.17636049579482	genetic contact: all pairs	includes 0	includes one
GB159	GBI	0.49790287376921	0.447509560433287	0.541795769147662	0.0598046146517543	-0.0262562486839057	0.145766358394309	1.12257544756015	0.939973003860545	1.2961175189953	genetic contact: all pairs	includes 0	includes one
GB167	GBI	0.8941958012905	0.866783623169412	0.922796867051483	0.0484921909773653	0.00964485289132722	0.0869356786438739	1.05456226762452	1.01149631466445	1.10063230589753	genetic contact: all pairs	excludes 0	excludes one
GB177	GBI	0.802470191514424	0.765753628143373	0.839705325846781	0.0228290817951852	-0.0403821592164504	0.0850695596274603	1.02915960178375	0.949920434882308	1.10859393118998	genetic contact: all pairs	includes 0	includes one
GB192c	GBI	0.720444840739382	0.675404250407642	0.763210979323658	-0.0242975785878813	-0.17593217956278	0.133992193572935	0.966315720787782	0.751527856933423	1.183925416723	genetic contact: all pairs	includes 0	includes one
GB196C	GBI	0.653187451264916	0.603984771612364	0.700256025542677	0.221458284459985	0.138035087789796	0.310379959616878	1.34108913176291	1.19905264485603	1.48874263617434	genetic contact: all pairs	excludes 0	excludes one
GB197C	GBI	0.890242720753665	0.862015097343789	0.920676100753194	-0.0292521189172682	-0.119363427639347	0.0605710722799615	0.967234439553429	0.866801940075315	1.06969161381324	genetic contact: all pairs	includes 0	includes one
GB198c	GBI	0.488102147269779	0.436125881709177	0.53730701546628	0.0302188260069322	-0.134269072341437	0.199301337118827	1.06282649155951	0.714057337675529	1.40083546846112	genetic contact: all pairs	includes 0	includes one
GB203e	GBI	0.478502574153851	0.430196917556113	0.526779190882554	0.278824683819337	0.19080912739701	0.360084685917511	1.58811091695402	1.37615993379482	1.79846065694237	genetic contact: all pairs	excludes 0	excludes one
GB204	GBI	0.471530502043992	0.421815103010566	0.516587494132336	0.189256519426035	0.100321522505536	0.280022712691772	1.40570755116244	1.19367484181821	1.61383453391329	genetic contact: all pairs	excludes 0	excludes one
GB250	GBI	0.528584549784171	0.480221770944478	0.57604262938855	-0.0758009135486802	-0.16035702282936	0.0195855526826539	0.858428808347282	0.697026198377873	1.03118201735149	genetic contact: all pairs	includes 0	includes one
GB251m	GBI	0.525766993283711	0.478507162015854	0.573813429377127	-0.108954975206454	-0.197492769430202	-0.0225336599841082	0.79423777808778	0.628485957738774	0.95181423572813	genetic contact: all pairs	excludes 0	excludes one
GB252c	GBI	0.4922378397994	0.441621081782093	0.540794714176571	0.012046469782847	-0.119292671814775	0.145840365749883	1.02562569731695	0.746285192876675	1.28936329905754	genetic contact: all pairs	includes 0	includes one
GB253c	GBI	0.59167277500592	0.539415746793691	0.639223479522818	-0.156421367568703	-0.294836352304691	-0.030430502155977	0.735605641923529	0.516293717225931	0.963530806188708	genetic contact: all pairs	excludes 0	excludes one
GB254c	GBI	0.547431942604425	0.499635807437591	0.595941305558864	0.0327111593786381	-0.0993310084065295	0.15737474847445	1.06106961631692	0.819402106285185	1.29173182467224	genetic contact: all pairs	includes 0	includes one
GB256	GBI	0.709357345294055	0.66627146578067	0.752618933205853	0.103822463561217	0.0291749762407075	0.175399813773869	1.14760175624956	1.03986784434769	1.25576040385514	genetic contact: all pairs	excludes 0	excludes one
GB257	GBI	0.465615662997963	0.418607289826984	0.513341436771601	0.0306262064839893	-0.0580565281075428	0.112487565901555	1.06907869254829	0.873387748031136	1.24715211903199	genetic contact: all pairs	includes 0	includes one
GB260	GBI	0.932931378442143	0.910607477907718	0.954767768719969	-0.33157549167848	-0.408114874930496	-0.248448244688869	0.644661860879886	0.560834581393695	0.729249366565652	genetic contact: all pairs	excludes 0	excludes one
GB262c	GBI	0.561977728405841	0.513466790136463	0.609672144427156	-0.258815263593767	-0.373819524886611	-0.141891250011407	0.539525844826618	0.335858938006735	0.73915523055706	genetic contact: all pairs	excludes 0	excludes one
GB263c	GBI	0.51956778755627	0.470148846233233	0.569209920420991	-0.0246652523425095	-0.154568384348945	0.10403038801197	0.953433674742596	0.705565391192226	1.20241728000243	genetic contact: all pairs	includes 0	includes one
GB264c	GBI	0.624271705427739	0.572347209719798	0.670521375111045	-0.232318845475939	-0.352860288346136	-0.108162592273207	0.627733479860045	0.42244557585542	0.812604475312381	genetic contact: all pairs	excludes 0	excludes one
GB265	GBI	0.51042206327783	0.462823551073332	0.561947211121351	0.20509862800271	0.115041925736744	0.30250538211143	1.40572085599891	1.20570899358901	1.61211939256119	genetic contact: all pairs	excludes 0	excludes one
GB273	GBI	0.475068089386734	0.427555050985242	0.524105910142883	0.0526753907797916	-0.0429673677479589	0.155197707554043	1.11361049378346	0.907621239298162	1.33270910744247	genetic contact: all pairs	includes 0	includes one
GB286c	GBI	0.88893825464989	0.859125562389632	0.917985065536686	0.0233093109991254	-0.0474607575272019	0.0984347710620296	1.02633345562709	0.941463153820658	1.10787273358364	genetic contact: all pairs	includes 0	includes one
GB291c	GBI	0.669587210041782	0.626200039147744	0.717566903969368	0.0481357187017872	-0.106984086216254	0.208038977695646	1.07234925907925	0.834933121862212	1.31043271686773	genetic contact: all pairs	includes 0	includes one
GB296	GBI	0.556132430042327	0.505764736609658	0.604609706201862	-0.0500269985268972	-0.177309014939946	0.0677397981465577	0.91101912062629	0.683138112761026	1.12222638506258	genetic contact: all pairs	includes 0	includes one
GB297	GBI	0.899044016756702	0.871222258149625	0.92547972582195	0.0620882460241177	0.0307549086346284	0.0941502940651131	1.06938491136995	1.03319929457677	1.1071310597021	genetic contact: all pairs	excludes 0	excludes one
GB298	GBI	0.817544968318979	0.78286731743549	0.853813281228622	0.0788763001976513	0.0341798619293027	0.124657237263558	1.09712924179936	1.04162281956743	1.15778882854071	genetic contact: all pairs	excludes 0	excludes one
GB299	GBI	0.571634827090056	0.525055210209946	0.619539830706274	-0.00827579885921884	-0.0856338914302239	0.0706828317362075	0.987504777262117	0.847086823097913	1.12060654712215	genetic contact: all pairs	includes 0	includes one
GB300	GBI	0.795275510875461	0.75918616175929	0.834427156995797	-0.305397732419328	-0.399238025829074	-0.217711858568651	0.616180387725924	0.504319936551204	0.726794803891502	genetic contact: all pairs	excludes 0	excludes one
GB301	GBI	0.657212568579937	0.610571034741214	0.703337619805717	0.0894563944126763	0.013130966392858	0.17188785614948	1.13778100330238	1.01189050132004	1.26424883694694	genetic contact: all pairs	excludes 0	excludes one
GB302c	GBI	0.673104110448196	0.625977277955312	0.71920583904826	-0.360572749690567	-0.443001100037357	-0.275034625624788	0.464440032178682	0.345275105999473	0.582021381995979	genetic contact: all pairs	excludes 0	excludes one
GB304c	GBI	0.574553504367838	0.525776932201563	0.621200751441107	-0.0534629340981161	-0.155696106542758	0.0441008602868312	0.90825964568481	0.723893095321281	1.06932727820824	genetic contact: all pairs	includes 0	includes one
GB309c	GBI	0.480410593284528	0.434046314118302	0.528036138011469	0.141846524057019	0.0565214786392441	0.232263366730644	1.29910887672016	1.10833637527361	1.50198131831442	genetic contact: all pairs	excludes 0	excludes one
GB313	GBI	0.502294259852736	0.455050927568484	0.550337980165425	-0.207904196181897	-0.285515196831245	-0.130777788393762	0.58729518261298	0.437933170769105	0.71696495231945	genetic contact: all pairs	excludes 0	excludes one
GB321c	GBI	0.606382664071568	0.558958383716327	0.652638738733595	0.031818013324634	-0.135394539510989	0.179707877652748	1.05328991197944	0.77426880567621	1.29814993537847	genetic contact: all pairs	includes 0	includes one
GB322c	GBI	0.444113796867485	0.391275037425379	0.495236238829176	-0.0977783479092271	-0.231649927918442	0.0339944648685748	0.781151804637984	0.480016534411695	1.0751854796966	genetic contact: all pairs	includes 0	includes one
GB323c	GBI	0.847366048739816	0.814897675526892	0.884759971914556	-0.0479691980870062	-0.153592127102453	0.0533941443698589	0.94354560455538	0.821218873978942	1.06585220309032	genetic contact: all pairs	includes 0	includes one
GB324	GBI	0.82022507620615	0.786284686202143	0.857074507777726	0.0225059560293199	-0.0335555458184784	0.0790308747184264	1.02799743139758	0.958236901401218	1.0970275640815	genetic contact: all pairs	includes 0	includes one
GB325	GBI	0.687947890831803	0.644337162072344	0.732712361358981	-0.0522333569460348	-0.134197634727749	0.0313245402176601	0.92494624362632	0.805661020049404	1.04415256386083	genetic contact: all pairs	includes 0	includes one
GB326	GBI	0.514813244977468	0.464827707945136	0.559509949814524	0.263445469486913	0.197274732670955	0.330146003570987	1.5160852995303	1.3613830070216	1.68526245336816	genetic contact: all pairs	excludes 0	excludes one
GB327	GBI	0.714188684123332	0.672386583833594	0.757439085744678	0.164337657111148	0.109996029319779	0.21807467357383	1.23152368424814	1.14277369152525	1.31374840937216	genetic contact: all pairs	excludes 0	excludes one
GB329c	GBI	0.524296589542953	0.47737117534718	0.573086770080474	0.161641472822837	-0.022242248334649	0.349437402815408	1.30989832836273	0.959659487112925	1.68359087230454	genetic contact: all pairs	includes 0	includes one
GB330c	GBI	0.539985158536746	0.491292508759542	0.591601770210706	0.075578726797857	-0.146113030148272	0.298052548207935	1.13982125178555	0.730901974324804	1.55483961933793	genetic contact: all pairs	includes 0	includes one
GB331C	GBI	0.735054603907396	0.6917072883001	0.776445100196305	-0.0624363917699341	-0.156736898211181	0.0416350590472976	0.915769483159447	0.780329963752315	1.05023501569583	genetic contact: all pairs	includes 0	includes one
GB332EON_body-part.tallying.system	GBI	0.950091786961274	0.931062592824146	0.969027182114819	0.0355819217623665	0.0164584193489896	0.0552074741292432	1.03759272194541	1.01725652751304	1.05933489648212	genetic contact: all pairs	excludes 0	excludes one
GB332EON_decimal.system	GBI	0.595465468743688	0.550413596750527	0.641546583491471	0.0180656819976547	-0.0602222041825251	0.0965753071893792	1.03215825093784	0.894143266984281	1.16015114853665	genetic contact: all pairs	includes 0	includes one
GB332EON_neither	GBI	0.602800307032244	0.557134880126451	0.650679371462874	-0.00419203342263764	-0.0839592138118646	0.076151024393487	0.994851203920519	0.861243811669748	1.12815867881662	genetic contact: all pairs	includes 0	includes one
GB334	GBI	0.638242175934278	0.593600186427177	0.686539490484185	0.24309632783164	0.186829582626626	0.298476459305027	1.38342189008304	1.27485694861069	1.49301958485031	genetic contact: all pairs	excludes 0	excludes one
GB335	GBI	0.710433495531102	0.664980602104959	0.753059654888535	0.0285979262662026	-0.0458154306256864	0.10391999596957	1.04147863394192	0.9348236656642	1.1494840726234	genetic contact: all pairs	includes 0	includes one
GB401	GBI	0.575530652988833	0.52884429156622	0.623488265340112	-0.340453844621389	-0.44139286291835	-0.247159846863437	0.408676920077604	0.243386765386731	0.561172843712221	genetic contact: all pairs	excludes 0	excludes one
GB402	GBI	0.880203747059292	0.851097529662679	0.911441622564994	-0.26455964360175	-0.360884711310781	-0.164024789559929	0.699552397199811	0.596073133305905	0.817236919374881	genetic contact: all pairs	excludes 0	excludes one
GB403	GBI	0.653078855021092	0.608698373377203	0.700740776817456	-0.325082320870025	-0.412877117877669	-0.235608852408754	0.502503405375647	0.373427565559031	0.628628051382583	genetic contact: all pairs	excludes 0	excludes one
GB408	GBI	0.478259735393401	0.430762871619274	0.528216776426168	0.0801354996857964	-0.00117115193094053	0.162959638679939	1.17143594764852	0.986814969402728	1.34816780579569	genetic contact: all pairs	includes 0	includes one
GB409	GBI	0.597256257609135	0.550942295327211	0.644109875939097	0.264555246682736	0.20056001478012	0.326050855408914	1.44604035070654	1.30846266097231	1.56963809805499	genetic contact: all pairs	excludes 0	excludes one
GB410	GBI	0.539746923712977	0.494284044900354	0.587936826581706	-0.038828305545772	-0.123927225105519	0.0464169980587152	0.930047532703832	0.770333653066268	1.08011312998492	genetic contact: all pairs	includes 0	includes one
GB415	GBI	0.724765549950446	0.684205321006741	0.76803726543419	-0.245014186473835	-0.329282065969989	-0.153232769477706	0.662481017388015	0.552228886418817	0.783134733385536	genetic contact: all pairs	excludes 0	excludes one
GB421c	GBI	0.633386482586697	0.587550598995587	0.678520562430816	-0.00549650518268022	-0.128623824218523	0.118333662607541	0.992225617670642	0.80080819879643	1.19241655130927	genetic contact: all pairs	includes 0	includes one
GB422c	GBI	0.571007012027209	0.52176737564259	0.620677885917289	-0.131789676593563	-0.245245817775191	-0.0222440657101951	0.770157085925073	0.57349390716059	0.957948692741889	genetic contact: all pairs	excludes 0	excludes one
GB430c	GBI	0.640402770338942	0.593797614480452	0.687741933646836	0.213916740624211	0.119026536967799	0.309305198180557	1.33586310822592	1.16977620249451	1.49214777560195	genetic contact: all pairs	excludes 0	excludes one
GB431c	GBI	0.483688348736525	0.436914663313509	0.531965256583346	0.0502933916402823	-0.0982133720815556	0.203806584815013	1.10533851798343	0.777572220574531	1.40854753419158	genetic contact: all pairs	includes 0	includes one
GB432c	GBI	0.701823230638071	0.657943175275103	0.747528988810077	0.174450484140962	0.0848371714440609	0.259845654632373	1.24988435993555	1.11487019214923	1.38273935045126	genetic contact: all pairs	excludes 0	excludes one
GB433c	GBI	0.520631113390869	0.469741974223588	0.568927893234563	0.0927812115250423	-0.0482136870324126	0.231337359823624	1.1798914757434	0.90185680683109	1.44581243983462	genetic contact: all pairs	includes 0	includes one
GB480m	GBI	0.608942215602513	0.562040614867073	0.654705592611601	0.157537435373135	0.0909771395801959	0.221674065198576	1.26102007318566	1.1412871405273	1.38059619016864	genetic contact: all pairs	excludes 0	excludes one
GB500drm	GBI	0.491870022517113	0.446283603291287	0.538952364117671	0.204825401718958	0.132343587048401	0.276843488616597	1.42050753403272	1.25256526836955	1.59448224240247	genetic contact: all pairs	excludes 0	excludes one
GB501drm	GBI	0.475779510837085	0.428812484535331	0.523137601549029	-0.100588852992199	-0.186473267901609	-0.0136693081962558	0.790528595178659	0.615703308724483	0.965662504951631	genetic contact: all pairs	excludes 0	excludes one
GB510m	GBI	0.485925014764611	0.436920268937889	0.533040838064701	0.116692602634621	0.019981928249502	0.211969933409939	1.24377523616658	1.03231477255413	1.44953386539172	genetic contact: all pairs	excludes 0	excludes one
GB522C	GBI	0.666808753370029	0.621933854560428	0.711038151591707	0.00374700311958914	-0.0763706145012127	0.0908658556529879	1.00690036952995	0.887339025787497	1.14110370645316	genetic contact: all pairs	includes 0	includes one
GB549drmc	GBI	0.822811611622703	0.788924996409118	0.859838057059447	0.0707610161868876	0.0185481350303527	0.119775165646225	1.0866325039318	1.02194947239171	1.14962109965225	genetic contact: all pairs	excludes 0	excludes one
GB550m	GBI	0.450714073001143	0.404019423423579	0.498753611140156	0.185109629421899	0.112303588899714	0.262691892503327	1.41532660575945	1.2210259583886	1.5982899699812	genetic contact: all pairs	excludes 0	excludes one
GB551mC	GBI	0.4874293768139	0.441050579566817	0.536052163677758	-0.261736791501331	-0.329444940371468	-0.192606964547007	0.463992369340132	0.340761007685699	0.581766671147735	genetic contact: all pairs	excludes 0	excludes one
GB552m	GBI	0.590245951147824	0.542901928781987	0.636728490166765	0.174198817960644	0.112146564049353	0.240861942749844	1.29766282582773	1.17972206535965	1.4271625415555	genetic contact: all pairs	excludes 0	excludes one
GB553drmcC	GBI	0.543419823741028	0.495241472816789	0.592544559195016	-0.0867022509946924	-0.172863067105583	0.0044702527290218	0.84216746682611	0.688443008474673	1.00543303697991	genetic contact: all pairs	includes 0	includes one
GB555m	GBI	0.553959326171698	0.503801319853117	0.600308489609467	0.331908979839451	0.274208610528976	0.393741498528319	1.60340741597349	1.45647208621241	1.75214018271594	genetic contact: all pairs	excludes 0	excludes one
GB556EO	GBI	0.921616570039536	0.897335401463808	0.945475368791808	-0.00232897251344894	-0.0728299458951841	0.0747289690724352	0.997454588858399	0.920344995387263	1.08221233640739	genetic contact: all pairs	includes 0	includes one
GB556m	GBI	0.746423100436523	0.706454284712046	0.789285079957127	0.0140727608608514	-0.0605515461271262	0.0924678303394392	1.01966665135129	0.918577023911179	1.12541610232117	genetic contact: all pairs	includes 0	includes one
GB557drm	GBI	0.740145042322174	0.699148391811543	0.781699743423843	0.13926384426315	0.0862492031044111	0.191657221137557	1.18937744128189	1.10751861721396	1.26482034191328	genetic contact: all pairs	excludes 0	excludes one
GB558drm	GBI	0.893021915790025	0.865709537493027	0.92088857328033	-0.0182334483409128	-0.0675906688517119	0.0310224278816316	0.979868275933747	0.923458825510364	1.03360499750676	genetic contact: all pairs	includes 0	includes one
GB559drm	GBI	0.896271654761448	0.870619291312172	0.924761756153544	0.0254510696604391	-0.0106909639410305	0.0621677948052982	1.02866646322231	0.988241249771064	1.07100304250921	genetic contact: all pairs	includes 0	includes one
GB560drmcC	GBI	0.78814130729265	0.74813883863749	0.828850377362418	0.0152367954081628	-0.102331867785537	0.134698734707333	1.01952275238289	0.865422619084754	1.16886558847599	genetic contact: all pairs	includes 0	includes one
GB561drmc	GBI	0.645067289039016	0.600243902330478	0.691694423576669	0.00865038801657059	-0.0641611401327278	0.0875082076151014	1.01483673979238	0.903247174930708	1.1403578603516	genetic contact: all pairs	includes 0	includes one
GB563m	GBI	0.85339795327236	0.822579128267531	0.887604063024586	0.00387893934157858	-0.0473447873070642	0.0546145025548772	1.00498876992102	0.945255881966207	1.06554119217859	genetic contact: all pairs	includes 0	includes one
GB567drm	GBI	0.496963941293971	0.450964484146572	0.545100792281055	0.0735522655599372	-0.00740719216514585	0.154557559793455	1.15116007053876	0.984111201819378	1.32522715539166	genetic contact: all pairs	includes 0	includes one
GB568drm	GBI	0.496760145702564	0.448497633601717	0.545050207560823	-0.0111506191925582	-0.0926441950962022	0.0706992183118842	0.97998170209951	0.813124425457728	1.14090777222294	genetic contact: all pairs	includes 0	includes one
GB569drmcC	GBI	0.535741499762975	0.488675146363564	0.585106386449734	-0.0223808530969039	-0.155798890649462	0.105995312850343	0.959712837630748	0.717143943031976	1.20513265935088	genetic contact: all pairs	includes 0	includes one
GB590mC	GBI	0.452092091622075	0.405520083051533	0.503474794920228	-0.00310910652493556	-0.0955738666473502	0.0888275212401614	0.995954009805927	0.786719315980813	1.19654230825913	genetic contact: all pairs	includes 0	includes one
GB591mC	GBI	0.489925966667061	0.441596006481304	0.538042829578124	-0.195315019435791	-0.282447717417341	-0.118674808199415	0.602473262756338	0.447416874296352	0.755501705609557	genetic contact: all pairs	excludes 0	excludes one
GB595m	GBI	0.529017279621712	0.483640163912725	0.579007266373892	0.0250710483771619	-0.0609305043587888	0.115109781774329	1.04968750897373	0.87821837229932	1.2145668674507	genetic contact: all pairs	includes 0	includes one
GB606m	GBI	0.62016646296037	0.574050479950152	0.665394153804536	0.0300103084265406	-0.059693577636122	0.121466872382947	1.05002818535811	0.903892181920421	1.20107887289069	genetic contact: all pairs	includes 0	includes one
GB620drmc	GBI	0.882313559718539	0.853796928662365	0.912821158433121	0.0735329931285683	0.0440069915849501	0.105677092992828	1.08372874657387	1.04643124008123	1.12068468876328	genetic contact: all pairs	excludes 0	excludes one
GB621drmc	GBI	0.835436053678462	0.800053571239903	0.868642144821445	0.0395978859976366	-0.00642337792919534	0.0880753110526917	1.04788542575914	0.99208540334639	1.10824326150346	genetic contact: all pairs	includes 0	includes one
GB622drmc	GBI	0.51112850587422	0.462261277135509	0.556559511331742	-0.0165582444738598	-0.0943025804252638	0.0647799451318838	0.970048981761467	0.81867478214335	1.1289166077339	genetic contact: all pairs	includes 0	includes one
GB623drmc	GBI	0.438855808226498	0.390038459527344	0.484833035386193	-0.10101540520159	-0.178855844915786	-0.0220858063000959	0.772225579235358	0.596240722624915	0.934312631734046	genetic contact: all pairs	excludes 0	excludes one
GB624drmc	GBI	0.632825945301218	0.588894066463001	0.679002804427549	0.0294175016920213	-0.0447189023049175	0.098729806816093	1.0479844012264	0.930164262766583	1.16082660352005	genetic contact: all pairs	includes 0	includes one
GB625mC	GBI	0.696696302603324	0.651940650379827	0.738844754093788	0.178563578402245	0.125828476958543	0.233851978491078	1.25794458378858	1.17277239272822	1.35064525293536	genetic contact: all pairs	excludes 0	excludes one
GB701drm	GBI	0.483170340717647	0.43593662820456	0.53102992209876	0.291771069988794	0.215096779589285	0.366561874726011	1.60930824871616	1.40933497791207	1.79896722978843	genetic contact: all pairs	excludes 0	excludes one
GB702drmC	GBI	0.538159723563616	0.489676739702449	0.588803130693545	0.118684658139535	0.0328054951332534	0.212089229634452	1.22328721530418	1.05831992144609	1.40990134668041	genetic contact: all pairs	excludes 0	excludes one
GB703drmc	GBI	0.572292121493175	0.523825453690639	0.621605977420958	0.148127701269482	-0.000733237241421936	0.296649714329399	1.26055751592837	0.994903767643752	1.52952710479499	genetic contact: all pairs	includes 0	includes one
GB704drm	GBI	0.475576615128646	0.427133122895929	0.523764678176456	0.375785416019201	0.312644829986803	0.44514064682595	1.79669763420518	1.58454325586569	1.9840963639917	genetic contact: all pairs	excludes 0	excludes one
GB777drm	GBI	0.781394866053647	0.74281708064346	0.819548864924355	0.0882700899896559	0.0392277586010705	0.14073214226752	1.11383999210492	1.04397582560114	1.18188996894929	genetic contact: all pairs	excludes 0	excludes one
GB800EO	GBI	0.521035710765034	0.471652608591366	0.569725996796204	0.110630598325788	-0.00360245258023995	0.221450585475202	1.21479804298104	0.988598367380148	1.4352747554891	genetic contact: all pairs	includes 0	includes one
GB800m	GBI	0.49509989052211	0.447134081117981	0.542557008180358	0.148961696387707	0.0580961619276359	0.246612578114907	1.304070470603	1.11194082040164	1.51455375684304	genetic contact: all pairs	excludes 0	excludes one
GB850drm	GBI	0.767137436164049	0.725898359242131	0.805608487975442	0.0848532945293565	0.0312827332765574	0.14097433732873	1.11151803454848	1.03529680948396	1.18527312804941	genetic contact: all pairs	excludes 0	excludes one
GB852drmC	GBI	0.529623744230125	0.482227107142292	0.576652761777419	0.0650767865495478	-0.0204535408154373	0.148151622844741	1.12545709397982	0.961238524157308	1.29014980134828	genetic contact: all pairs	includes 0	includes one
GB853drm	GBI	0.524404410566207	0.475716196216113	0.571711480966996	-0.0582862795485555	-0.144103022355538	0.0265707276271455	0.890591791379595	0.725725220974297	1.04602498430724	genetic contact: all pairs	includes 0	includes one
GB887drmc	GBI	0.708079960844751	0.662967524452037	0.751140048973111	-0.232115596080838	-0.319171659409062	-0.145626198510595	0.672811417595807	0.550702143846856	0.784512515249603	genetic contact: all pairs	excludes 0	excludes one
GB888drmcC	GBI	0.565617252307865	0.521193257512224	0.616117969304648	0.0317578888556452	-0.070428083318462	0.140009769024418	1.05779921544836	0.876324246172943	1.25474566669709	genetic contact: all pairs	includes 0	includes one
GB900EO_conjoined.clauses	GBI	0.762502085401793	0.721938230155683	0.804748147151892	-0.0553310880048156	-0.151579513786705	0.0340298604357595	0.927881920455411	0.803151295228439	1.04577806144852	genetic contact: all pairs	includes 0	includes one
GB900EO_marker.of.standard.with.elsewhere.locational.meaning	GBI	0.56550378105995	0.515944609969783	0.6140053336107	-0.0427003652235449	-0.141212834350377	0.0676441090673894	0.925729664157512	0.739404027431573	1.10794261163556	genetic contact: all pairs	includes 0	includes one
GB900EO_neither	GBI	0.487132581595605	0.440249152903566	0.537296769408152	-0.0104372836419636	-0.119743388071502	0.0886010309296792	0.980711346372133	0.761285569354407	1.18961191952819	genetic contact: all pairs	includes 0	includes one
GB945m	GBI	0.762856856450191	0.721950411181469	0.802738929706567	0.170214350708954	0.127802578374689	0.217674404393363	1.22430736395704	1.15004911643947	1.28668524004636	genetic contact: all pairs	excludes 0	excludes one
GB947mc	GBI	0.660975780731709	0.616357377298591	0.70684895061758	0.0624920029284608	-0.0951736373352947	0.222360904756186	1.09548582728386	0.845486723447966	1.33441639300619	genetic contact: all pairs	includes 0	includes one
GB949m	GBI	0.574234731516026	0.527187404772751	0.619879920289341	-0.0041552202083814	-0.0876822661641382	0.0793285829542252	0.994543880120112	0.846699247733163	1.13876256016072	genetic contact: all pairs	includes 0	includes one
GB950m	GBI	0.496347972290976	0.447149623264279	0.543339015067909	-0.040046985057482	-0.119848850449661	0.0402212163355614	0.921387300827796	0.75713211039859	1.07523995239099	genetic contact: all pairs	includes 0	includes one
GB951drmcC	GBI	0.494790281807201	0.445724411042948	0.539769698514511	-0.154023097673123	-0.232113452027612	-0.0781011072367745	0.690143031809281	0.547002069294485	0.83465278088365	genetic contact: all pairs	excludes 0	excludes one
GB952drmcC	GBI	0.74117325769894	0.698535410643998	0.781463480590091	0.00776768740855993	-0.0607079849275615	0.0773888551014089	1.01134373149142	0.916774988904746	1.10381229626445	genetic contact: all pairs	includes 0	includes one
GB953drmcC	GBI	0.87043278320686	0.838372164317318	0.901225202079199	0.0233927068015473	-0.0749237641581678	0.116345413878174	1.0268741069367	0.912668006164381	1.13614738185847	genetic contact: all pairs	includes 0	includes one
GB954drmcC	GBI	0.916592461405285	0.892158872413899	0.940556637987106	0.0539819939384929	0.0254455730809899	0.0820436524018566	1.05915153599503	1.02596931757647	1.08998274208244	genetic contact: all pairs	excludes 0	excludes one
GB955drmc	GBI	0.769457840733645	0.729773341992063	0.807680626318893	0.136237427742152	0.0898235769767007	0.183892133616225	1.17805518155741	1.11061843336285	1.24675393133765	genetic contact: all pairs	excludes 0	excludes one
GB990drmcC	GBI	0.52568166232398	0.478558147328688	0.5733889313196	0.221308671506911	0.146595903218272	0.291757999179011	1.42463021814734	1.26498549193627	1.58591163226808	genetic contact: all pairs	excludes 0	excludes one
GB991drmcC	GBI	0.71198763352129	0.671519768452055	0.757433258118579	0.198561482845824	0.147197523382465	0.247849137249624	1.28050117782334	1.1981675350644	1.36477179173367	genetic contact: all pairs	excludes 0	excludes one
GB995F_adj-noun.and.dem-noun	GBI	0.575268093148085	0.52495665993419	0.621240861668576	0.0806968022230869	-0.0255067178691886	0.188317862342881	1.14198837388124	0.956314344869236	1.33593178623169	genetic contact: all pairs	includes 0	includes one
GB995F_adj-noun.and.noun-dem	GBI	0.70491639632506	0.65874431365369	0.747747803081323	-0.0307996109366574	-0.141897291406481	0.0790122872800058	0.956977889892893	0.802829092125622	1.11596471660748	genetic contact: all pairs	includes 0	includes one
GB995F_noun-adj.and.dem-noun	GBI	0.906845360401695	0.879923873897608	0.933130507644878	0.04619967270324	0.00553108444735373	0.0851703893218205	1.05118494671482	1.00623823021089	1.09636952558211	genetic contact: all pairs	excludes 0	excludes one
GB995F_noun-adj.and.noun-dem	GBI	0.472397850360353	0.424259675351744	0.518973621596983	0.379688484871142	0.297939814727779	0.458319724137941	1.8097517612724	1.58509650633264	2.02445374881628	genetic contact: all pairs	excludes 0	excludes one
TLI0005	TLI	0.514043193311039	0.464717491771917	0.562746612974406	-0.0258411313536908	-0.190586468160968	0.137507442289933	0.951380047869234	0.634422101848919	1.27139550194326	genetic contact: all pairs	includes 0	includes one
TLI0035	TLI	0.964826639218742	0.948851281036048	0.980864751099249	0.0188763869458117	-0.00174322351233891	0.0411255422115328	1.01963908581159	0.998141445540852	1.04327388084992	genetic contact: all pairs	includes 0	includes one
TLI0044	TLI	0.532121554387652	0.486113007320264	0.583624092425806	0.106084448274134	-0.0381762012882884	0.251805844445986	1.20192171865066	0.927120479512307	1.48326720135624	genetic contact: all pairs	includes 0	includes one
TLI0081	TLI	0.738519398220152	0.694705154895192	0.783611207842789	-0.0944511427637379	-0.330673857622874	0.145853263214521	0.872002078803605	0.564940515079642	1.2135704286371	genetic contact: all pairs	includes 0	includes one
TLI0096	TLI	0.870721811739462	0.839155985802309	0.902635888417242	0.0126938015631387	-0.0713426560032465	0.0982530908630168	1.01484111604887	0.913853422461774	1.11086451638461	genetic contact: all pairs	includes 0	includes one
TLI0102_cat-based	TLI	0.97098524757576	0.956639377804991	0.985546707958774	0.0107001834760211	-0.0113955010438639	0.0351418650229182	1.0110592261926	0.988162436386829	1.03665958786531	genetic contact: all pairs	includes 0	includes one
TLI0102_lex-based	TLI	0.914496043835587	0.889754356138084	0.942117337507577	-0.0157852395152165	-0.100178509991075	0.0700692637294084	0.982823260135327	0.890178379914456	1.07764259596057	genetic contact: all pairs	includes 0	includes one
TLI0102_none	TLI	0.946534126083469	0.926373419826534	0.966288110735921	-0.023763630556922	-0.0919643667608515	0.0435546824909604	0.974893867509942	0.902108784334756	1.04605225355169	genetic contact: all pairs	includes 0	includes one
TLI0107	TLI	0.862715685580477	0.830023356859852	0.895500627759112	-0.08052021339888	-0.230828349155665	0.0794144349091848	0.906582689048111	0.726090601481079	1.08683756391333	genetic contact: all pairs	includes 0	includes one
TLI0120_restricted	TLI	0.895405742645641	0.86758538696213	0.926307323325224	0.043915525691049	-0.0206999703053881	0.108626716343722	1.04930646398828	0.974855021671461	1.12267933418867	genetic contact: all pairs	includes 0	includes one
TLI0120_semi-restricted	TLI	0.944615597441388	0.923972928702521	0.965795259078791	0.0204990325667369	-0.0185441421580129	0.0608815875889043	1.02178710728243	0.979790312617936	1.06524205190631	genetic contact: all pairs	includes 0	includes one
TLI0120_unrestricted	TLI	0.951631778951526	0.932751848773135	0.971490770552103	0.0180815595292269	-0.0154738667476986	0.0559822021560991	1.01907823812733	0.98388427508092	1.0601172586541	genetic contact: all pairs	includes 0	includes one
TLI0140	TLI	0.97964587091974	0.968065443580315	0.991289745817711	0.00676678940050908	-0.00982640116991307	0.0259230829878483	1.00693107173473	0.989875470763569	1.02667648567994	genetic contact: all pairs	includes 0	includes one
TLI0155	TLI	0.738855980010444	0.695181486225968	0.783445170678432	-0.066442950926146	-0.232151387102801	0.10922805916781	0.910501106638124	0.68081540598033	1.1449107306327	genetic contact: all pairs	includes 0	includes one
TLI0164	TLI	0.950866775464	0.93224197454791	0.970157157424385	0.0186388083236532	-0.0152151203718657	0.0559103232768412	1.01967874290846	0.983531177592878	1.05951328746471	genetic contact: all pairs	includes 0	includes one
TLI0179	TLI	0.530092034714085	0.48038997340379	0.580386053745681	0.117712132416467	-0.0447287312819017	0.273900832467532	1.22480970515341	0.909042841991246	1.52592896131346	genetic contact: all pairs	includes 0	includes one
TLI0180	TLI	0.534022472571521	0.485448325534879	0.581156795419607	0.0732114715231796	-0.086147145386562	0.237411686423069	1.13913876118547	0.825399465042612	1.44133026782189	genetic contact: all pairs	includes 0	includes one
TLI0360	TLI	0.943770989542638	0.922214232646588	0.966634801744832	0.009303984655957	-0.0381652330095372	0.0567246530233823	1.00995489385011	0.95847518593451	1.06056667027169	genetic contact: all pairs	includes 0	includes one
TLI0364	TLI	0.815561914118639	0.775333178810318	0.857573344389775	-0.0755708915800331	-0.230756936976821	0.0674041704993815	0.907492642161174	0.715275380829395	1.08298822915097	genetic contact: all pairs	includes 0	includes one
TLI0370	TLI	0.917421537735487	0.891209606231913	0.9438291376676	0.0111869734951712	-0.0487404912583334	0.0719818486996533	1.01233156411705	0.946048600643551	1.07924226371041	genetic contact: all pairs	includes 0	includes one
TLI0371	TLI	0.956090026257064	0.937685194497869	0.976883447354874	0.0194804497119054	-0.0103057187938459	0.0499452202221577	1.02046679926675	0.989378445083327	1.05336118292563	genetic contact: all pairs	includes 0	includes one
TLI0373	TLI	0.692500439094055	0.644797406509508	0.741365599220238	0.129006652295934	0.00600172496770024	0.255402115684114	1.18772829574585	1.00027788205347	1.3741574744759	genetic contact: all pairs	excludes 0	excludes one
TLI0374	TLI	0.977358906008412	0.964168963045232	0.990365495764622	0.00911689378896407	-0.00842380491846983	0.0281370175825265	1.00936713483266	0.991342230726019	1.02911738782013	genetic contact: all pairs	includes 0	includes one
TLI0376	TLI	0.897979890191766	0.867614607393382	0.929243897137216	-0.334358713398298	-0.509463535612098	-0.16178034458852	0.627214070269545	0.43523665882008	0.825471013611033	genetic contact: all pairs	excludes 0	excludes one
TLI0378	TLI	0.754326376671731	0.707817932419994	0.79942979819103	0.159868756774341	0.0774359222337078	0.238617271158453	1.21322529202146	1.09416568217533	1.32552729763222	genetic contact: all pairs	excludes 0	excludes one
TLI0381	TLI	0.927897675380151	0.903078131907889	0.954036809007087	0.035845794591278	-0.00640283522056084	0.0775391966504703	1.03882854392627	0.992042336205089	1.08469239906604	genetic contact: all pairs	includes 0	includes one
TLI0383	TLI	0.954040258383681	0.934906308450003	0.974339833900773	0.0202333648674555	-0.00867684029798754	0.0539077246291294	1.02130590721241	0.990278144707736	1.05710756998129	genetic contact: all pairs	includes 0	includes one
TLI0388	TLI	0.457899527597006	0.401906771481854	0.509824708977259	0.120229333324071	-0.0559013502774757	0.287893558796505	1.265907525525	0.88323446080989	1.65045101755685	genetic contact: all pairs	includes 0	includes one
TLI0392	TLI	0.668633779451521	0.622334432981121	0.719329584951036	-0.198120791434265	-0.382446633176999	-0.0263576761338903	0.703662388147872	0.447365641443277	0.982023750232143	genetic contact: all pairs	excludes 0	excludes one
TLI0398	TLI	0.948840777152146	0.927853831752654	0.969909695152118	0.023014819717334	-0.0104084852067691	0.0584428129445288	1.0243660653675	0.988820318961208	1.06273304187834	genetic contact: all pairs	includes 0	includes one
TLI0400	TLI	0.944508105949684	0.923660314182087	0.967268334810603	0.0264308843027649	-0.00594303778235206	0.0645511517599604	1.02811697306299	0.99041846293135	1.06657234551259	genetic contact: all pairs	includes 0	includes one
TLI0401	TLI	0.946983695262939	0.925944966712003	0.968263892721177	0.0250650221880244	-0.0071473629513894	0.059681200571102	1.02658775360078	0.992676419503576	1.06476563536227	genetic contact: all pairs	includes 0	includes one
TLI0430	TLI	0.780189513387865	0.73242722174183	0.826670705495823	0.0194676113974096	-0.144126118792716	0.181988078534723	1.02528754412069	0.814485809038063	1.24010378814681	genetic contact: all pairs	includes 0	includes one
TLI0431	TLI	0.763595245418518	0.719173755431541	0.808824244807163	0.100674974625894	0.00136293684342692	0.202933748199404	1.13279564406756	1.00071696499356	1.27481113291672	genetic contact: all pairs	excludes 0	excludes one
TLI0440	TLI	0.799506553027877	0.750556706226952	0.846237706531189	0.0303925712389308	-0.109770049706939	0.169155017189648	1.03835118668981	0.8565702026787	1.21262852475314	genetic contact: all pairs	includes 0	includes one
TLI0453	TLI	0.751836891240905	0.710081032675146	0.794157048996004	-0.070031524407753	-0.174929832939081	0.0359915033667855	0.9075418106952	0.768369225666068	1.04748599826463	genetic contact: all pairs	includes 0	includes one
TLI0512	TLI	0.634152340994736	0.587105008420899	0.679453448237615	0.0770916947468772	-0.109696258848882	0.270655645311177	1.12283048046214	0.809940493671397	1.41862093122803	genetic contact: all pairs	includes 0	includes one
TLI0513	TLI	0.887963159078882	0.859985381223136	0.919024209635168	0.0486329180664333	-0.0133001605919191	0.116283578387799	1.05500611181007	0.982463358155098	1.13223434700072	genetic contact: all pairs	includes 0	includes one
TLI0514	TLI	0.488219140950902	0.437879038420353	0.538190458829737	0.00078929116939662	-0.223998596492936	0.230073334175097	1.00326750313502	0.538762414144424	1.47352138721725	genetic contact: all pairs	includes 0	includes one
TLI0515	TLI	0.46798309861456	0.417952622040931	0.515929279245829	0.312817259935339	0.15753448919449	0.479732216899718	1.67389997967736	1.30119028916271	2.06115812302781	genetic contact: all pairs	excludes 0	excludes one
TLI0517	TLI	0.549914881525623	0.503431086147988	0.601046867946385	0.0574761933048728	-0.163367417955676	0.266983704932928	1.10633677214904	0.699873627874179	1.49053311516473	genetic contact: all pairs	includes 0	includes one
TLI0518	TLI	0.708592850658067	0.662567172678491	0.75225591462333	-0.0972795837570864	-0.305216097757719	0.119329820387129	0.863016528922805	0.568974181005968	1.16871145626096	genetic contact: all pairs	includes 0	includes one
TLI0519	TLI	0.523030752159668	0.475786603365731	0.574485935014238	-0.085547272709173	-0.300159135355686	0.143836509197475	0.83739094759662	0.405366849559789	1.25777999925564	genetic contact: all pairs	includes 0	includes one
TLI0549	TLI	0.501732099324766	0.452481820939396	0.554926403009517	0.0786074339893062	-0.0451469532181005	0.209347417526265	1.15933418709714	0.907334102852355	1.42593839164696	genetic contact: all pairs	includes 0	includes one
TLI0552	TLI	0.741802400404705	0.698326417280968	0.782520815209371	0.0824893538436371	0.000249352126700852	0.170459813365016	1.11223146003858	0.992614547239507	1.22877939941455	genetic contact: all pairs	excludes 0	includes one
TLI0559	TLI	0.949661249078791	0.93055249385155	0.969137632521147	0.0297194725831291	0.00531799966637292	0.0570648125705155	1.03141530805724	1.00424079117644	1.06008110258372	genetic contact: all pairs	excludes 0	excludes one
TLI0560	TLI	0.800888580890704	0.756790014127068	0.843260157523164	-0.203759833705466	-0.339333639279778	-0.0685596080549685	0.745146911064574	0.574612768658849	0.916374689322976	genetic contact: all pairs	excludes 0	excludes one
TLI0570	TLI	0.655176809855553	0.610041098291895	0.70411319307342	0.135841337601247	0.0368879995100184	0.234074404044359	1.20904420150142	1.05422694886443	1.37022934962482	genetic contact: all pairs	excludes 0	excludes one
TLI0578	TLI	0.939639810637962	0.918039759092947	0.961034125789207	-0.00860823834404523	-0.0589652534139948	0.043835898720151	0.990948444041694	0.937970733644861	1.0478588892329	genetic contact: all pairs	includes 0	includes one
TLI0580	TLI	0.555063682653638	0.504342412867544	0.60398322725645	0.061350210544528	-0.0675490304241928	0.193151402200082	1.11251565574826	0.86954044270226	1.34720980284825	genetic contact: all pairs	includes 0	includes one
TLI0582	TLI	0.670145175053962	0.622581306555872	0.718276413102666	0.0745184290327688	-0.0287326776994639	0.178188510780579	1.1127746824243	0.950431590431153	1.26627395943138	genetic contact: all pairs	includes 0	includes one
TLI0589	TLI	0.955704958968249	0.937083660268239	0.97365985661664	0.0288385628495988	0.00802418866819354	0.051670317002185	1.03029396487454	1.00836990732618	1.05505337094759	genetic contact: all pairs	excludes 0	excludes one
TLI0592	TLI	0.853317900989345	0.81882956322048	0.88936724265106	0.030322184134211	-0.0414593435510704	0.100641921264892	1.03598393918479	0.952465929456303	1.1214137856467	genetic contact: all pairs	includes 0	includes one
TLI0596	TLI	0.830108645928334	0.789976916762329	0.869462771528835	0.0277688878625042	-0.0594762861773358	0.12035452788038	1.03403054103979	0.925945538599261	1.14539882355095	genetic contact: all pairs	includes 0	includes one
TLI0598	TLI	0.955037062325657	0.936228355709434	0.974357669895071	0.0287207386599658	0.00683738704485026	0.052541516822757	1.0302021452122	1.00668926765675	1.0557561067016	genetic contact: all pairs	excludes 0	excludes one
TLI0604	TLI	0.768001576662132	0.722797288935719	0.816353325284228	-0.00342591674511083	-0.114537541972901	0.103689285073578	0.995865488259672	0.851991234288316	1.13811955790406	genetic contact: all pairs	includes 0	includes one
TLI0608	TLI	0.667366708220554	0.622968161024764	0.711386548841256	0.0447092172803794	-0.0303559207385748	0.121233616858703	1.06856834709171	0.953203235606159	1.18676717267187	genetic contact: all pairs	includes 0	includes one
TLI0612	TLI	0.908822717241302	0.88342064139865	0.934490273942137	0.0120599833204688	-0.0220941396706061	0.0499435644498066	1.01352447789555	0.976133248140812	1.05630550799944	genetic contact: all pairs	includes 0	includes one
TLI0613	TLI	0.97464771493409	0.962871063246454	0.98765179317361	0.00646271519056249	-0.00828884613582603	0.0211506808387343	1.00668382919703	0.991671253564078	1.02207097622326	genetic contact: all pairs	includes 0	includes one
TLI0615	TLI	0.483037962981672	0.436508640447322	0.531480885747368	-0.194338701043221	-0.276386299305054	-0.117432453925343	0.599484887352372	0.447554463139378	0.742201484205191	genetic contact: all pairs	excludes 0	excludes one
TLI0616	TLI	0.956932839607334	0.939504722870332	0.975431649558028	-0.0178456973889419	-0.0477146571603158	0.0118785157108129	0.981463676465424	0.950383592675548	1.01256854640805	genetic contact: all pairs	includes 0	includes one
TLI0617	TLI	0.970179486897413	0.956583007247455	0.98402734297073	-0.049280398343111	-0.0815722328438164	-0.0179988991000547	0.949257316617181	0.917818847961968	0.98300589724353	genetic contact: all pairs	excludes 0	excludes one
TLI0621	TLI	0.900922453358108	0.873661573323643	0.927031626335014	-0.0401533769836111	-0.0874099518076801	0.00779037853272402	0.955676761950473	0.902521344190827	1.00739096766418	genetic contact: all pairs	includes 0	includes one
TLI0624	TLI	0.761225575557186	0.720411067800695	0.800279147343762	0.112442430629467	0.0594330414550006	0.164741893131547	1.14880438295437	1.07419972857759	1.22390819195077	genetic contact: all pairs	excludes 0	excludes one
TLI0629	TLI	0.946495784437482	0.92753780479925	0.966687056290284	0.0211980040359187	-0.00140678099287461	0.0452077212299967	1.02254856673577	0.998414889464987	1.0485661127416	genetic contact: all pairs	includes 0	includes one
TLI0630	TLI	0.899812211344486	0.873502596325352	0.925137148082604	-0.0554011736147575	-0.104904874446287	-0.00574985222773039	0.938646905574357	0.883319866532808	0.992486557668612	genetic contact: all pairs	excludes 0	excludes one
TLI0631	TLI	0.524228285310914	0.476733176015853	0.57001025106165	0.0532286453316532	-0.0352588437914304	0.136601854301922	1.10453184976968	0.936538971067497	1.27403499601642	genetic contact: all pairs	includes 0	includes one
TLI0635	TLI	0.4490529710674	0.401189331352511	0.494807978252024	0.129143101015851	0.0452047847013788	0.213259940781469	1.29245222024356	1.0844802461703	1.49222101863264	genetic contact: all pairs	excludes 0	excludes one
TLI0636	TLI	0.550848905881789	0.503857306585906	0.596157541264824	-0.0233807011840071	-0.109273585898673	0.0622936587534908	0.959777610066572	0.806229427314397	1.11757367811611	genetic contact: all pairs	includes 0	includes one
TLI0640	TLI	0.51788832921363	0.47208442009216	0.565618471515046	0.0639448936665637	-0.0274979389260482	0.144047824228207	1.12661023674146	0.948216807518413	1.29163840288032	genetic contact: all pairs	includes 0	includes one
TLI0642	TLI	0.47420916448921	0.429022850243624	0.522749669360443	0.0395711835208287	-0.0462460344361738	0.127369495563041	1.08708114637817	0.897794600342711	1.27351308435709	genetic contact: all pairs	includes 0	includes one
TLI0654	TLI	0.484179789227736	0.435103349571207	0.533802775910252	0.123897404130808	-0.0369333493427478	0.286415516038949	1.25911127573217	0.916820222539052	1.60252240867098	genetic contact: all pairs	includes 0	includes one
TLI0668_'Have'	TLI	0.641539491678333	0.59632095847726	0.689606948342536	-0.273006269145949	-0.434775193011413	-0.121783912167579	0.574347450968956	0.322059971654177	0.807581898832742	genetic contact: all pairs	excludes 0	excludes one
TLI0668_Conjunctional	TLI	0.57200369672384	0.524101411947423	0.622371129280965	0.0882928988391449	-0.066102691232456	0.25616103273178	1.15624442720957	0.866894172206774	1.44189720869958	genetic contact: all pairs	includes 0	includes one
TLI0668_Genitive	TLI	0.856399886290745	0.823738326907198	0.891340272438754	-0.0121878020079277	-0.107409315939097	0.0870665234446283	0.98599570689731	0.87572420428482	1.1044815655895	genetic contact: all pairs	includes 0	includes one
TLI0668_Locational	TLI	0.71615297291263	0.672159604814931	0.761576498984682	-0.0964043619078163	-0.249515391180507	0.059254429814434	0.865672347381334	0.644404065641416	1.0759693039849	genetic contact: all pairs	includes 0	includes one
TLI0668_Topic	TLI	0.686044806746005	0.641345871077331	0.729034185360405	0.235034080466523	0.163381490722387	0.311955084187526	1.34442778976062	1.22188881669766	1.46921082726212	genetic contact: all pairs	excludes 0	excludes one
TLI0670	TLI	0.558661103293099	0.509301624040665	0.606507961782437	0.0505501295287231	-0.0853931201179846	0.190873429519122	1.09233332184708	0.845730602266451	1.34650338740071	genetic contact: all pairs	includes 0	includes one
TLI0672	TLI	0.470858974526595	0.424635068043853	0.519561903031989	-0.145321162545237	-0.279359469241272	-0.012346493555006	0.692421017034111	0.410011050092264	0.966093014565894	genetic contact: all pairs	excludes 0	excludes one
TLI0673_Conjoined	TLI	0.63619236161683	0.589894137782835	0.682827121074964	0.217804863100154	0.0973892525164477	0.343807174089566	1.34440599552909	1.13415329663077	1.54939108621683	genetic contact: all pairs	excludes 0	excludes one
TLI0673_Exceed	TLI	0.656329777581478	0.608587323136744	0.703859073717042	0.0231815276611132	-0.14490800688011	0.206712400999836	1.03620900027475	0.766403300291973	1.30499410499645	genetic contact: all pairs	includes 0	includes one
TLI0673_Locational	TLI	0.453931812639617	0.403466057287804	0.501815348421511	-0.20298185465358	-0.366025542903783	-0.0529120189902056	0.553032400783976	0.213568743621072	0.891195255827507	genetic contact: all pairs	excludes 0	excludes one
TLI0673_Particle	TLI	0.729315213774415	0.685243195924439	0.775409761444457	-0.256517880916847	-0.457914396568376	-0.0670126212053344	0.648080869844362	0.375857863884964	0.911005677929126	genetic contact: all pairs	excludes 0	excludes one
TLI0674_Gap	TLI	0.632917249766165	0.585567632520349	0.682169909284664	-0.0399766482966143	-0.222453326624185	0.147813854737733	0.937598741521961	0.65558767360301	1.24538780412588	genetic contact: all pairs	includes 0	includes one
TLI0674_Non-reduction	TLI	0.76408860554045	0.72121192267883	0.806293304251488	0.105773077091893	0.00327202184068531	0.21253028927033	1.1393219309583	1.00360249874523	1.28770805118	genetic contact: all pairs	excludes 0	excludes one
TLI0674_Pronoun-retention	TLI	0.941027047266574	0.919334872953238	0.961847408651674	0.0106237064344708	-0.0370164283984162	0.0577406704947854	1.01138009445879	0.960744265737965	1.06256918972898	genetic contact: all pairs	includes 0	includes one
TLI0674_Relative.pronoun	TLI	0.868568955839747	0.837665790427749	0.903330458571034	-0.160309039551779	-0.317583010299258	0.00765836637648187	0.815324528349452	0.630452672977502	1.00616467146557	genetic contact: all pairs	includes 0	includes one
TLI0682_Complex	TLI	0.498395208098366	0.449640670908755	0.547465880954148	0.046440072018476	-0.0860215328612616	0.18473900038546	1.09585369318459	0.823307312626194	1.37431020093904	genetic contact: all pairs	includes 0	includes one
TLI0682_Moderately.complex	TLI	0.465116249586293	0.417278795040256	0.513658082598963	0.107293623960185	-0.0217251054205302	0.241180746921776	1.23402314165988	0.945458489725566	1.52536123512347	genetic contact: all pairs	includes 0	includes one
TLI0682_Simple	TLI	0.749823601000753	0.708283140409006	0.790686033440266	0.104126165596817	0.0170558075294017	0.190701737489435	1.13992270173719	1.02063075226077	1.2614729346144	genetic contact: all pairs	excludes 0	excludes one
TLI0738_Average	TLI	0.55795370243345	0.509863568527794	0.605812187452985	0.000544136420965678	-0.121590720338619	0.121805426380081	1.00301862786166	0.772461428962542	1.21095506321349	genetic contact: all pairs	includes 0	includes one
TLI0738_Large	TLI	0.837374922239363	0.80137508789212	0.870508890314386	0.0818424278978108	0.0274090754767589	0.140671710620411	1.09832752821401	1.03085316182857	1.17196053512511	genetic contact: all pairs	excludes 0	excludes one
TLI0738_Moderately.large	TLI	0.782168679085669	0.742174890718737	0.822837324906738	-0.0095859456478554	-0.101186334657816	0.0848120658778624	0.988450729941518	0.868068213576253	1.10757404169541	genetic contact: all pairs	includes 0	includes one
TLI0738_Moderately.small	TLI	0.612837518122104	0.565807489351268	0.66001816902863	0.0911267893091046	-0.0130508133086773	0.200587845514054	1.15071825371355	0.969204220885921	1.32858688021241	genetic contact: all pairs	includes 0	includes one
TLI0738_Small	TLI	0.725939118339335	0.682540865987146	0.768751623891415	0.148127692121345	0.0763121203580094	0.225121351658551	1.20545046573986	1.10144327347229	1.32145672982293	genetic contact: all pairs	excludes 0	excludes one
TLI0751_Average.(5-6)	TLI	0.517336752896261	0.472232571495911	0.570255684125861	-0.0119015777296108	-0.133013930106143	0.111808270308217	0.979252876784715	0.734306917558297	1.2080754353054	genetic contact: all pairs	includes 0	includes one
TLI0751_Large.(7-14)	TLI	0.552808491050799	0.504844410908431	0.602378744180883	-0.0218065301574693	-0.141948618577193	0.0982645219281743	0.962339238803773	0.744662818126347	1.17818576402234	genetic contact: all pairs	includes 0	includes one
TLI0751_Small.(2-4)	TLI	0.686739054218069	0.6427022929036	0.732704647425662	0.0920541114555041	-0.00967965350565247	0.185046116312954	1.13560356488022	0.985040017426059	1.27649026894411	genetic contact: all pairs	includes 0	includes one
TLI0766_Different.inflection	TLI	0.788703961559	0.74939476206042	0.829368081135203	0.0515756396516389	-0.0550345591504792	0.165290735844676	1.06593372489106	0.928881541809865	1.21369523841184	genetic contact: all pairs	includes 0	includes one
TLI0766_Different.stem	TLI	0.705036844302416	0.660582740750463	0.749745859258883	0.116376747008861	-0.00955408587608142	0.241597093471158	1.16622234465166	0.987113325879248	1.3553416907207	genetic contact: all pairs	includes 0	includes one
TLI0766_Identical	TLI	0.599196648685535	0.552109594254637	0.648524653167275	0.148666895078834	-0.00297448749221307	0.304812881681188	1.24999949509333	0.986292118177676	1.51779233855845	genetic contact: all pairs	includes 0	includes one
TLI0771	TLI	0.477424303977591	0.423489409813618	0.525623024085514	0.0289275261249356	-0.147565739943826	0.196727583939143	1.06322688862101	0.687501137332958	1.41896590536056	genetic contact: all pairs	includes 0	includes one
TLI0790	TLI	0.433266233104287	0.381956997655453	0.480759251291684	0.180366406261077	0.0275228552769402	0.320690305304986	1.42093006301547	1.05707134598812	1.76177747233992	genetic contact: all pairs	excludes 0	excludes one
TLI0792	TLI	0.536882567922019	0.488266257088638	0.585570424932927	0.112575355333794	-0.0264663497707907	0.254152397074497	1.21238748814634	0.952262822809864	1.48708722714613	genetic contact: all pairs	includes 0	includes one
TLI0801	TLI	0.769700832445505	0.727608650695754	0.809821115543118	0.168894219566791	0.111621018460622	0.228134983939119	1.22053422510856	1.13706365428202	1.30522770662675	genetic contact: all pairs	excludes 0	excludes one
TLI0804_No.overlap	TLI	0.515921724319416	0.467339521285889	0.567613926250255	-0.0649097116678216	-0.22349572529975	0.085853747881741	0.875448044933214	0.559923168112494	1.16112862330608	genetic contact: all pairs	includes 0	includes one
TLI0804_Overlap.for.both.possibility.and.necessity	TLI	0.712661899690629	0.667245801762105	0.756440973505007	-0.0798695159769981	-0.232397764613922	0.0639262704344548	0.888379848938932	0.680934446522381	1.09549215737911	genetic contact: all pairs	includes 0	includes one
TLI0804_Overlap.for.either.possibility.or.necessity	TLI	0.529403897551211	0.478717143486006	0.578355602410191	0.189753846318327	0.0623194714618654	0.322641288311809	1.36140499841962	1.09621466535929	1.61473237955092	genetic contact: all pairs	excludes 0	excludes one
TLI0839	TLI	0.552243402991978	0.504397244901572	0.60085602392515	0.000475749376968577	-0.144534303937239	0.153058663499546	1.00231251295085	0.72383853342538	1.26659247710477	genetic contact: all pairs	includes 0	includes one
TLI0840	TLI	0.881288347608051	0.850510374644989	0.91107660716735	0.0539414043256109	-0.00938231571075898	0.125489298964135	1.06150788202651	0.983579383634957	1.14095307588505	genetic contact: all pairs	includes 0	includes one
TLI0841	TLI	0.654669073985081	0.606300507644407	0.69979323374579	0.254225542896978	0.178595470892008	0.333362931166665	1.39076570184334	1.25451445790068	1.52853001789917	genetic contact: all pairs	excludes 0	excludes one
TLI0842	TLI	0.497522851138125	0.449019547220793	0.546030164114604	0.168800112760772	-0.0306644792118687	0.361508056284597	1.34253943944683	0.922419544012164	1.73400480229219	genetic contact: all pairs	includes 0	includes one
TLI0843	TLI	0.842695835658699	0.803609459237775	0.882445540232193	0.0918799047098137	0.0290664586605641	0.163650530011574	1.10971431686351	1.02821890056034	1.19614731684178	genetic contact: all pairs	excludes 0	excludes one
TLI0844	TLI	0.662979720312737	0.614941675127009	0.715688142669431	-0.20325194199819	-0.374566830760151	-0.0305226449923888	0.693265845398215	0.431727303327507	0.950904238103225	genetic contact: all pairs	excludes 0	excludes one
TLI0845_0-2	TLI	0.779112247164634	0.737894326078604	0.824674746331094	-0.066624055819757	-0.218180967006965	0.0778838082296992	0.914616726298785	0.723076722705721	1.10618620341354	genetic contact: all pairs	includes 0	includes one
TLI0845_3-8	TLI	0.535875096546987	0.485538997510928	0.590156839376281	0.102483964297621	-0.0644576510423597	0.262178719602772	1.19363879264311	0.880498282320095	1.50073847479629	genetic contact: all pairs	includes 0	includes one
TLI0845_9+	TLI	0.604156852321644	0.549352816481749	0.658343394127308	0.0702511180018961	-0.0964352257528135	0.248743521335096	1.11786572867266	0.837694891184242	1.42119771071515	genetic contact: all pairs	includes 0	includes one
TLI0846_1	TLI	0.551280824844974	0.501662800626739	0.598551812530142	0.233129440268781	0.0846540151373337	0.385281981730669	1.42586823647505	1.13887586892442	1.71852563697338	genetic contact: all pairs	excludes 0	excludes one
TLI0846_2	TLI	0.692871366584618	0.645997644745328	0.73651899486496	-0.0254601449593824	-0.204512440601036	0.172612724225875	0.964011680476369	0.691391775610975	1.23963881034272	genetic contact: all pairs	includes 0	includes one
TLI0846_many.(9+)	TLI	0.889192741251685	0.861322027653723	0.91968238801306	-0.213648674356794	-0.391471009777607	-0.0219080568994086	0.759650028490863	0.555192751355745	0.972044718111233	genetic contact: all pairs	excludes 0	excludes one
TLI0846_some.(3-8)	TLI	0.501069516083609	0.452357761713035	0.547790446719463	0.00702445571484346	-0.206982220330072	0.219168085785958	1.01623080783489	0.579809173029491	1.43257770025558	genetic contact: all pairs	includes 0	includes one
TLI0847	TLI	0.590880968571424	0.543820560975014	0.638784242475778	0.0626692372239505	-0.0878057543107806	0.217456179110885	1.10768308358575	0.836319870460159	1.36031876843513	genetic contact: all pairs	includes 0	includes one
TLI0848_2	TLI	0.518160875821291	0.469542033288227	0.567924167026152	-0.0483795086890662	-0.224625896734881	0.13792804494213	0.907738661213892	0.552483386857566	1.25153094959967	genetic contact: all pairs	includes 0	includes one
TLI0848_3	TLI	0.490687269962516	0.443441431425423	0.541586835321351	-0.0583268066010634	-0.243809830640694	0.111721735054816	0.882259695689617	0.513179619573607	1.23725717175082	genetic contact: all pairs	includes 0	includes one
TLI0848_4.or.more	TLI	0.888435908300038	0.859373569016443	0.919122302828295	0.0277211148412255	-0.0399278167041046	0.0970546263605826	1.03143806451502	0.954522972071861	1.11098340763877	genetic contact: all pairs	includes 0	includes one
TLI0848_none	TLI	0.932612279704643	0.910606700831679	0.95618182941667	0.0146843274621832	-0.0360987012067556	0.0670065642714373	1.01586883727886	0.961304732685446	1.07324537472538	genetic contact: all pairs	includes 0	includes one
TLI0849_distinction	TLI	0.551628429209108	0.503562731956214	0.599835981605398	-0.172616072321035	-0.332851656367196	-0.0174920886178562	0.688113238933275	0.402122094034841	0.969061951999932	genetic contact: all pairs	excludes 0	excludes one
TLI0849_no.distinction	TLI	0.531402310973821	0.481853046814566	0.578439843025726	-0.115475346614919	-0.275594526779773	0.0470305338401793	0.783750932235429	0.494840584782049	1.09703762037276	genetic contact: all pairs	includes 0	includes one
TLI0849_pronouns.avoided.for.politeness	TLI	0.917033602184331	0.891572035820385	0.942905250694772	0.03639626603393	-0.00730278234694504	0.0843928650817236	1.03990601752464	0.989888688704118	1.09223568591834	genetic contact: all pairs	includes 0	includes one
TLI0850	TLI	0.562449972667192	0.513990013272337	0.614745287222169	0.0434852937987719	-0.182838576857408	0.281074171418288	1.07830443033681	0.659255379305544	1.49286120950395	genetic contact: all pairs	includes 0	includes one
TLI0852_Highly.differentiated	TLI	0.562106312633773	0.511012129030595	0.611336766786589	0.0420351765167033	-0.157501313257124	0.252278372349075	1.07567322434519	0.724429402503185	1.46375342725324	genetic contact: all pairs	includes 0	includes one
TLI0852_Moderately.differentiated	TLI	0.505382255663333	0.452771769964922	0.5550233834253	0.0574638906919585	-0.152310847871429	0.272353344438685	1.11539334076606	0.680509298760308	1.52818294821073	genetic contact: all pairs	includes 0	includes one
TLI0852_Weakly.differentiated	TLI	0.797803979928503	0.758509471435551	0.836747797557376	0.107723119100665	0.0186461099735331	0.1979979767162	1.1357060865491	1.0199662775946	1.25478909224214	genetic contact: all pairs	excludes 0	excludes one
TLI0853_no	TLI	0.972974386446504	0.959245626956033	0.987473379033907	0.009696520641033	-0.0104789439158968	0.0336634965545567	1.01000362142715	0.98892699672651	1.03479497876984	genetic contact: all pairs	includes 0	includes one
TLI0853_yes,.with.marking	TLI	0.511095606792578	0.461159289340183	0.560717135062991	0.00232717892433348	-0.218800281124824	0.21326467180016	1.00583845540119	0.576977224930799	1.42397055964831	genetic contact: all pairs	includes 0	includes one
TLI0853_yes,.without.marking	TLI	0.546197553205939	0.497810387451883	0.597904485995579	-0.0488093060381119	-0.268180982862217	0.168528479720844	0.911537039902702	0.516952902052381	1.31638988600167	genetic contact: all pairs	includes 0	includes one
TLI0855	TLI	0.609920453687907	0.562965089582557	0.658846036734573	-0.0106930485455165	-0.153899999932354	0.136511924144708	0.98361966648135	0.738013379314443	1.21615119871052	genetic contact: all pairs	includes 0	includes one
TLI0856	TLI	0.65421618253066	0.605874917674356	0.699068165490675	-0.115538903273481	-0.280245213446806	0.042786716537263	0.82375933238146	0.57137392597025	1.06308509837418	genetic contact: all pairs	includes 0	includes one
TLI0857	TLI	0.662690114767227	0.616270232400472	0.707546287737718	0.136388030609047	0.0143146886242781	0.257791988322694	1.20731210959571	1.0202943300125	1.401456164908	genetic contact: all pairs	excludes 0	excludes one
TLI0858	TLI	0.876209411069717	0.846675589158056	0.910169726987817	0.0253695906398609	-0.0793343214582922	0.122676725732954	1.02908823548414	0.910422430147658	1.14532005166472	genetic contact: all pairs	includes 0	includes one
TLI0859	TLI	0.545322221807909	0.497719885305131	0.597838264796006	0.184165052485505	0.0471735612508135	0.326183818337896	1.34081291587436	1.06984408453268	1.60667413394328	genetic contact: all pairs	excludes 0	excludes one
TLI0860_decimal	TLI	0.554659473160535	0.506565858550374	0.603250102517412	0.0238680007083958	-0.135339304585926	0.191456311156694	1.04467966156288	0.744719505419214	1.33960472630018	genetic contact: all pairs	includes 0	includes one
TLI0860_extended.body-part.system	TLI	0.941980892101595	0.920404594607574	0.96333412633797	0.0315042561752911	0.00205908107346231	0.0648873118268868	1.0335837813965	1.00188883177911	1.07011551953641	genetic contact: all pairs	excludes 0	excludes one
TLI0860_restricted	TLI	0.775918077605962	0.735641946530677	0.816427249995137	0.105564877044744	0.0189472414054663	0.19931398949071	1.13691374115783	1.01448709059755	1.25558420414772	genetic contact: all pairs	excludes 0	excludes one
TLI0860_vigesimal	TLI	0.669872768009718	0.622909038027693	0.715362943199259	0.0486730436086616	-0.0923822339578833	0.187336147509337	1.07384160290109	0.865356709933282	1.28760011762266	genetic contact: all pairs	includes 0	includes one
TLI0865	TLI	0.500767043242329	0.449671243137529	0.549342737930134	-0.03685202082558	-0.32010317744113	0.25516116251181	0.926432584346636	0.356264212735913	1.50896663470496	genetic contact: all pairs	includes 0	includes one
TLI0866_adjoined	TLI	0.949165452938664	0.929274348305922	0.97053631763347	0.0171602453929498	-0.0209773972721958	0.0584798127489975	1.01815278975063	0.976475858709357	1.06149273054352	genetic contact: all pairs	includes 0	includes one
TLI0866_circumnominal	TLI	0.854701876419869	0.82179507276208	0.888626578783999	0.0660647148165449	-0.0158945308661291	0.143027597111347	1.07763878447488	0.982085961784815	1.17312055601888	genetic contact: all pairs	includes 0	includes one
TLI0866_postnominal	TLI	0.516016555663624	0.466489513314501	0.567525071425066	-0.116336200482701	-0.325993126809613	0.0934755550422529	0.774750264494031	0.364347818983399	1.18181398587641	genetic contact: all pairs	includes 0	includes one
TLI0866_prenominal	TLI	0.464300182942891	0.414221250190374	0.51438530129841	-0.061145325096216	-0.272394180020651	0.150755488224732	0.868922639444962	0.416832432915886	1.32912699394679	genetic contact: all pairs	includes 0	includes one
TLI0867_final	TLI	0.508932878418466	0.460836865731902	0.557230612462535	0.0970923509658149	-0.0546738968195603	0.26957741255912	1.19297685231488	0.885129180946262	1.53612164622492	genetic contact: all pairs	includes 0	includes one
TLI0867_initial	TLI	0.507041946200164	0.461028727981385	0.556764507668013	0.00248245180793644	-0.165836418725837	0.17111738387408	1.00659443004432	0.677269981528682	1.34672780806497	genetic contact: all pairs	includes 0	includes one
TLI0867_internal	TLI	0.952074106502414	0.933612538445151	0.971669965471688	-0.00398084575360283	-0.0508768942183271	0.0429617706774781	0.995871891107394	0.946309287528708	1.04557280718317	genetic contact: all pairs	includes 0	includes one
TLI0868	TLI	0.528954718533069	0.479657213972214	0.579536975243829	0.10418915722069	-0.159889164612523	0.376795719101441	1.19834192009583	0.674460769870579	1.71025198738973	genetic contact: all pairs	includes 0	includes one
TLI0871	TLI	0.78965948867762	0.749800921493223	0.829480015115764	0.111475776670204	0.0167604783644089	0.205231057771854	1.14199994737396	1.01900549171167	1.26859516962771	genetic contact: all pairs	excludes 0	excludes one
TLI0872_excl-as-person	TLI	0.66160141994444	0.616147109983844	0.706267639800098	0.141518541372115	-0.0204417843444971	0.309772064390755	1.21487543163051	0.956161009439874	1.47383497845199	genetic contact: all pairs	includes 0	includes one
TLI0872_min/aug	TLI	0.65161803044037	0.605658520871041	0.697812331233857	0.141808690488894	-0.024904523565871	0.314185151774826	1.21892987424232	0.94906920767115	1.48740273547685	genetic contact: all pairs	includes 0	includes one
TLI0872_plain-i/e	TLI	0.521625690643151	0.476656516428629	0.572321513737692	0.198033968579002	-0.000359647081686565	0.4162172870139	1.38195395986402	0.955134332384071	1.7834614635895	genetic contact: all pairs	includes 0	includes one
TLI0873	TLI	0.539984181854706	0.490994540254013	0.5878529038788	0.108365690693442	-0.0784466672334017	0.306584335845847	1.20275342244914	0.856210393456217	1.58094184123821	genetic contact: all pairs	includes 0	includes one
TLI0874	TLI	0.728767481539252	0.68380990672575	0.773226113271727	0.0405516456975238	-0.097016592276982	0.180938034102346	1.05658268409001	0.865792290930861	1.25236505507927	genetic contact: all pairs	includes 0	includes one
TLI0875	TLI	0.570010392034889	0.522970209503295	0.618753841332861	-0.0803322406563448	-0.263126884198603	0.103781399097636	0.86011647321659	0.541225074434312	1.18381798740932	genetic contact: all pairs	includes 0	includes one
TLI0877_in/simul	TLI	0.980142519017884	0.968536775965406	0.992819755814235	0.00696042321308426	-0.0100149262802377	0.0255159196164879	1.00712951993579	0.989577542504233	1.02618178781957	genetic contact: all pairs	includes 0	includes one
TLI0877_post	TLI	0.384166235042269	0.333570674880741	0.437662882830808	0.332646741841739	0.16110773124178	0.502777632056321	1.87475000524369	1.39657694939351	2.37424042040567	genetic contact: all pairs	excludes 0	excludes one
TLI0877_prae	TLI	0.516615783541272	0.463045197599181	0.57228994377688	0.221934944640593	0.0496590707300575	0.396389219257293	1.43359288118065	1.07812010971762	1.7885445063097	genetic contact: all pairs	excludes 0	excludes one
TLI0877_split	TLI	0.788574910418261	0.746308598590042	0.831503954970837	0.127821268046779	0.052108602752267	0.211146984539239	1.1630414235659	1.0577365121335	1.27243888811557	genetic contact: all pairs	excludes 0	excludes one
TLI0879	TLI	0.57501399647203	0.524753947491576	0.626682279894348	0.0975931438133346	-0.0726047502877138	0.273555473598501	1.1712946546275	0.875033775828571	1.48845386323851	genetic contact: all pairs	includes 0	includes one
TLI0880	TLI	0.519264199776173	0.463523282614721	0.575172325786479	-0.155336845488414	-0.328254413037075	0.0115256843807339	0.700696559654393	0.367144285378075	1.02171714600587	genetic contact: all pairs	includes 0	includes one
TLI0881	TLI	0.592990799224593	0.54074805731592	0.646309736120351	0.241087586420787	0.107073652228727	0.371346438107536	1.40976487276843	1.1734418773053	1.65874954511978	genetic contact: all pairs	excludes 0	excludes one
TLI0882	TLI	0.924822342836282	0.898523768931343	0.949962195946952	0.0123512164372759	-0.0477885728107427	0.0740037239521518	1.01347931096785	0.945512279064426	1.07950332359657	genetic contact: all pairs	includes 0	includes one
TLI0884	TLI	0.914493063504574	0.886639915129217	0.943473936000868	0.0378972454921155	-0.0140358046202456	0.0916258417483289	1.04166773178593	0.983310469427135	1.1018087107373	genetic contact: all pairs	includes 0	includes one
TLI0885	TLI	0.839124870813303	0.801766828408036	0.877661515434911	0.0883459039630017	0.0184442819940485	0.162057528032081	1.10582248757044	1.02016831850298	1.19932121107631	genetic contact: all pairs	excludes 0	excludes one
TLI0886	TLI	0.930675993139392	0.906505713766526	0.954366715634055	0.0355528271586493	-0.000401534520439673	0.0760161685249293	1.0383689640211	0.998071766675752	1.08215381245812	genetic contact: all pairs	includes 0	includes one
TLI0887	TLI	0.492980050746524	0.439612383903523	0.546338082113155	0.184309611674232	0.0142940444239263	0.363751122432243	1.37720369575393	0.99634651049502	1.73130856870699	genetic contact: all pairs	excludes 0	includes one
TLI0888	TLI	0.854895079663387	0.817174102842421	0.890185152572485	0.0907329656003638	0.0344244804849079	0.147641905472843	1.10670632960699	1.03989227037524	1.17940496619449	genetic contact: all pairs	excludes 0	excludes one
TLI0889_cumulative	TLI	0.597630415374824	0.545201388695451	0.647995639645166	-0.150112040769379	-0.337470040375066	0.0459486008469756	0.748649644243721	0.416915022756152	1.05606346664754	genetic contact: all pairs	includes 0	includes one
TLI0889_distributive	TLI	0.572431531265449	0.520099001255594	0.625200079481081	0.190823952945273	0.0332234338626546	0.359659046582597	1.33588781142521	1.04111854775441	1.6376137150734	genetic contact: all pairs	excludes 0	excludes one
TLI0889_separative	TLI	0.530852344097067	0.476179601989939	0.584971996984448	-0.121405198524025	-0.308148721970798	0.0714817124494311	0.771337248255375	0.411659306765574	1.12679833644187	genetic contact: all pairs	includes 0	includes one
TLI0890	TLI	0.534353088237135	0.482661147336475	0.581054771323843	0.055352191300488	-0.0659068591145392	0.184581549300095	1.10619412744985	0.872531202427177	1.3519021677988	genetic contact: all pairs	includes 0	includes one
TLI0891	TLI	0.678755145999839	0.633293879848209	0.724578076255658	-0.063154817587752	-0.185628906159955	0.0702482287550151	0.907371416818994	0.726967250925492	1.10591113986628	genetic contact: all pairs	includes 0	includes one
TLI0892	TLI	0.719185271985898	0.674817702195982	0.764652067516834	-0.115349849521392	-0.248510572092375	0.0211276877675352	0.839870148213655	0.654993388725804	1.02916249738186	genetic contact: all pairs	includes 0	includes one
TLI0893	TLI	0.869758467433767	0.837743025424101	0.901027404824719	-0.382022550654443	-0.503859036959097	-0.26820032894622	0.560703199943621	0.42225470226938	0.693071749405475	genetic contact: all pairs	excludes 0	excludes one
TLI0894	TLI	0.599826209418377	0.552170371443652	0.648433376953719	0.253733314848165	0.195225935387168	0.315513460697614	1.42632566528165	1.2989173048549	1.55185094391581	genetic contact: all pairs	excludes 0	excludes one
TLI0895	TLI	0.434187975145078	0.38894753363271	0.483822664157281	0.144337103072942	0.0643932998490643	0.233764957043094	1.33786251534244	1.11734927344463	1.54808007168898	genetic contact: all pairs	excludes 0	excludes one
TLI0896	TLI	0.95224865704936	0.93383819818045	0.971492406148053	0.0342011181078393	0.0150391977940764	0.0538510758886166	1.03606779335791	1.01515025364696	1.05721518220713	genetic contact: all pairs	excludes 0	excludes one
TLI0898_A.or.P.argument	TLI	0.961504892927069	0.944609116935925	0.979041937928144	0.0164252526245731	-0.0117052530132795	0.044014357007131	1.01715647762122	0.987746939949231	1.04644883120358	genetic contact: all pairs	includes 0	includes one
TLI0898_Both.the.A.and.P.arguments	TLI	0.561619597369258	0.513149182362367	0.612551834473931	-0.187601531731259	-0.380915963928403	-0.0117554621742283	0.666003146391057	0.325433704885716	0.97934444591478	genetic contact: all pairs	excludes 0	excludes one
TLI0898_Only.the.A.argument	TLI	0.619094521833484	0.5705992142363	0.664946063282977	-0.124043912696002	-0.319890453009694	0.0693827722088752	0.799926029880074	0.476499480395925	1.10928015316343	genetic contact: all pairs	includes 0	includes one
TLI0898_Only.the.P.argument	TLI	0.837451898856134	0.802705937787893	0.872027793255316	0.0244269402569881	-0.0779780690880976	0.133204042560178	1.02950352979664	0.899297660655145	1.15453247278869	genetic contact: all pairs	includes 0	includes one
TLI0899	TLI	0.528470715542823	0.479342341835869	0.577350320740242	-0.00982011326801489	-0.201656424175166	0.189548780888715	0.982615184123898	0.595913108894413	1.34400091024908	genetic contact: all pairs	includes 0	includes one
TLI0900	TLI	0.572689600083114	0.521492808465737	0.621436868913572	-0.268717764159759	-0.459325577962434	-0.0976714868778946	0.530794782604249	0.209524378994211	0.83366228859767	genetic contact: all pairs	excludes 0	excludes one
TLI0901	TLI	0.43151997336079	0.380445545434271	0.478399772488953	0.262521984520319	0.0926993265037266	0.434218915736654	1.61373761459424	1.18544668442677	2.02441294993913	genetic contact: all pairs	excludes 0	excludes one
TLI0902	TLI	0.444233036635728	0.395154360851756	0.494068167580411	-0.0329922880668679	-0.202152661952659	0.123794837955009	0.927373369228274	0.566519384302328	1.30525545333741	genetic contact: all pairs	includes 0	includes one
TLI0904_1	TLI	0.664092339226553	0.61814450523335	0.713987192839451	0.0773712304604952	-0.134258249364771	0.292679838124123	1.11745732587947	0.78388198144542	1.44667491679676	genetic contact: all pairs	includes 0	includes one
TLI0904_2	TLI	0.628582254984081	0.582576389187686	0.677001753074434	0.0866129865343667	-0.141993103186233	0.310880809013746	1.13878296471529	0.762003812923076	1.49707880808495	genetic contact: all pairs	includes 0	includes one
TLI0904_3.or.more	TLI	0.901418999247901	0.873931067408398	0.930915194722105	0.0198709400128793	-0.0613455914552526	0.104790191831448	1.02212903599149	0.930379227540609	1.11794662575044	genetic contact: all pairs	includes 0	includes one
TLI0905_large.(6-9.cases)	TLI	0.509881924777245	0.457995998521737	0.55982023109012	-0.245847097186428	-0.425997077839437	-0.0876146853158066	0.5177834555111	0.171793408659335	0.82134102849033	genetic contact: all pairs	excludes 0	excludes one
TLI0905_mid.(4-5.cases)	TLI	0.749430292228969	0.707354984852245	0.793165006529672	0.130222565455839	0.0196770318087549	0.239084524508848	1.17479253272705	1.0223482640214	1.32979621984502	genetic contact: all pairs	excludes 0	excludes one
TLI0905_small.(2-3.cases)	TLI	0.666700107958943	0.620419353369596	0.714765334838802	-0.0127696615840075	-0.205899137929826	0.189281642013942	0.981462704789371	0.697670965983637	1.29465339939956	genetic contact: all pairs	includes 0	includes one
TLI0905_very.large.(10.or.more)	TLI	0.691542602892563	0.646281061996609	0.735588360020074	-0.129306564108106	-0.337695568766468	0.080699775099558	0.813057723225758	0.504487774469913	1.11101342275936	genetic contact: all pairs	includes 0	includes one
TLI0906_asymmetrical	TLI	0.481796639274599	0.431322397713942	0.531072116014936	-0.0702613145680288	-0.242910427124421	0.0926923458448254	0.855970069081467	0.497166678073989	1.19018664544044	genetic contact: all pairs	includes 0	includes one
TLI0906_symmetrical	TLI	0.540177623526485	0.491684165404106	0.591147996006953	0.00465454161156876	-0.167902834043544	0.173127726154092	1.01033664925672	0.703275768458542	1.33732899560901	genetic contact: all pairs	includes 0	includes one
TLI0906_syncretism	TLI	0.82210381506982	0.785751241577083	0.859818572604435	-0.121877432812557	-0.268353168734553	0.0270609238683486	0.851918160654924	0.677563335952105	1.03742094183595	genetic contact: all pairs	includes 0	includes one
TLI0907	TLI	0.519901442908203	0.47300119582354	0.570509149060465	-0.0418589949787532	-0.210520480771526	0.122959213537787	0.92084962081358	0.596439941462262	1.24062956288253	genetic contact: all pairs	includes 0	includes one
TLI0908	TLI	0.745418949587364	0.701779791781458	0.787031752750116	-0.09859871447073	-0.277435655575554	0.0960328494078773	0.867781660920769	0.618968617065738	1.12023476946631	genetic contact: all pairs	includes 0	includes one
TLI0910	TLI	0.435385493881257	0.382648771722329	0.489183617114054	-0.0918816805829098	-0.26838416059778	0.0792186644334511	0.789722014425667	0.385967256030689	1.18557949617501	genetic contact: all pairs	includes 0	includes one
TLI0911	TLI	0.790335859494755	0.746640595921048	0.833709598459776	0.0983098120042824	-0.0101481351845876	0.20183507594172	1.12517559661823	0.984474269163897	1.2637295129602	genetic contact: all pairs	includes 0	includes one
TLI0912	TLI	0.478970010397796	0.426953351279587	0.534841591550268	0.252716914009498	0.105966964106806	0.407975001743123	1.53257096103111	1.19283116590058	1.8701432722641	genetic contact: all pairs	excludes 0	excludes one
TLI0913	TLI	0.887248439356431	0.854513403855191	0.920390079824177	0.0663767097549676	0.018109670877471	0.120393068174209	1.07521641764565	1.01900284306842	1.13885690169699	genetic contact: all pairs	excludes 0	excludes one
TLI0914	TLI	0.547851472028633	0.499848244784805	0.596480476854529	0.128133070985845	0.0331328234180733	0.222840244071545	1.23672664398481	1.05695785565795	1.42396736667722	genetic contact: all pairs	excludes 0	excludes one
TLI0915_From.'finish',.'already'	TLI	0.657719331970864	0.610307311205856	0.706732775031658	0.194790915276868	0.0703237850589413	0.326617588859941	1.29822175262136	1.08251591277767	1.49819571119023	genetic contact: all pairs	excludes 0	excludes one
TLI0915_From.possessive	TLI	0.8598546822754	0.825420327051216	0.892657999336458	-0.0829725658921448	-0.2369768420563	0.0840222012012055	0.903449943627469	0.715899924299924	1.0912828666187	genetic contact: all pairs	includes 0	includes one
TLI0915_Other.perfect	TLI	0.634337189980412	0.588156329705606	0.684419025541805	0.0169750512033319	-0.191605226386161	0.222612881169751	1.02778238491274	0.698136437357796	1.3555787060875	genetic contact: all pairs	includes 0	includes one
TLI0916	TLI	0.854806202596727	0.817779290633172	0.892316634368247	0.0456429511224132	-0.0418229867120166	0.132912729810224	1.05374018181555	0.950052672964806	1.15884304236565	genetic contact: all pairs	includes 0	includes one
TLI0917	TLI	0.916940647957712	0.889446512276721	0.948152470755428	0.0359495034344387	-0.0156393597153979	0.0915247477911647	1.03943166672753	0.980964592582422	1.10103321682096	genetic contact: all pairs	includes 0	includes one
TLI0918	TLI	0.653671856669435	0.597997150230585	0.705636982946686	0.210125513714409	0.0979778012700658	0.329168960121213	1.32387980555769	1.13619701503763	1.52141937369522	genetic contact: all pairs	excludes 0	excludes one
TLI0919	TLI	0.725679885494865	0.674194854760102	0.776524184526433	-0.204440138979731	-0.385880892187477	-0.0237632955525823	0.717798863006528	0.465098870297561	0.96767790196852	genetic contact: all pairs	excludes 0	excludes one
TLI0920	TLI	0.569325322667816	0.514261845021692	0.626666099411998	-0.0642884929711967	-0.255618502719314	0.121698562985073	0.887572373451364	0.547214201176003	1.21451667581853	genetic contact: all pairs	includes 0	includes one
TLI0921_S=Atr≠P.(accusative)	TLI	0.511540620150073	0.461815973366905	0.559666911421733	-0.169798577479934	-0.332478613162732	-0.0180442695604137	0.668989788968621	0.367836475746199	0.973448524579931	genetic contact: all pairs	excludes 0	excludes one
TLI0921_S=Atr=P.(neutral)	TLI	0.460673150468901	0.413859566970424	0.508877510262888	-0.135994406404004	-0.291677118873953	0.0193848951225224	0.706130977058771	0.374793489440308	1.04258226469169	genetic contact: all pairs	includes 0	includes one
TLI0921_S=P≠Atr.(ergative)	TLI	0.950720544658634	0.931609319783255	0.97082471927041	0.0257667518373759	-0.00165168526543635	0.056880376158385	1.02722511383261	0.997887605096543	1.06058820801256	genetic contact: all pairs	includes 0	includes one
TLI0923_P=G≠T	TLI	0.670900956791303	0.620425475568261	0.718052957694367	0.162315900229941	0.0351640848822063	0.29451395973969	1.24380079043709	1.03861155916239	1.44585212424669	genetic contact: all pairs	excludes 0	excludes one
TLI0923_P=T=G	TLI	0.560415258177818	0.514435083392435	0.611746281306642	0.245202134444494	0.108106172063258	0.390296609762229	1.44078792572504	1.17472337409616	1.71962698443414	genetic contact: all pairs	excludes 0	excludes one
TLI0923_P=T≠G	TLI	0.877388963699336	0.846053562296508	0.909683822027234	0.0641851153753742	0.0035631421390343	0.126482010414447	1.07352519561318	1.00312771167859	1.14798624489359	genetic contact: all pairs	excludes 0	excludes one
TLI0924_A.and.P.are.fused	TLI	0.795111466550631	0.755737396555706	0.835079506607049	-0.0583412694400856	-0.272064061328114	0.166326928512425	0.92667423796812	0.64101962180018	1.19987663215479	genetic contact: all pairs	includes 0	includes one
TLI0924_A.precedes.P	TLI	0.535157897797936	0.486227796968414	0.583031737217802	-0.0471625854202622	-0.333405737422788	0.240011163045118	0.912208859455014	0.370193574108821	1.4433404681466	genetic contact: all pairs	includes 0	includes one
TLI0924_P.precedes.A	TLI	0.601953981289364	0.556004202312495	0.651241325889059	0.0862446430710875	-0.152114301754307	0.331234009064141	1.14448313406058	0.738664634015867	1.5608141612455	genetic contact: all pairs	includes 0	includes one
TLI0925_absence.of.declarative.morphemes	TLI	0.989059347145773	0.981483966082976	0.996976619767117	0.00590808347098041	-0.00148619617011814	0.0150342169028921	1.00599223713896	0.998494100514092	1.01531440054099	genetic contact: all pairs	includes 0	includes one
TLI0925_interrogative.verb.morphology	TLI	0.733500227424367	0.692485977724417	0.777848382124636	0.20020899466077	0.144683868599219	0.259077372566216	1.27443246891257	1.18493376412769	1.36532566783247	genetic contact: all pairs	excludes 0	excludes one
TLI0925_interrogative.word.order	TLI	0.953521519467907	0.935210402662062	0.972384023877617	-0.0382188316535392	-0.0901472377575605	0.0175123644189452	0.959970130231448	0.905377563954323	1.01846342102135	genetic contact: all pairs	includes 0	includes one
TLI0925_intonation.only	TLI	0.705501312663271	0.664315915821964	0.750407295813313	0.00161653120984793	-0.108507695751871	0.114689885077865	1.00314534410207	0.849494160826278	1.16745956025503	genetic contact: all pairs	includes 0	includes one
TLI0925_question.particle	TLI	0.490389910757951	0.440604298394509	0.539095126767525	0.118132248170783	-0.00415258015827513	0.240846354317036	1.24410597286922	0.98805553916841	1.50676377977531	genetic contact: all pairs	includes 0	includes one
TLI0928	TLI	0.486278739686448	0.437821531040371	0.536411877391729	0.287033121527166	0.192770148366666	0.385603508323842	1.59540145587547	1.37303139106887	1.8341965631146	genetic contact: all pairs	excludes 0	excludes one
TLI0929_Final	TLI	0.478320370024026	0.429956152231508	0.52884121391127	0.074491438125613	-0.0832937974641428	0.231152269298319	1.158451570407	0.826868656765996	1.4923208536274	genetic contact: all pairs	includes 0	includes one
TLI0929_Initial	TLI	0.55801303986274	0.510018000869833	0.606590249226551	-0.0335688584740771	-0.191915634080536	0.132311899895971	0.941001769328463	0.660401675202226	1.24228654865926	genetic contact: all pairs	includes 0	includes one
TLI0929_Second	TLI	0.80160910884466	0.764313589901543	0.839131481951178	-0.256766364191142	-0.415202466555225	-0.0948037013694107	0.679722206794249	0.485508539716321	0.885035581152177	genetic contact: all pairs	excludes 0	excludes one
TLI0930_clitics.or.affixes	TLI	0.538313174080806	0.491277386960352	0.589457728487636	-0.100361715126145	-0.238543530858809	0.041568974389311	0.814661751445471	0.554428376546783	1.06991816627213	genetic contact: all pairs	includes 0	includes one
TLI0930_pronouns.in.different.position	TLI	0.802749765450776	0.765429949829867	0.84077464569939	0.117310025861733	0.0535674396455513	0.179403459443949	1.14693657233704	1.06123699823198	1.2272148883674	genetic contact: all pairs	excludes 0	excludes one
TLI0930_pronouns.in.subject.position	TLI	0.632122150670277	0.586218397697306	0.681458523290577	-0.201411502936498	-0.341407758199187	-0.0676848976716464	0.681504251143376	0.467081265010383	0.895540895500237	genetic contact: all pairs	excludes 0	excludes one
TLI0931	TLI	0.438869202287945	0.39168612712519	0.488574842734758	0.0506453660420211	-0.178764581845272	0.286166136440265	1.11752845135289	0.576260947755058	1.63912947069949	genetic contact: all pairs	includes 0	includes one
TLI0932	TLI	0.561663212466265	0.51311792793369	0.612067645362881	0.152711652245341	-0.0327622067940243	0.354665138708643	1.27393824245907	0.9248695066024	1.63632443074922	genetic contact: all pairs	includes 0	includes one
TLI0933	TLI	0.827704992500921	0.791998236700145	0.864026908497403	0.0951228159526664	0.0329919310180139	0.158692732037691	1.11554657829901	1.03796512684479	1.19686070361767	genetic contact: all pairs	excludes 0	excludes one
TLI0934	TLI	0.596022735608664	0.548837572911541	0.64393807160676	0.0253938392870257	-0.122559792181896	0.181548709668066	1.0439581460836	0.795018057275669	1.30999106044402	genetic contact: all pairs	includes 0	includes one
TLI0935	TLI	0.842508935637345	0.807019291125461	0.878587767596723	0.0158222197982129	-0.0786964193043603	0.110191690652502	1.01922196492947	0.907401487991443	1.13422261824875	genetic contact: all pairs	includes 0	includes one
TLI0936	TLI	0.480037936661851	0.432418926864646	0.529217474273888	0.184782354002889	0.0505886734796097	0.322305267734844	1.3885615515982	1.1000223147753	1.69276738295269	genetic contact: all pairs	excludes 0	excludes one
TLI0937	TLI	0.440865514060281	0.394403589459084	0.489880313323951	0.256266423216477	0.135692085632255	0.393113419743827	1.58630640699954	1.25964362780337	1.88873277797838	genetic contact: all pairs	excludes 0	excludes one
TLI0938	TLI	0.799713922143463	0.759345396220607	0.838576982309395	0.0773377095283308	-0.0341741984460223	0.191959754548662	1.09725134171391	0.954993284805095	1.24594506550834	genetic contact: all pairs	includes 0	includes one
TLI0939	TLI	0.645695160014008	0.600315751435527	0.690677889172867	-0.0846212690011321	-0.242697349712163	0.0771789671727298	0.869637628062139	0.630880446765377	1.12407511639692	genetic contact: all pairs	includes 0	includes one
TLI0940	TLI	0.665334018205802	0.620474974697013	0.711951179686594	-0.0812555315688043	-0.268750207062243	0.104086210536149	0.878385852303125	0.588826080262295	1.14993477693752	genetic contact: all pairs	includes 0	includes one
TLI0943	TLI	0.58716037943734	0.540945412014019	0.637450963710619	0.0590608976087843	-0.117669032836294	0.241285552535008	1.10205767988461	0.812180312133835	1.43192109833278	genetic contact: all pairs	includes 0	includes one
TLI0945	TLI	0.635270093972289	0.588263637279354	0.683663206891799	0.158366579903204	0.026702689246978	0.304245262580836	1.25114615033718	1.02507826831029	1.48286992428525	genetic contact: all pairs	excludes 0	excludes one
TLI0947	TLI	0.865729322885548	0.833014641779345	0.896742548719417	0.0650278636580194	-0.00392439509694531	0.134859680390667	1.07545520380255	0.994200824105569	1.15951972709008	genetic contact: all pairs	includes 0	includes one
TLI0951	TLI	0.735043879581665	0.689808952195189	0.779418512344554	-0.237112985422605	-0.389150245337382	-0.0699942730340323	0.677338836817666	0.467731223505032	0.900572679376061	genetic contact: all pairs	excludes 0	excludes one
TLI0952	TLI	0.564368857923293	0.517897260000151	0.614195294064983	0.107283094760098	-0.0163904473497973	0.242741067333325	1.19206440864889	0.957587432427136	1.42878817324589	genetic contact: all pairs	includes 0	includes one
TLI0953	TLI	0.493360072344501	0.442914148661854	0.539064350508544	0.0442918056006879	-0.14703827509412	0.229391803767603	1.09221765348382	0.709256677872692	1.47941796385509	genetic contact: all pairs	includes 0	includes one
TLI0954	TLI	0.518160980338602	0.468544064170955	0.566192181698486	-0.00692893927244686	-0.174318763181084	0.158345623842473	0.988362488123955	0.67346548443055	1.31837836324254	genetic contact: all pairs	includes 0	includes one
TLI0955	TLI	0.442647631542985	0.395110866161472	0.494095545086259	0.0954539932554852	-0.0259346834850451	0.216362592311493	1.22018115913418	0.944993135197259	1.51234142021453	genetic contact: all pairs	includes 0	includes one
TLI0956	TLI	0.606000252215783	0.55969623056596	0.653518113563986	0.0773304652986396	-0.0367301065715883	0.19864052954802	1.12947643679848	0.930455601837737	1.32677215467351	genetic contact: all pairs	includes 0	includes one
TLI0957	TLI	0.652817717426018	0.608791139979257	0.701335879030991	-0.00437973123517945	-0.125705098904144	0.117575099510463	0.994609002930316	0.815757471782252	1.19163900069885	genetic contact: all pairs	includes 0	includes one
TLI0958	TLI	0.77650442247984	0.736110043166338	0.81939437611042	0.139638074541704	0.0758684528392267	0.205814793980741	1.18092111817839	1.09602099945111	1.27691575156991	genetic contact: all pairs	excludes 0	excludes one
TLI0959	TLI	0.616827956189484	0.56716130395773	0.666207436442535	0.0940368693923642	-0.0392176963316683	0.224649058399143	1.15410063205487	0.928171259525982	1.36516130853224	genetic contact: all pairs	includes 0	includes one
TLI0960	TLI	0.563328827061088	0.516781562235144	0.612801223582646	-0.096493581261229	-0.222658208596461	0.0249022424936148	0.829893372790078	0.607929297349799	1.04317623876401	genetic contact: all pairs	includes 0	includes one
TLI0961	TLI	0.640914405915404	0.59718459353934	0.690777635089083	0.033641735852602	-0.131523151283593	0.221513155078787	1.05342153857613	0.786129764019058	1.34255096177937	genetic contact: all pairs	includes 0	includes one
TLI0962	TLI	0.474281685590713	0.424943476479798	0.521078820675256	0.267233119740217	0.139690526804763	0.403942338174606	1.56793754880426	1.27088171934833	1.87031074189953	genetic contact: all pairs	excludes 0	excludes one
TLI0963	TLI	0.641658629850134	0.594866189431558	0.686962430165355	0.113146282317693	0.00852342385726368	0.220955695385906	1.17797996883431	1.00109930975888	1.34295912087982	genetic contact: all pairs	excludes 0	excludes one
TLI0964	TLI	0.482957183535358	0.432448875617431	0.528751198021686	0.140641838868274	0.0197042888014961	0.273847956248013	1.29448003728861	1.02169265851455	1.56658041257217	genetic contact: all pairs	excludes 0	excludes one
TLI0965	TLI	0.491052350585787	0.440512767133642	0.53714643350377	-0.209207311800177	-0.327397925711785	-0.0934008689793219	0.574385040750008	0.341979376072043	0.807176085101284	genetic contact: all pairs	excludes 0	excludes one
TLI0966	TLI	0.820695571362307	0.784244126640186	0.859582043566544	0.083597089747855	0.0137389280308908	0.158288289013111	1.10259989234153	1.01454812372077	1.19762838363479	genetic contact: all pairs	excludes 0	excludes one
TLI0967	TLI	0.507334145140448	0.457525717395032	0.556484169139648	0.054325777825598	-0.0843357186091783	0.201552528473139	1.10939049559404	0.810162487928679	1.3799859558432	genetic contact: all pairs	includes 0	includes one
TLI0968	TLI	0.523655393697604	0.473290476266568	0.573639526242042	0.0977281349553769	-0.0526719839169223	0.235257166796212	1.1890720230467	0.901283491766124	1.46173154248373	genetic contact: all pairs	includes 0	includes one
TLI0970	TLI	0.467771497188854	0.419059929429233	0.517619211039142	-0.0354687034116353	-0.246042345295336	0.176161409239265	0.925135640370149	0.46974849443438	1.37408695001572	genetic contact: all pairs	includes 0	includes one
TLI0971	TLI	0.556149511450523	0.505143609794152	0.604145321399469	0.046621182944685	-0.168452127770633	0.265658400781368	1.0849751995738	0.694450400131698	1.48512149021821	genetic contact: all pairs	includes 0	includes one
TLI0972	TLI	0.536812428958073	0.489535533769673	0.587642063393769	-0.0343646927291078	-0.266345384192638	0.213868766196871	0.936492202191874	0.479067438316913	1.37975407484943	genetic contact: all pairs	includes 0	includes one
TLI0973	TLI	0.512075088324392	0.46358383365913	0.560034121531022	-0.00329149398564355	-0.164241902669866	0.157430060408284	0.995517846937873	0.687624591935141	1.31838201467528	genetic contact: all pairs	includes 0	includes one
TLI0974	TLI	0.621467928301115	0.573738261503655	0.667330227775543	-0.083286471637583	-0.259207402446989	0.103936927735138	0.866825257719702	0.580685207456193	1.16447531745578	genetic contact: all pairs	includes 0	includes one
TLI0975	TLI	0.613033291039659	0.564314390525809	0.660600432456308	-0.12338943892622	-0.294677274741915	0.0512672706321329	0.799255160149412	0.511252326166249	1.07669477899544	genetic contact: all pairs	includes 0	includes one
TLI0976	TLI	0.820780599449781	0.784193444577553	0.858972753414584	0.0874387274226837	0.0176128481479906	0.160835574618726	1.10713482825467	1.02004560557677	1.20088688878648	genetic contact: all pairs	excludes 0	excludes one
TLI0977	TLI	0.79494213784827	0.75578804606353	0.836530378911363	0.143256843926989	0.0818684455713689	0.208407801570956	1.18116179035246	1.09528623837692	1.26816201361568	genetic contact: all pairs	excludes 0	excludes one
TLI0978_circum	TLI	0.968604662282631	0.954343530573062	0.983488860356768	0.007429582245952	-0.0133640321743406	0.0294094740850563	1.00773115815249	0.986063319282346	1.03055219787011	genetic contact: all pairs	includes 0	includes one
TLI0978_dem-noun	TLI	0.512563301039247	0.464166840942325	0.560104575322976	0.237860965303156	0.140387330494046	0.333753160184355	1.4678458778993	1.25663551460707	1.67415131181379	genetic contact: all pairs	excludes 0	excludes one
TLI0978_noun-dem	TLI	0.550476761818287	0.502063072304621	0.597069998478946	0.251073345496621	0.167642677174408	0.339824737669255	1.45948692865394	1.27591236750862	1.6314726756069	genetic contact: all pairs	excludes 0	excludes one
TLI0979	TLI	0.93435618231619	0.912246004251291	0.95710177314045	0.0357703906061911	0.00782440277179342	0.0653579124489958	1.03847157717816	1.00793640902559	1.07099145917826	genetic contact: all pairs	excludes 0	excludes one
TLI0980	TLI	0.909372149810439	0.883384608189259	0.936442593112208	0.0410388765318782	-0.010716384567804	0.0953660231057958	1.04533903911765	0.986789138699659	1.10627500668068	genetic contact: all pairs	includes 0	includes one
TLI0981	TLI	0.491732446651125	0.442990216859428	0.542859067377398	-0.0633454576731709	-0.341103683416204	0.192675757225274	0.871484848311183	0.328257304245636	1.4143176570038	genetic contact: all pairs	includes 0	includes one
TLI0982	TLI	0.873420252342436	0.844011519905101	0.905373825094582	0.041513857183471	-0.0185568597896029	0.105108836976297	1.04789047751351	0.976459511477961	1.12095847349855	genetic contact: all pairs	includes 0	includes one
TLI0983	TLI	0.604600094514824	0.556871609260961	0.652568168525531	0.145541268274112	-0.0333416568510896	0.324622834845484	1.24228364942404	0.931841078909592	1.54081719253467	genetic contact: all pairs	includes 0	includes one
TLI0984	TLI	0.529852135069255	0.477309508796449	0.580672198872489	-0.0448431448823396	-0.246114891559426	0.170042835060637	0.915900521673972	0.514516349507798	1.30088617830431	genetic contact: all pairs	includes 0	includes one
TLI0985	TLI	0.737153638686728	0.69461072016789	0.778715729446272	0.112753041488478	-0.0190154866990796	0.248783668559621	1.1538056480951	0.966747016295562	1.34313501744796	genetic contact: all pairs	includes 0	includes one
TLI0986	TLI	0.675468007358399	0.628355867142335	0.718472754382585	0.0635873600089607	-0.125793872323536	0.262219158259792	1.09510619596673	0.808612321932806	1.39332030516618	genetic contact: all pairs	includes 0	includes one
TLI0987	TLI	0.797110738526505	0.758042508900719	0.834777286009719	0.0491239084417191	-0.0674235348838435	0.166437519873634	1.06200630174062	0.913211442582734	1.21110355285515	genetic contact: all pairs	includes 0	includes one
TLI0988_Related.by.gender.markers	TLI	0.702679582202485	0.659849111643805	0.747004642063976	0.0430782779942401	-0.140487469823387	0.246517691761448	1.06211757107823	0.791269403150605	1.34934083022199	genetic contact: all pairs	includes 0	includes one
TLI0988_Related.for.all.demonstratives	TLI	0.51764705268828	0.470412279745252	0.567509005915312	0.030568146727002	-0.215115210698061	0.278840483558917	1.06065616955816	0.579474868196144	1.54180248361902	genetic contact: all pairs	includes 0	includes one
TLI0988_Related.for.non-human.reference	TLI	0.779265901149025	0.737783740057914	0.818261566475414	0.0183565720397194	-0.144885013649879	0.18201311719727	1.02391543900972	0.812984490843141	1.23949367361496	genetic contact: all pairs	includes 0	includes one
TLI0988_Related.to.non-remote.demonstratives	TLI	0.796231327045872	0.75865469959891	0.833154237243932	0.0755536836225262	-0.0401583269249407	0.198275295224799	1.09532603853715	0.93559972932875	1.24327028652481	genetic contact: all pairs	includes 0	includes one
TLI0988_Related.to.remote.demonstratives	TLI	0.798893812298748	0.760148800609307	0.840007012680579	0.0761835474252839	-0.0435231613974338	0.190049468134354	1.0958028713441	0.948026660337854	1.24881515535192	genetic contact: all pairs	includes 0	includes one
TLI0989	TLI	0.819827316615519	0.780657724089725	0.857362570439243	0.102316482060614	0.0261307616430377	0.181478210522819	1.12549060568313	1.02974845360652	1.22829001331346	genetic contact: all pairs	excludes 0	excludes one
TLI0990	TLI	0.540588597998045	0.489180051560843	0.593368475540036	0.125453635657694	-0.0733346853019574	0.322451139247167	1.23440166428971	0.865826680173601	1.61480563432648	genetic contact: all pairs	includes 0	includes one
TLI0991	TLI	0.561965157469367	0.514275314530712	0.613615666799028	-0.151098646984785	-0.349496046130261	0.0401438758537839	0.731385273482616	0.375685081419022	1.06704827888337	genetic contact: all pairs	includes 0	includes one
TLI0992	TLI	0.576434127989193	0.529254943653002	0.625021650965538	-0.0738558399995603	-0.246805790537245	0.106993091884022	0.872615610502118	0.569790831248883	1.18384559654271	genetic contact: all pairs	includes 0	includes one
TLI0993	TLI	0.61777662605559	0.569856576666136	0.665507412085323	0.139623249217043	-0.00721180713848768	0.291879455920067	1.22792635046278	0.987250037327031	1.48708893875485	genetic contact: all pairs	includes 0	includes one
TLI0994	TLI	0.842835918424859	0.809990043039597	0.877619726473966	-0.0645184174766023	-0.175721926099513	0.0510603613558631	0.923661424034924	0.786956377241746	1.05680882907012	genetic contact: all pairs	includes 0	includes one
TLI0995	TLI	0.482990573174528	0.434621734591409	0.532305899346871	-0.11616233686262	-0.349686136547481	0.093296782070452	0.759878508763023	0.299261554561593	1.21275912492693	genetic contact: all pairs	includes 0	includes one
TLI0996	TLI	0.625311892226482	0.577670947352657	0.671075624954535	0.122214626685911	-0.0583930771087446	0.305926453253203	1.19669789197961	0.918246934382744	1.51800711432926	genetic contact: all pairs	includes 0	includes one
TLI0998	TLI	0.565961192870753	0.518670017919393	0.61606929316373	-0.0428281737829445	-0.242143284330746	0.157843671336098	0.925001358240778	0.581786947561584	1.29046368175531	genetic contact: all pairs	includes 0	includes one
TLI0999	TLI	0.52101942103953	0.472857493539102	0.569608369291354	0.0314837561330252	-0.160413660409942	0.230817838409785	1.06151776946931	0.692465925616047	1.44578123188488	genetic contact: all pairs	includes 0	includes one
TLI1000	TLI	0.468131108670681	0.417980703439077	0.517323798457256	-0.241157716566805	-0.40986335611204	-0.083927192146237	0.485411251561039	0.132573442220062	0.806459341048899	genetic contact: all pairs	excludes 0	excludes one
TLI1003	TLI	0.516360912672144	0.463089637342725	0.571253642530649	-0.00568989837616915	-0.270769899720549	0.251508232451883	0.990143636723186	0.483727040803915	1.50410519756177	genetic contact: all pairs	includes 0	includes one
TLI1004_beginning	TLI	0.79447768461699	0.756964204757735	0.832379709657045	0.14681739142774	0.086696674376697	0.206405366331836	1.18567887562706	1.1033574435571	1.2659357171536	genetic contact: all pairs	excludes 0	excludes one
TLI1004_immediately.preverbal	TLI	0.739460066736952	0.69689817794904	0.780233851771125	0.013171903766219	-0.118504164823158	0.151163892252228	1.01865312161966	0.842839350380408	1.211755943212	genetic contact: all pairs	includes 0	includes one
TLI1004_not.beginning.or.immediate.preverbal	TLI	0.892405525984546	0.863293314245671	0.920877912626162	-0.082371268804868	-0.192286354346592	0.0351103741895485	0.90782384086782	0.784159871094151	1.03908117935213	genetic contact: all pairs	includes 0	includes one
TLI1005	TLI	0.613556878390563	0.567744387288152	0.661769899524209	0.00990643395431911	-0.114167678613244	0.129434901473349	1.01765325195455	0.811823592453565	1.21128766131641	genetic contact: all pairs	includes 0	includes one
TLI1006	TLI	0.594730144446361	0.54599493528328	0.643443944183197	0.1969302709734	0.0823022795065438	0.319678309461119	1.33388431340149	1.11688017549594	1.54306691841433	genetic contact: all pairs	excludes 0	excludes one
TLI1007	TLI	0.607412042507306	0.557919309818784	0.655796896785783	0.277000024368527	0.18451469405467	0.366181579064919	1.45910993812089	1.29036516676744	1.63173595948764	genetic contact: all pairs	excludes 0	excludes one
TLI1008	TLI	0.915379033760569	0.890395013449672	0.942036242836145	0.0541461221939757	0.0189155073151629	0.0921878486493957	1.05940829901055	1.02049288339431	1.1033848609163	genetic contact: all pairs	excludes 0	excludes one
TLI1009	TLI	0.4501613631068	0.398588519837503	0.501356451368722	-0.09859277983887	-0.302101129446666	0.101522140959407	0.781454332767655	0.331615315197289	1.22614128547104	genetic contact: all pairs	includes 0	includes one
TLI1010	TLI	0.75308961669934	0.713882947996496	0.795680379271435	-0.243308958718715	-0.42178435139567	-0.0555191543829697	0.676847981725412	0.439941132672053	0.926157525960041	genetic contact: all pairs	excludes 0	excludes one
TLI1011	TLI	0.539613483237371	0.490081298245651	0.589951561040145	0.159993852484446	-0.02524719999322	0.34669648317082	1.29937475164741	0.947561480011767	1.65895642803874	genetic contact: all pairs	includes 0	includes one
TLI1012	TLI	0.754674875142224	0.713201784026722	0.796090499034958	-0.0426792772083	-0.227574302770041	0.151650901985608	0.94371338398367	0.69122306297505	1.19723702406589	genetic contact: all pairs	includes 0	includes one
TLI1013	TLI	0.529821191805583	0.482026081628642	0.579148298237295	0.0909614019164962	-0.08028464571674	0.255781189810486	1.17360648205588	0.849340380149407	1.49431890277088	genetic contact: all pairs	includes 0	includes one
TLI1014	TLI	0.541150631127236	0.492791393950888	0.588911724321012	-0.139532947457159	-0.25374204605659	-0.0155029518662178	0.743444486328864	0.527147899988239	0.961056972982608	genetic contact: all pairs	excludes 0	excludes one
TLI1015_affix	TLI	0.652000837120996	0.604623136160476	0.700530620659871	0.131989880746129	0.0196184386977644	0.242338075971141	1.20409265543708	1.0282546651178	1.3831540828116	genetic contact: all pairs	excludes 0	excludes one
TLI1015_clitic	TLI	0.647573928440192	0.599880335038933	0.692564413072829	0.139806118943722	0.0300538720155518	0.245207608229555	1.21752980695895	1.04479718853328	1.38993234846933	genetic contact: all pairs	excludes 0	excludes one
TLI1015_stem.change	TLI	0.988764961302309	0.981121470833853	0.996813024744632	0.00511003212219448	-0.00373981311785632	0.0147230020602913	1.00518357412118	0.996155316659395	1.0149579915739	genetic contact: all pairs	includes 0	includes one
TLI1015_tone	TLI	0.978597540947165	0.967201799750268	0.99108998470165	0.00400736109607334	-0.0159316825797325	0.0228997479770059	1.00412098891499	0.98451647527015	1.02447251352904	genetic contact: all pairs	includes 0	includes one
TLI1016_in	TLI	0.978022097963737	0.966062391908716	0.99028438292169	0.0110191645320213	-0.0029545505413342	0.026979943787795	1.0113040928793	0.996970935545319	1.02791185587821	genetic contact: all pairs	includes 0	includes one
TLI1016_post	TLI	0.838100716934571	0.802788420154357	0.873201470489273	0.0127679834703457	-0.0752446632489577	0.112362203274247	1.01561025430221	0.903065931537041	1.12823450843302	genetic contact: all pairs	includes 0	includes one
TLI1016_pre	TLI	0.849048597633727	0.81542134911208	0.88320239366958	0.0223053423651444	-0.0556054026754113	0.108705384049139	1.02663190774723	0.934009076643057	1.12983841092041	genetic contact: all pairs	includes 0	includes one
TLI1017_affix	TLI	0.536657514596456	0.485717604724817	0.588774834380157	-0.265290496990864	-0.3978030571203	-0.120315056584582	0.505471080968725	0.254445310029347	0.762584316396012	genetic contact: all pairs	excludes 0	excludes one
TLI1017_reduplication	TLI	0.489757467763908	0.440714151443954	0.542694189988541	0.342671726202928	0.225919029970138	0.45818811749269	1.70524712886865	1.4380957895225	1.98610309737761	genetic contact: all pairs	excludes 0	excludes one
TLI1017_word	TLI	0.881035647060208	0.852600112851414	0.91313734719059	-0.409351345569479	-0.584604963120056	-0.232713432354748	0.534859880754803	0.328892602246926	0.73261402914163	genetic contact: all pairs	excludes 0	excludes one
TLI1018	TLI	0.543994650278055	0.492624511894141	0.594561492638154	-0.0400017317352726	-0.328199554529528	0.24371830531306	0.926737973944426	0.390450632965357	1.44792690946071	genetic contact: all pairs	includes 0	includes one
TLI1019	TLI	0.470555101773054	0.423470438245843	0.520318790924651	0.271826224271438	0.133198826503795	0.404743286642657	1.58249139782205	1.27280836596623	1.89932837996163	genetic contact: all pairs	excludes 0	excludes one
TLI1020	TLI	0.732796134380454	0.690180597667194	0.775845530406243	0.108141563761621	0.0218511870965488	0.20104534150064	1.14860871444973	1.02356992814418	1.27679478865394	genetic contact: all pairs	excludes 0	excludes one
TLI1021	TLI	0.496800417985978	0.447530026153972	0.546538865025355	-0.190998905382745	-0.355154854173629	-0.0358132039427052	0.615812957134607	0.284937873019571	0.920007088950911	genetic contact: all pairs	excludes 0	excludes one
TLI1022	TLI	0.604874081144557	0.559286502399023	0.651929839844724	0.0925337607144977	-0.0295661944640865	0.22840474760627	1.15474990925725	0.945092620809986	1.38242104315245	genetic contact: all pairs	includes 0	includes one
TLI1023	TLI	0.703626408737766	0.660069566175278	0.748174215004063	-0.0166438038627044	-0.198652814450778	0.169764816229097	0.976736319938926	0.708434216155885	1.2355593382294	genetic contact: all pairs	includes 0	includes one
TLI1024_Possessive	TLI	0.531486476956982	0.477338069199396	0.582505287788718	0.0656730798463351	-0.141782972252237	0.276786831857922	1.12509126355162	0.708804169677628	1.50516703015416	genetic contact: all pairs	includes 0	includes one
TLI1024_Restricted	TLI	0.661052643416405	0.611685973989445	0.708324154588951	-0.0355238918656525	-0.254211068376304	0.169343106220623	0.946367767792538	0.63802006956081	1.282764207109	genetic contact: all pairs	includes 0	includes one
TLI1024_Sentential	TLI	0.619030961526924	0.568296648911385	0.667992209592176	0.203364486001327	0.0592133597986851	0.347117446655182	1.33051067220408	1.08206748908221	1.57447631446023	genetic contact: all pairs	excludes 0	excludes one
TLI1026_Antepenultimate	TLI	0.863870657368193	0.830841282179239	0.896608133505414	0.026737225897887	-0.0851135784674603	0.131433655622484	1.03107046529029	0.898752866628148	1.15354655072757	genetic contact: all pairs	includes 0	includes one
TLI1026_Penultimate	TLI	0.501277548847432	0.45182333166862	0.549238707380021	0.104936828494583	-0.154137969550006	0.382650536176247	1.21084785432936	0.676896435398262	1.76956169258663	genetic contact: all pairs	includes 0	includes one
TLI1026_Ultimate	TLI	0.478343527448336	0.429873477635261	0.528218130027098	0.104982380943381	-0.167873309784361	0.383257209834183	1.22136893482576	0.639976567565345	1.81060435197089	genetic contact: all pairs	includes 0	includes one
TLI1027	TLI	0.636474118128434	0.590296059502436	0.683926356957747	0.116702013386577	-0.0838851797175268	0.319456365331098	1.18447716136423	0.861379898116569	1.51536043105412	genetic contact: all pairs	includes 0	includes one
TLI1028_Second.plural	TLI	0.980773538589989	0.970110140799537	0.992672756973916	0.0089450476594854	-0.00410200672241579	0.0251338738857113	1.0091539084763	0.99577659116464	1.02589804651474	genetic contact: all pairs	includes 0	includes one
TLI1028_Second.singular	TLI	0.776755534625573	0.738864497889746	0.819871752687187	-0.092087282372491	-0.229215043047423	0.0491808624684157	0.881890010541741	0.698831627975494	1.05734698527076	genetic contact: all pairs	includes 0	includes one
TLI1028_Second.singular.and.second.plural	TLI	0.808254740787346	0.76938672412163	0.84690007328922	-0.0853335653192121	-0.208247969407164	0.0417361058858796	0.894692312121894	0.740254018230821	1.04939802774089	genetic contact: all pairs	includes 0	includes one
TLI1029	TLI	0.538850018441572	0.486656976159356	0.590388602599595	0.145061889868255	-0.0484643032384939	0.336642011255427	1.27186104860323	0.898590594085182	1.63364417633907	genetic contact: all pairs	includes 0	includes one
TLI1031	TLI	0.711990170209699	0.668456644277825	0.756557663936011	0.0949465973484865	-0.00892879884520126	0.204503683390206	1.13455898486604	0.988115921809903	1.29680360930538	genetic contact: all pairs	includes 0	includes one
TLI1032	TLI	0.524049196301071	0.474537067531403	0.572236171108812	0.0527277061239056	-0.0975314190844275	0.212183649563658	1.1027785897798	0.794690907897413	1.39316129870193	genetic contact: all pairs	includes 0	includes one
TLI1033	TLI	0.709897805233366	0.666281625242766	0.75423325008077	-0.189073682493561	-0.425383166535972	0.051489109542058	0.733489344939863	0.400584854305516	1.07193453323165	genetic contact: all pairs	includes 0	includes one
TLI1035	TLI	0.474427031002022	0.423419674574702	0.522292522545891	-0.120850362415247	-0.340991211081255	0.0898048500950314	0.745741150287257	0.285916027354586	1.18948645891278	genetic contact: all pairs	includes 0	includes one
TLI1036	TLI	0.783745407953472	0.74363984602854	0.823225570057293	0.101001177554596	-0.00394947984739036	0.209945990746975	1.12960109497297	0.992607660185685	1.27670919072783	genetic contact: all pairs	includes 0	includes one
TLI1037	TLI	0.522027481836962	0.472361038860774	0.570511021584999	0.109894057449265	-0.115410648649105	0.364496305914559	1.21239734621039	0.749652538664164	1.685552367065	genetic contact: all pairs	includes 0	includes one
TLI1038	TLI	0.54638131290984	0.498179879460746	0.594532772791863	0.286162628779005	0.171365827135027	0.415759809236365	1.52757833766246	1.27879878713818	1.77726946563278	genetic contact: all pairs	excludes 0	excludes one
TLI1039	TLI	0.616377535818306	0.568781827556006	0.662954097876108	0.188265764476576	0.0345574127620262	0.350262324933262	1.30723898855078	1.05238513955355	1.5917945801525	genetic contact: all pairs	excludes 0	excludes one
TLI1040	TLI	0.510812946318046	0.46017676456229	0.560589473619546	0.160701923595631	-0.0606765381477254	0.386498217149767	1.31793124795522	0.865729974371008	1.76564142767026	genetic contact: all pairs	includes 0	includes one
TLI1041	TLI	0.593907117030166	0.547654955726703	0.644731108349784	0.0322110138143327	-0.193127418134771	0.279331439992866	1.05564596890813	0.650759314585176	1.45313849067389	genetic contact: all pairs	includes 0	includes one
TLI1042	TLI	0.539020148025316	0.489031385297907	0.589503082179868	-0.21725801481041	-0.431213478883964	0.000453548613126631	0.596631053565343	0.1916597939363	0.985002746684416	genetic contact: all pairs	includes 0	excludes one
TLI1043	TLI	0.866562295615618	0.834234487264973	0.89963133323958	0.026198585601691	-0.0581928700307246	0.112157265261176	1.03043736401715	0.930333980958744	1.12968798338363	genetic contact: all pairs	includes 0	includes one
TLI1044_first,.second,.three-th	TLI	0.64189536306785	0.594777729035966	0.688840260205646	-0.270245660147714	-0.385773541934705	-0.149391430470912	0.579201807655443	0.39636570924424	0.758288887159366	genetic contact: all pairs	excludes 0	excludes one
TLI1044_first,.two-th,.three-th	TLI	0.490383527913871	0.439148562522021	0.541587673640927	0.0351353953980841	-0.0851694542787252	0.162667973118018	1.07423874151318	0.81578822033332	1.32675098191241	genetic contact: all pairs	includes 0	includes one
TLI1044_first,.two,.three	TLI	0.92667908596655	0.902847636315867	0.952258877330002	0.051376323835484	0.0216467387570046	0.0810997957304025	1.05568891964517	1.02259581242725	1.08923163906307	genetic contact: all pairs	excludes 0	excludes one
TLI1044_first/one-th,.two-th,.three-th	TLI	0.666519044463995	0.618547755951303	0.715294261486501	0.119088700032276	0.0294567760494074	0.220185022016968	1.18032063342202	1.0333716911092	1.33289803829548	genetic contact: all pairs	excludes 0	excludes one
TLI1044_one-th,.two-th,.three-th	TLI	0.738114564563016	0.692231662983528	0.782487893147863	0.0387650048169731	-0.05820743246227	0.136980141559128	1.05343861850793	0.919735466908728	1.18738370746414	genetic contact: all pairs	includes 0	includes one
TLI1044_one,.two,.three	TLI	0.981009129885106	0.969768105495491	0.992444811468704	0.0107094036541323	-0.00108479383571047	0.0244320788149722	1.01095672087177	0.998902286796001	1.02518907040405	genetic contact: all pairs	includes 0	includes one
TLI1045	TLI	0.505954461051191	0.456217689996331	0.551487123225562	0.000185246448205081	-0.162960379259401	0.168835733062723	1.00151303270723	0.665000381634209	1.32560407434018	genetic contact: all pairs	includes 0	includes one
TLI1046	TLI	0.551609804770155	0.501254342392673	0.599951327458697	0.248702724167346	0.137617188455323	0.351498502217582	1.45445507100423	1.2461898908858	1.67250251763209	genetic contact: all pairs	excludes 0	excludes one
TLI1047	TLI	0.816580871779125	0.78050903453454	0.855126890075122	0.0989731882564737	0.0256706405250494	0.172218134485375	1.1218851583914	1.03052934939034	1.21740314589056	genetic contact: all pairs	excludes 0	excludes one
TLI1049	TLI	0.520249261513401	0.471868077308949	0.56654724670168	0.114051492064228	0.0329164633303494	0.19668512581052	1.2226602975464	1.05582979608842	1.39396134914193	genetic contact: all pairs	excludes 0	excludes one
TLI1050	TLI	0.754872489120839	0.710370769927598	0.793664963798277	0.0474524418719593	-0.0302722515754626	0.132879525633201	1.06374645485232	0.959761448932488	1.17966814819505	genetic contact: all pairs	includes 0	includes one
TLI1051	TLI	0.988448771073713	0.980820104277557	0.996672671070327	0.00880075385099072	0.00138117022563222	0.0163193086772127	1.00893055617189	1.0011459692366	1.01639770814267	genetic contact: all pairs	excludes 0	excludes one
TLI1052	TLI	0.727186919433084	0.685579252176293	0.771164289503403	0.231426657961751	0.186659561289118	0.276440029705245	1.31998204948595	1.23771551408598	1.3958186780226	genetic contact: all pairs	excludes 0	excludes one
TLI1053	TLI	0.962751743055845	0.948158734464792	0.979856622314656	0.0193172075336291	0.00267819308549	0.037164788883372	1.02016249199044	1.00209692548681	1.03851696852404	genetic contact: all pairs	excludes 0	excludes one
TLI1055	TLI	0.690062358252158	0.6470992106162	0.734133610783625	0.213707541485562	0.161479181080533	0.267875618164289	1.31166474629665	1.21837204858746	1.40455035535079	genetic contact: all pairs	excludes 0	excludes one
TLI1056	TLI	0.716500374311512	0.674863097344073	0.760884747139866	-0.203369345829314	-0.357910320819866	-0.0499840590415445	0.716486319917355	0.512609752821242	0.939921772004778	genetic contact: all pairs	excludes 0	excludes one
TLI1057	TLI	0.530378043200344	0.481219752618213	0.577213534800562	-0.0249955278120213	-0.174901239158093	0.114090432520465	0.954181385843377	0.680658368230956	1.2259260493391	genetic contact: all pairs	includes 0	includes one
TLI1058	TLI	0.927337013812375	0.90353144046109	0.953212741539756	-0.00652124568160128	-0.0530009378589471	0.0445592378177598	0.993123959264975	0.943178680043623	1.04882372797098	genetic contact: all pairs	includes 0	includes one
TLI1059	TLI	0.814284854366925	0.776792133706804	0.850856844982463	0.0612922551011558	9.06496839846449e-05	0.121604201911467	1.07591413470942	0.999773701560104	1.15307428951441	genetic contact: all pairs	excludes 0	includes one
TLI1060	TLI	0.652595791399246	0.606556927416313	0.696267078985461	0.103631846544123	0.0348738634817541	0.174598305463376	1.1606347270421	1.04708783156073	1.27525617610203	genetic contact: all pairs	excludes 0	excludes one
TLI1061	TLI	0.726966231169436	0.685134336390491	0.769415261135497	0.0920169132723041	0.0328352704657013	0.153946992277824	1.12786950226033	1.0402878506154	1.21732820310022	genetic contact: all pairs	excludes 0	excludes one
TLI1062_negative.affix	TLI	0.509917340301469	0.461172859434645	0.556977601928205	0.0919533304520312	-0.0267576056838766	0.208036787749254	1.18313245180612	0.950841310754086	1.42524578754269	genetic contact: all pairs	includes 0	includes one
TLI1062_negative.tone	TLI	0.991598508808742	0.985424441048107	0.998296864015369	0.00435949730485854	-0.00215904822558677	0.0116925126085489	1.0044094320364	0.997824488078385	1.01187309786505	genetic contact: all pairs	includes 0	includes one
TLI1062_negative.word	TLI	0.527080615381868	0.480817480431649	0.575929347345691	0.0786844866440811	-0.0351734468613112	0.200454183436046	1.15177570368114	0.920479266268206	1.37866717245786	genetic contact: all pairs	includes 0	includes one
TLI1063	TLI	0.869173373739625	0.835884321848007	0.902539001309873	0.0534289095181278	-0.0270791946052974	0.130151096483571	1.06174556359798	0.970292536935643	1.15618441377414	genetic contact: all pairs	includes 0	includes one
TLI1064	TLI	0.929723981893918	0.906690002081661	0.952825494845739	0.0300588494701479	-0.00922647720604364	0.0705350499144906	1.03249348078623	0.98954846545534	1.07686759315146	genetic contact: all pairs	includes 0	includes one
TLI1065	TLI	0.808836077148783	0.770657297327601	0.845253882745452	-0.153275861744111	-0.230476950788453	-0.0756787474156636	0.811023149951058	0.714380945299258	0.900270000372223	genetic contact: all pairs	excludes 0	excludes one
TLI1066	TLI	0.935551756702236	0.915573742982731	0.957905586092792	-0.0141838284445573	-0.0445381093945861	0.0198663137984056	0.984976635650945	0.949440898653647	1.018293204897	genetic contact: all pairs	includes 0	includes one
TLI1067_four	TLI	0.777075756020606	0.737663053757789	0.818576002225759	0.152408043661247	0.0872963273493572	0.224398948569369	1.19710860230155	1.10614557067909	1.29694909961166	genetic contact: all pairs	excludes 0	excludes one
TLI1067_more	TLI	0.670847252434198	0.624122018162034	0.718057334375627	-0.136221130642802	-0.315255073458734	0.0536172298211184	0.797144219089201	0.515585250086235	1.06588954850881	genetic contact: all pairs	includes 0	includes one
TLI1067_three	TLI	0.655118272240618	0.609595386514619	0.702386992279617	0.0701712612101404	-0.0748309412615707	0.226815329535835	1.10824782027256	0.880130935602354	1.34823820954019	genetic contact: all pairs	includes 0	includes one
TLI1067_two	TLI	0.536616544580294	0.487778181235432	0.588770265128516	-0.100446062298804	-0.28608322049703	0.0873041791601038	0.813214872881405	0.462482054826426	1.15878456307987	genetic contact: all pairs	includes 0	includes one
TLI1068_concatenative	TLI	0.66226626057892	0.616929998838515	0.709683015319082	0.246344182764025	0.184010275456181	0.312125021637931	1.37417300443002	1.26140872411759	1.49092989907494	genetic contact: all pairs	excludes 0	excludes one
TLI1068_isolating	TLI	0.770190700218034	0.729499220439974	0.810328603276899	0.137842732850942	0.0777264918160214	0.20147858930704	1.18002607317421	1.09193180619243	1.26470230780572	genetic contact: all pairs	excludes 0	excludes one
TLI1068_reduplicative	TLI	0.958630163007089	0.942321821651249	0.977018762696231	0.0226966933810119	0.00190286733552558	0.0462897586284405	1.02377923822417	1.00096778126968	1.04808946346777	genetic contact: all pairs	excludes 0	excludes one
TLI1068_stem.change	TLI	0.974345100208332	0.961596541755849	0.987920426719649	0.0168254892032229	0.00368083971506528	0.0313850817462338	1.0173290235676	1.00372468885625	1.03258712181819	genetic contact: all pairs	excludes 0	excludes one
TLI1068_tonal	TLI	0.979505904120219	0.968259245658656	0.991143581963053	0.0129101140640862	0.000930282916740022	0.0255442536561173	1.01322566937793	1.00116477474995	1.02659721980654	genetic contact: all pairs	excludes 0	excludes one
TLI1069_prefixes	TLI	0.65594917794676	0.611661230323288	0.7017347573137	-0.145904069132025	-0.277864753318618	-0.017711213935571	0.778288929380454	0.577869609089485	0.969773938341969	genetic contact: all pairs	excludes 0	excludes one
TLI1069_suffixes	TLI	0.63296926611808	0.588740846404836	0.679689012106792	-0.130783502982279	-0.265218522082386	-0.00635304139016912	0.794149552242958	0.590571050933744	0.995334607876351	genetic contact: all pairs	excludes 0	excludes one
TLI1069_tonal	TLI	0.946585202185618	0.925846469995568	0.966186422930534	0.034892705016714	0.0116473712499668	0.0618197458153757	1.03701040586953	1.01122589373218	1.06565835487511	genetic contact: all pairs	excludes 0	excludes one
TLI1070	TLI	0.694878408862537	0.64329497652643	0.744179184216215	-0.2765092885225	-0.468838685277673	-0.088810902402288	0.601551169813907	0.327126792923919	0.876936424917089	genetic contact: all pairs	excludes 0	excludes one
TLI1071	TLI	0.388541350136	0.333830873493038	0.443400476810511	-0.147852768243295	-0.295507667448202	-0.00595458493878398	0.619260803194392	0.250318697798538	0.983565281433315	genetic contact: all pairs	excludes 0	excludes one
TLI1072	TLI	0.476460813652711	0.418583031289444	0.533433725300746	0.0487444781813314	-0.148131258214839	0.249201735822075	1.10389465438029	0.686979020853242	1.5286743262405	genetic contact: all pairs	includes 0	includes one
TLI1073	TLI	0.955727628136039	0.938716121526478	0.973629137008036	-0.0107671872692774	-0.0382704394064495	0.0173157256327082	0.988838860667707	0.960088519461571	1.01825152332775	genetic contact: all pairs	includes 0	includes one
TLI1074	TLI	0.84905258774395	0.816445417991251	0.882239220917029	0.0537096329916678	0.0122857733545426	0.102815948885426	1.06379316852652	1.01042123417652	1.12100126823115	genetic contact: all pairs	excludes 0	excludes one
TLI1075	TLI	0.53944482303311	0.494642744946282	0.586939410664776	-0.00620593014133716	-0.0882385622150635	0.0822231052683978	0.990872117882016	0.835660925003834	1.15198911381999	genetic contact: all pairs	includes 0	includes one
TLI1076	TLI	0.667802659873722	0.621558800230121	0.714340610355612	0.112991569543322	0.0252690393493575	0.213432679562901	1.17069468279059	1.0318093038172	1.32515032169203	genetic contact: all pairs	excludes 0	excludes one
TLI1077_S=Atr=P	TLI	0.506588275054777	0.457961786973374	0.557064293991931	0.150438935928445	0.00348903102459364	0.309010730650876	1.300175490695	1.00377902302497	1.62647997634452	genetic contact: all pairs	excludes 0	excludes one
TLI1077_S=Atr≠P	TLI	0.562278466512788	0.513915279963014	0.612439168422265	0.0963233816735352	-0.054827914493664	0.243894801091421	1.17340135290401	0.902680457006428	1.44293211104513	genetic contact: all pairs	includes 0	includes one
TLI1077_S≠Atr≠P	TLI	0.974694996073982	0.961783076919006	0.988165993329428	0.0117335590488171	-0.00571877880279903	0.0299569084840553	1.01208100620017	0.994128802901739	1.03113230783172	genetic contact: all pairs	includes 0	includes one
TLI1077_S=P≠Atr	TLI	0.794393166782178	0.756411785621999	0.834638037203358	0.123658344297207	0.0528220391853353	0.194504766627563	1.15650175219763	1.06728185936585	1.25529062024867	genetic contact: all pairs	excludes 0	excludes one
TLI1078_P=T=G	TLI	0.443281722785714	0.393977458785577	0.490822305548395	0.166155200478741	-0.0261026590889594	0.375839390773798	1.37864237996663	0.935389463547726	1.86904286188726	genetic contact: all pairs	includes 0	includes one
TLI1078_P=T≠G	TLI	0.504211211680095	0.45582840360013	0.556555858029866	0.135415309523847	-0.0682320372754724	0.32978437131221	1.27144351324059	0.8785635920749	1.68372066656713	genetic contact: all pairs	includes 0	includes one
TLI1078_T≠P=G	TLI	0.919008015315557	0.893969524699761	0.944643750561528	0.0358761672227626	-0.0126901448045151	0.0859230272088641	1.03921700393835	0.985271343048299	1.09489762012154	genetic contact: all pairs	includes 0	includes one
TLI1078_T≠P≠G	TLI	0.98832912297866	0.980163018347509	0.996668394747295	0.00413644019002733	-0.0060696335184488	0.0153178953984111	1.00419766399164	0.993964402828719	1.0157481825714	genetic contact: all pairs	includes 0	includes one
TLI1079_cat-based	TLI	0.943198853564471	0.922707870088624	0.964818780708373	0.0222878395767845	-0.0150264347255731	0.0639861987430017	1.02372080109003	0.983943483692932	1.06922810829133	genetic contact: all pairs	includes 0	includes one
TLI1079_lex-based	TLI	0.652188608564172	0.608592656146299	0.700595423646574	0.111904140992345	-0.0430713337867985	0.277387341554294	1.17312608389562	0.931875636460349	1.43810047808559	genetic contact: all pairs	includes 0	includes one
TLI1079_none	TLI	0.598137666280209	0.548977805802745	0.64729768667623	0.128406069394475	-0.0442688507679808	0.308810141809435	1.21631498070997	0.91994293040038	1.53047231059019	genetic contact: all pairs	includes 0	includes one
TLI1080_cat-based	TLI	0.718736212746837	0.674075454481549	0.761848630458329	-0.0110527767995708	-0.22830645747635	0.214766963452393	0.984661487511837	0.678742076304001	1.30069097950503	genetic contact: all pairs	includes 0	includes one
TLI1080_lex-based	TLI	0.908702230795973	0.882534775735854	0.93565234209814	0.0222494109521232	-0.0521775538200813	0.0961304725940626	1.02457439562725	0.941074813710265	1.10716393232543	genetic contact: all pairs	includes 0	includes one
TLI1080_none	TLI	0.652817858187581	0.603507425548253	0.698269543288127	-0.00810935309982073	-0.249359237521385	0.251317975941243	0.987876899109735	0.621506463351368	1.39547861885404	genetic contact: all pairs	includes 0	includes one
TLI1081_Double-object.construction	TLI	0.667761795572488	0.622023455257033	0.715908584821271	0.188727510081054	0.0940314724185791	0.285379437838157	1.28443285079221	1.1324031274497	1.44059218540942	genetic contact: all pairs	excludes 0	excludes one
TLI1081_Indirect-object.construction	TLI	0.504876293201366	0.456884341523935	0.555935248321007	0.0575145606892009	-0.101540198150204	0.21945343236358	1.1160561920225	0.796891159286084	1.43871564731675	genetic contact: all pairs	includes 0	includes one
TLI1081_Secondary-object.construction	TLI	0.698874028256645	0.653761729945759	0.740851535156977	-0.0501453096895878	-0.200569020040633	0.0947013459457444	0.928680033250935	0.727560038499979	1.1509125299755	genetic contact: all pairs	includes 0	includes one
TLI1082_3	TLI	0.803494139188039	0.766644224966369	0.842785761772026	0.0730730527449984	-0.043143473971646	0.189329084349426	1.09147003047981	0.94711281720921	1.24536414602783	genetic contact: all pairs	includes 0	includes one
TLI1082_4	TLI	0.849903394593251	0.818152422432813	0.88624948489993	0.0503627407212961	-0.0448376947026494	0.150180142782056	1.05958071132875	0.942355582186458	1.17782945731775	genetic contact: all pairs	includes 0	includes one
TLI1082_5	TLI	0.500722915922488	0.452627691925219	0.550931114659025	0.0216890995013505	-0.228909907258444	0.26630383081124	1.04479949586279	0.550463775639636	1.54359779926653	genetic contact: all pairs	includes 0	includes one
TLI1082_6	TLI	0.56398560953355	0.514494843413706	0.61271386780621	0.00178294421249885	-0.237735476897841	0.249952238358909	1.00420251424622	0.567972632463835	1.43671785798326	genetic contact: all pairs	includes 0	includes one
TLI1083	TLI	0.529243148282138	0.47505440373829	0.578813345863438	0.147724995440947	-0.0345406237222958	0.32751262021233	1.28130147215126	0.948721269967486	1.64736988849344	genetic contact: all pairs	includes 0	includes one
TLI1084_Dedicated	TLI	0.837310672652415	0.800763865646941	0.870932101971065	-0.0401857152145577	-0.140135517359984	0.0563174348656035	0.952217538584008	0.834982340809438	1.06917343978448	genetic contact: all pairs	includes 0	includes one
TLI1084_Existential.construction	TLI	0.983335541250828	0.973546496989011	0.993655107084643	0.00847428399584675	-0.0020441094390532	0.0219362986877772	1.00864653886394	0.997868434401206	1.02250401853605	genetic contact: all pairs	includes 0	includes one
TLI1084_Generic-noun-based	TLI	0.490982267106191	0.440424062656312	0.542565384423275	0.123983025392711	-0.0297169227845804	0.278205296998636	1.25605612742974	0.93390668953682	1.5775336547664	genetic contact: all pairs	includes 0	includes one
TLI1084_Interrogative-based	TLI	0.448340832959179	0.398439767548863	0.496096094915069	0.135758980512142	-0.00635009708401846	0.27489428638719	1.30637519564657	0.976261443563376	1.62029973220592	genetic contact: all pairs	includes 0	includes one
TLI1085	TLI	0.458887687138774	0.409168461438321	0.505969971259559	-0.0470197011418567	-0.175007065198197	0.0698862714672047	0.898772215777857	0.623998820729896	1.15585229371597	genetic contact: all pairs	includes 0	includes one
TLI1087	TLI	0.432199605884147	0.386124327438549	0.484132048637357	0.306673463018109	0.170701097639411	0.446005894714252	1.71616169249543	1.35944987390111	2.06271290650163	genetic contact: all pairs	excludes 0	excludes one
TLI1088	TLI	0.548801292804202	0.502048577870674	0.596965119141231	-0.0376484479694623	-0.170916103606095	0.100887997670764	0.932880364086504	0.673002995983689	1.16714246353928	genetic contact: all pairs	includes 0	includes one
TLI1089_modal.morpheme	TLI	0.942286972902271	0.919690950289549	0.964438735418134	-0.0523989927930098	-0.154723040897224	0.0440538039641385	0.944315067685267	0.835227511345854	1.04735482857354	genetic contact: all pairs	includes 0	includes one
TLI1089_part.of.the.tense.system	TLI	0.771817189889269	0.729100758743326	0.815469858088151	0.0334222677924224	-0.125562793257935	0.189160119595526	1.04388474782946	0.835927160750825	1.25067148793532	genetic contact: all pairs	includes 0	includes one
TLI1089_separate.particle	TLI	0.602378118262286	0.550720779755026	0.652304809675315	0.208111771065633	0.0527801628055501	0.357718617707318	1.34806772902894	1.08350683770635	1.61956448900512	genetic contact: all pairs	excludes 0	excludes one
TLI1089_verbal.affix.or.clitic	TLI	0.497089964938686	0.445685735017087	0.547906208606487	0.00256638936596764	-0.231014307215949	0.234053237632193	1.00691893950013	0.543774083947303	1.4857187929553	genetic contact: all pairs	includes 0	includes one
TLI1090	TLI	0.619196423695895	0.574945421639299	0.665194868850743	0.0317875905852104	-0.0480849265225466	0.110637256876532	1.05318061404169	0.920281863653858	1.18059347647223	genetic contact: all pairs	includes 0	includes one
TLI1091_osv	TLI	0.986861670288649	0.978743166337503	0.995558927129428	0.00228920118580138	-0.00911643500330683	0.0132278180791798	1.00234010236166	0.990796215940794	1.01350491473717	genetic contact: all pairs	includes 0	includes one
TLI1091_ovs	TLI	0.979834965263669	0.96868164458603	0.991126445874957	0.00957783590847838	-0.00323906671939533	0.0224548436960997	1.0098171105433	0.996977064713023	1.02346707437194	genetic contact: all pairs	includes 0	includes one
TLI1091_sov	TLI	0.520020787733705	0.471274905506165	0.568369597958094	0.032383845892696	-0.0685537774119395	0.137470872454766	1.06461833109095	0.866230809922074	1.26664575632511	genetic contact: all pairs	includes 0	includes one
TLI1091_svo	TLI	0.514787221627132	0.468010679120544	0.564218116882089	-0.240248978355738	-0.332767567010606	-0.152801387500917	0.533977720405384	0.370269381742425	0.697625579600618	genetic contact: all pairs	excludes 0	excludes one
TLI1091_vos	TLI	0.930440283524212	0.907656196886989	0.954379883645996	-0.00887642357077365	-0.0519526433417077	0.0372936237046312	0.990636918976798	0.944849896206218	1.04130043774876	genetic contact: all pairs	includes 0	includes one
TLI1091_vso	TLI	0.869616615208142	0.837097800496735	0.900609106252388	0.0830487771454165	0.0446886537899869	0.120166616670947	1.09599643943342	1.05052654729171	1.14286221231575	genetic contact: all pairs	excludes 0	excludes one
TLI1091_word.order.free	TLI	0.754869425962033	0.713754891926703	0.795799916012119	0.000962302580721944	-0.0825020762552751	0.0891656125086585	1.00206432580802	0.888679224938412	1.11748252507073	genetic contact: all pairs	includes 0	includes one
TLI1092	TLI	0.511488700657642	0.463792583310648	0.560340818663223	0.0279384480125525	-0.110335533231391	0.184715675570339	1.05661496008026	0.780901872026568	1.36599973990619	genetic contact: all pairs	includes 0	includes one
TLI1093	TLI	0.756139147236322	0.71219512795312	0.804959285808593	-0.0571219322043633	-0.204077245630999	0.104161858052452	0.924912171476567	0.723084831746485	1.13237530803567	genetic contact: all pairs	includes 0	includes one
TLI1094	TLI	0.50709058015629	0.449746467336268	0.564332656056386	0.210722130801774	0.057638715520174	0.361954682589159	1.42017123237661	1.10436403779718	1.74173468588057	genetic contact: all pairs	excludes 0	excludes one
TLI1096	TLI	0.765574265048863	0.720842889769997	0.80879948237368	0.140779143915472	0.051780588360883	0.231784360137474	1.18506174343683	1.06229017055036	1.31235755962059	genetic contact: all pairs	excludes 0	excludes one
TLI1097	TLI	0.886768533987852	0.857570272598047	0.918044962756333	-0.0342634459005437	-0.105468051462546	0.0426292886319807	0.96158706376976	0.880800346517604	1.04807728313412	genetic contact: all pairs	includes 0	includes one
TLI1098	TLI	0.758079255465049	0.714562934676829	0.796838852434644	0.0806656251080932	0.013075249898302	0.151917399039877	1.10730704239155	1.01427457313485	1.20419932849178	genetic contact: all pairs	excludes 0	excludes one
TLI1099	TLI	0.490017946138851	0.44121647489684	0.538309452612749	0.0663721239270506	-0.0405673062195504	0.179758009236494	1.13855944285978	0.905466587996424	1.36764562759084	genetic contact: all pairs	includes 0	includes one
TLI1100	TLI	0.837571022352006	0.802770749913171	0.87374458179238	0.111472924452775	0.0674883142891984	0.155821429893442	1.13379115029086	1.07696732857506	1.19109120349602	genetic contact: all pairs	excludes 0	excludes one
TLI1101	TLI	0.518530178120044	0.466766853224689	0.568356918460758	0.194746204174742	0.0745715541544026	0.312545171012083	1.37941335889304	1.12547534225529	1.61535238400408	genetic contact: all pairs	excludes 0	excludes one
TLI1102	TLI	0.921343233382407	0.896681452946953	0.946514251924605	0.0560839978599908	0.0269285435842848	0.0880128539955592	1.06113177721194	1.02868573686598	1.09791850430613	genetic contact: all pairs	excludes 0	excludes one
TLI1103	TLI	0.880419618602535	0.851474812488259	0.909359732133134	-0.0942635930776376	-0.153709248836464	-0.0331993968261098	0.893233017465557	0.827495274824368	0.962249984628154	genetic contact: all pairs	excludes 0	excludes one
TLI1104	TLI	0.754319034433742	0.716468785390018	0.797322990855767	0.0209378029332478	-0.0483361697498352	0.0843028974856261	1.02874272081464	0.936220551453848	1.11457671608883	genetic contact: all pairs	includes 0	includes one
TLI1105	TLI	0.504611113653132	0.456434050584957	0.553688995085533	0.0550513588507262	-0.109623645155887	0.218873146493242	1.11132974458648	0.771689839019548	1.42906204024994	genetic contact: all pairs	includes 0	includes one
TLI1106_left-leaning	TLI	0.569591782583864	0.520267415767642	0.615528049885191	0.0423753803864274	-0.0865239704356422	0.176005836037596	1.07656566090583	0.83808454706167	1.30436711616504	genetic contact: all pairs	includes 0	includes one
TLI1106_not.predictable	TLI	0.868967411286729	0.838130325923746	0.90251303561421	0.0299432792443563	-0.0372102483803125	0.097088642936646	1.03483101058854	0.956994172141868	1.11375700418948	genetic contact: all pairs	includes 0	includes one
TLI1106_right-leaning	TLI	0.426545806782141	0.378798306151525	0.473644844212916	0.070960555311875	-0.0615322239280001	0.213174481137528	1.17059262183644	0.852131317034975	1.50878723703105	genetic contact: all pairs	includes 0	includes one
TLI1106_unbounded	TLI	0.803073102413972	0.76673402607765	0.840040817143332	-0.0080341453433682	-0.105332529839457	0.0961804273564141	0.990563656357532	0.863339350206093	1.11591043377653	genetic contact: all pairs	includes 0	includes one
TLI1107	TLI	0.825030186505149	0.789195257946947	0.861566024723763	0.0999775601245651	0.0533974420374195	0.152835353787842	1.12186033949754	1.05927312875753	1.18710508611752	genetic contact: all pairs	excludes 0	excludes one
TLI1109	TLI	0.630861372150111	0.580386968352452	0.681827004132032	0.17860881313399	0.0485621971851448	0.304730925428451	1.28529652284714	1.0681301939309	1.49811970424025	genetic contact: all pairs	excludes 0	excludes one
TLI1110	TLI	0.473380072657418	0.425439586732559	0.522662517544558	0.158135927996984	0.0132700819749266	0.311423449639128	1.33756948618094	1.00149701383657	1.64949836459142	genetic contact: all pairs	excludes 0	excludes one
TLI1111_dependent	TLI	0.721059995728437	0.67792406139428	0.764254731543805	-0.0182511333820213	-0.156508630321005	0.127546470872905	0.975380688077436	0.778762302448374	1.174826865013	genetic contact: all pairs	includes 0	includes one
TLI1111_head	TLI	0.964473705368056	0.948852276869465	0.980978957495884	0.00695405493406321	-0.023250423851743	0.038149292118575	1.00726394183322	0.975822756258926	1.0400732020172	genetic contact: all pairs	includes 0	includes one
TLI1111_null	TLI	0.672797272239272	0.628896121673195	0.72000347291715	0.0365795498669787	-0.103263273563633	0.180248242588869	1.05539110187592	0.855540652461351	1.28175805992906	genetic contact: all pairs	includes 0	includes one
TLI1112_BarkAndSkin	TLI	0.86958938742868	0.838168671933014	0.902138308602846	-0.105657756119586	-0.210439350197131	-0.000155413741385169	0.878654522535454	0.760358345740709	1.00084448179119	genetic contact: all pairs	excludes 0	includes one
TLI1112_Neither	TLI	0.653060957420053	0.608574283921305	0.702432780072021	0.100155087685642	-0.0059233948984232	0.205355524215009	1.15491492874125	0.991230748750637	1.3247978205568	genetic contact: all pairs	includes 0	includes one
TLI1112_TreeInBark	TLI	0.810559220552397	0.771682590598503	0.849152896593275	0.151592189405771	0.105115997695831	0.199067219648835	1.18795999914337	1.12221710275807	1.25229218324476	genetic contact: all pairs	excludes 0	excludes one
TLI1113_alveolar.approximants	TLI	0.872557589084236	0.840460462326605	0.903022932640259	0.0706740974567575	0.0321989046457961	0.108032295468304	1.0815034263843	1.03348227765753	1.12491828622514	genetic contact: all pairs	excludes 0	excludes one
TLI1113_neither	TLI	0.845841062073465	0.810889443959703	0.87897232084226	0.0467184506042624	-0.00107459492451578	0.0968068659410288	1.05584831389596	0.997030856835412	1.11633096259338	genetic contact: all pairs	includes 0	includes one
TLI1113_uvular.trills	TLI	0.976609270524574	0.96460836209958	0.989018976248574	-0.0050947085972193	-0.023681669838526	0.0141749888849536	0.994835987381722	0.97586351356291	1.01466667646313	genetic contact: all pairs	includes 0	includes one
TLI1115	TLI	0.391337272638562	0.340233934092463	0.440151453869783	0.163290617716271	-0.0361706146554721	0.36767457584386	1.4216950307556	0.906688257788731	1.95800192705779	genetic contact: all pairs	includes 0	includes one
TLI1116_M	TLI	0.545594398685971	0.496201005957394	0.595910492777972	-0.0492804913716599	-0.185611077907079	0.09114319299282	0.9115559606683	0.663464998975547	1.16840294723618	genetic contact: all pairs	includes 0	includes one
TLI1116_N	TLI	0.516286566353669	0.467877921054498	0.568390727113173	0.335127057160925	0.25067450253993	0.428806630843584	1.65457490037542	1.44540386701564	1.86904264998559	genetic contact: all pairs	excludes 0	excludes one
TLI1116_T	TLI	0.709363927068551	0.664942653972468	0.752879411168329	-0.21634543787521	-0.350576188048044	-0.0860503562901007	0.695296424935434	0.504853045855165	0.875312276739541	genetic contact: all pairs	excludes 0	excludes one
TLI1117	TLI	0.735081607382834	0.685289534047415	0.782023364499171	0.0856137573501982	-0.0369462664459378	0.1996221439983	1.1174802496472	0.948648516381252	1.27783121199771	genetic contact: all pairs	includes 0	includes one
TLI1118	TLI	0.970948333440368	0.956309639154419	0.986105181397672	0.0118295680473727	-0.00961372790091863	0.035604258144595	1.01223290034214	0.98944887986051	1.03660900676155	genetic contact: all pairs	includes 0	includes one
GB020c	GBI	0.690696073706144	0.646301144030654	0.73731149931543	0.251593505286377	0.187771815545593	0.320645052623515	1.36651639726397	1.25540925610312	1.48583022464522	genetic contact: different area pairs only	excludes 0	excludes one
GB021c	GBI	0.580131003985786	0.531929936155557	0.628271664369371	-0.445431894251705	-0.555943518656267	-0.349592948390852	0.232488502965395	0.0673538783451987	0.38133510723266	genetic contact: different area pairs only	excludes 0	excludes one
GB022c	GBI	0.504980674367808	0.455328400273733	0.552950135293042	0.408757673145808	0.32321978938751	0.492938604077776	1.81595810504514	1.59248069718887	2.04582481147172	genetic contact: different area pairs only	excludes 0	excludes one
GB023c	GBI	0.48326134632216	0.431563608244597	0.53043792544154	0.151260801863839	0.0129527349282885	0.285398492286172	1.31831820108152	1.00973220560041	1.60315097508901	genetic contact: different area pairs only	excludes 0	excludes one
GB024e	GBI	0.485434883287048	0.438824098740226	0.533475317055137	0.387642617461573	0.317856906493098	0.464800978156262	1.80530110910363	1.59345480985464	2.01577129798833	genetic contact: different area pairs only	excludes 0	excludes one
GB026	GBI	0.850556054294286	0.817450191782112	0.885169869536513	0.0901363469642303	0.0395698547838619	0.144586160880278	1.10665379134244	1.04301542962018	1.17343997788959	genetic contact: different area pairs only	excludes 0	excludes one
GB027	GBI	0.531826985043067	0.484780747223585	0.582963545805326	-0.011794961720096	-0.119816347300022	0.0926302374981359	0.981148220178873	0.788923771362321	1.19062272237329	genetic contact: different area pairs only	includes 0	includes one
GB028	GBI	0.541122884448082	0.494591499318325	0.592537046625961	0.154682369482444	0.0570741484252812	0.24907574389783	1.29000530639325	1.09219977175639	1.47674890779024	genetic contact: different area pairs only	excludes 0	excludes one
GB030	GBI	0.553018494608644	0.504673034810726	0.600463178255528	-0.231756534601334	-0.326419190286328	-0.135925853014578	0.582572969815917	0.420912079177819	0.737084298947053	genetic contact: different area pairs only	excludes 0	excludes one
GB031	GBI	0.661924422634473	0.614425285412085	0.706815076727059	0.0956985439532526	0.00569018553864231	0.188827426106646	1.14673976625099	1.00614783836911	1.29583592273505	genetic contact: different area pairs only	excludes 0	excludes one
GB035	GBI	0.468743839072956	0.421020087912646	0.517350741529322	-0.00267731459046255	-0.106969195368511	0.100019388864207	0.998339131106507	0.779839669595969	1.22210733630298	genetic contact: different area pairs only	includes 0	includes one
GB036	GBI	0.846265281646798	0.812242015921548	0.882115038495963	0.0795967969626493	0.0261027553787674	0.136562005143557	1.09474186140892	1.02921842567404	1.16553234883319	genetic contact: different area pairs only	excludes 0	excludes one
GB037	GBI	0.807009945831669	0.769454597614247	0.846501983886015	-0.00555626756276081	-0.0883636165659804	0.0780828513046479	0.993980746330682	0.890000885767034	1.09741880259052	genetic contact: different area pairs only	includes 0	includes one
GB038c	GBI	0.616389339757477	0.568378225912074	0.667691766277267	-0.0170365149742306	-0.293939431626239	0.261063492470732	0.973586469118437	0.509080200368254	1.41282507674272	genetic contact: different area pairs only	includes 0	includes one
GB039c	GBI	0.596727942751735	0.548501018894423	0.644498664860935	0.230630070156775	0.148622402686656	0.31471171554063	1.39001669272705	1.22667247109434	1.54607821485694	genetic contact: different area pairs only	excludes 0	excludes one
GB041c	GBI	0.76766214077	0.72741911248981	0.809583269792797	0.103970843420088	0.0160179032111061	0.19158568939816	1.13663232737653	1.02058167624811	1.2584701966545	genetic contact: different area pairs only	excludes 0	excludes one
GB046C	GBI	0.637176806314133	0.590379120272902	0.684212328196478	0.243288764039442	0.151349236816727	0.340456737034181	1.38458355396055	1.22897834538681	1.56271820437318	genetic contact: different area pairs only	excludes 0	excludes one
GB047	GBI	0.634339182308112	0.589343918954093	0.682455030743207	0.11046337699833	0.0123925912901632	0.215521802016755	1.1765214856115	1.01979940940221	1.35686270751164	genetic contact: different area pairs only	excludes 0	excludes one
GB048	GBI	0.539377872213112	0.491107259013655	0.588241173312767	0.239524210589235	0.137120725540713	0.340598526953791	1.4485389407443	1.23926606163035	1.66528478193831	genetic contact: different area pairs only	excludes 0	excludes one
GB049C	GBI	0.704298779170613	0.66047230153159	0.74835097859794	0.0410822512782179	-0.0830022867333896	0.174643035201992	1.05998220000774	0.878781069891054	1.24996853777702	genetic contact: different area pairs only	includes 0	includes one
GB051c	GBI	0.514399794988517	0.465243050525738	0.563147671388701	-0.111257501641653	-0.371605929213191	0.139597504648111	0.785389944346824	0.303242805090901	1.2930111042436	genetic contact: different area pairs only	includes 0	includes one
GB052c	GBI	0.701416315079368	0.653817896623058	0.745240932535124	-0.0117380381457081	-0.233979111413056	0.225318283265178	0.984379448173013	0.675639254956783	1.3371066032077	genetic contact: different area pairs only	includes 0	includes one
GB053c	GBI	0.518418498292767	0.467577405678538	0.568367692132931	-0.221261403511897	-0.450084645303076	0.0051754600355769	0.574262558029621	0.128559152568902	0.992061291067175	genetic contact: different area pairs only	includes 0	excludes one
GB054c	GBI	0.709957730089936	0.663448478193644	0.754068584381282	0.170837990924641	0.0381247755761431	0.300403730278672	1.24215372175508	1.0388845295252	1.43328653854615	genetic contact: different area pairs only	excludes 0	excludes one
GB057c	GBI	0.815265448998576	0.775151101048146	0.853837085034505	0.087303616359768	-0.0331086428012061	0.199560548900341	1.10781873638735	0.954854497661601	1.25143066970414	genetic contact: different area pairs only	includes 0	includes one
GB058C	GBI	0.718320748485739	0.676189417476682	0.763251306960943	0.169155048640033	0.0414925643946464	0.289876903891864	1.23698168037498	1.04921495692655	1.42028341379683	genetic contact: different area pairs only	excludes 0	excludes one
GB059	GBI	0.476917230360962	0.428018133803474	0.526211189142499	-0.0341378626949433	-0.155653751531392	0.0881074554686606	0.932398799818588	0.679428984333444	1.18595387116983	genetic contact: different area pairs only	includes 0	includes one
GB065e	GBI	0.521800120697401	0.471041829950706	0.571411905723667	-0.115868889444005	-0.252338068857604	0.0239428904697517	0.780784302467637	0.514321994789884	1.02939853178694	genetic contact: different area pairs only	includes 0	includes one
GB068	GBI	0.460926886558845	0.412575607723341	0.508913596387076	0.193517103749713	0.0853857108050489	0.309997743987611	1.42589101960529	1.15027764236568	1.67970597825846	genetic contact: different area pairs only	excludes 0	excludes one
GB069	GBI	0.656671934405056	0.609364012137137	0.703124256552092	0.181297883028573	0.0991356178114855	0.263352988664423	1.27870898224607	1.13364949522556	1.41163456363879	genetic contact: different area pairs only	excludes 0	excludes one
GB074c	GBI	0.517690023738482	0.467977951604628	0.566835685111725	0.119148530756006	0.00820026981780997	0.22637414898635	1.23445452670044	1.01250486882293	1.45650662759984	genetic contact: different area pairs only	excludes 0	excludes one
GB075c	GBI	0.522732938290731	0.473576253238265	0.572138438484111	-0.0710244189009266	-0.193523889985203	0.0471869862294505	0.867159022731718	0.630359585418051	1.08345668824847	genetic contact: different area pairs only	includes 0	includes one
GB081	GBI	0.778151278784933	0.737836593209124	0.81728254588532	0.111586454568907	0.049268001268414	0.177749610812147	1.14452482577127	1.0571676391925	1.23183221311683	genetic contact: different area pairs only	excludes 0	excludes one
GB082cC	GBI	0.480412846340669	0.430670835610957	0.528688776282343	-0.0203328455198052	-0.146810259109887	0.103505109757746	0.961328021499402	0.695182725146612	1.2157121451473	genetic contact: different area pairs only	includes 0	includes one
GB083c	GBI	0.69162171235538	0.649066865908992	0.739157822815053	0.214265600633342	0.142830271783148	0.287113872854534	1.31194515771979	1.19364138494953	1.4316274883581	genetic contact: different area pairs only	excludes 0	excludes one
GB084c	GBI	0.621284846169286	0.574551893107388	0.667816050366696	-0.109672015911043	-0.230870002233986	0.00989173551241873	0.825244970134994	0.637582045103693	1.01840154426942	genetic contact: different area pairs only	includes 0	includes one
GB095C	GBI	0.751387039014822	0.709869530006163	0.792938124035586	0.0307644449384827	-0.0520545292142004	0.117231447834839	1.04214292646893	0.92882043614171	1.15770904164317	genetic contact: different area pairs only	includes 0	includes one
GB096C	GBI	0.763684206466725	0.722419753844769	0.806698522701091	0.213928741443842	0.164425129855195	0.259027167921209	1.2816280998961	1.20592551303849	1.35700361269602	genetic contact: different area pairs only	excludes 0	excludes one
GB098C	GBI	0.634188118269312	0.586179264677964	0.680526548903684	0.144644351025223	0.0510068870523682	0.237089041004049	1.23071570595199	1.07677400292382	1.39011338149557	genetic contact: different area pairs only	excludes 0	excludes one
GB099	GBI	0.851149492544615	0.815671577576111	0.885654042013948	-0.50942916768411	-0.612490667902442	-0.413834652007951	0.401686725437653	0.282735322168634	0.505151516617847	genetic contact: different area pairs only	excludes 0	excludes one
GB103	GBI	0.565057856433836	0.513061797368764	0.611930722643427	-0.256098077023779	-0.355790070255548	-0.15293303225025	0.548346613997747	0.382478102417127	0.710166038665502	genetic contact: different area pairs only	excludes 0	excludes one
GB104	GBI	0.724380876590963	0.680985682225464	0.76797180895447	0.0770649962403913	-0.00771083789400306	0.16454482912552	1.10787948440934	0.987323975555708	1.23325733703857	genetic contact: different area pairs only	includes 0	includes one
GB105	GBI	0.530491497013908	0.481781998093812	0.578145599968013	-0.284726667604712	-0.383076660842613	-0.195702660549035	0.464620435355812	0.296274221734638	0.613542978088774	genetic contact: different area pairs only	excludes 0	excludes one
GB107C	GBI	0.466468224732976	0.419666710033507	0.516847098037058	0.0180368026450064	-0.0924598085690858	0.127240161855893	1.04319500835247	0.804631376169726	1.2798586009412	genetic contact: different area pairs only	includes 0	includes one
GB108	GBI	0.589074819118676	0.540596447837265	0.637561632215672	-0.185035862081485	-0.288027013561037	-0.0814667609495607	0.687712061152942	0.523878646309023	0.85263459146983	genetic contact: different area pairs only	excludes 0	excludes one
GB109C	GBI	0.691071909807299	0.645003744223145	0.735211737885528	-0.256779795973028	-0.37274641675276	-0.13853977537753	0.629377834885196	0.459358438096961	0.785714657532296	genetic contact: different area pairs only	excludes 0	excludes one
GB110cC	GBI	0.732564887398206	0.689458443188726	0.774290907890037	-0.484541284455789	-0.583743398708565	-0.380302904210579	0.338957577065982	0.207374918213343	0.467578181728639	genetic contact: different area pairs only	excludes 0	excludes one
GB111C	GBI	0.531995103476671	0.483839144712417	0.582082762630597	0.108549047324433	-0.00347696040068768	0.225894424483477	1.20801529162799	0.988362870286916	1.44079222180178	genetic contact: different area pairs only	includes 0	includes one
GB113	GBI	0.610226856958426	0.561331816921483	0.657458518017543	-0.250591482184614	-0.362331260302992	-0.149582620473257	0.590832571898236	0.427393111259881	0.752729393461062	genetic contact: different area pairs only	excludes 0	excludes one
GB116	GBI	0.918921582591458	0.893542777343241	0.944766203924805	-0.073894107500239	-0.13815681994443	-0.00222774244653512	0.919855857633038	0.850718586749205	0.997545281350189	genetic contact: different area pairs only	excludes 0	excludes one
GB117	GBI	0.47335227220767	0.420906677165796	0.519448588467151	0.00529600752012726	-0.106335926039919	0.114690110695673	1.01533512658252	0.780454559849676	1.25071187373191	genetic contact: different area pairs only	includes 0	includes one
GB118	GBI	0.573084704846117	0.523563539772162	0.620330062743643	0.110921588670376	-0.00211250212435388	0.225144539675507	1.19697628277317	0.992071296249792	1.40782332785969	genetic contact: different area pairs only	includes 0	includes one
GB122	GBI	0.541403671819383	0.492509648892494	0.588637726325759	0.24142422846227	0.149000831951822	0.344651368692656	1.45030677970141	1.23994103801934	1.64808502141022	genetic contact: different area pairs only	excludes 0	excludes one
GB123	GBI	0.556355593376979	0.508007792128085	0.60492565364984	-0.0713383084334788	-0.209768761478472	0.0598374650084691	0.874093249483085	0.624986221202521	1.10339924039915	genetic contact: different area pairs only	includes 0	includes one
GB124	GBI	0.749293393484707	0.707656671556124	0.793270366206645	-0.122864079271873	-0.224422948477869	-0.0198978752614484	0.837045591745802	0.698547779606265	0.965535826696387	genetic contact: different area pairs only	excludes 0	excludes one
GB126	GBI	0.466463081653373	0.419359977487396	0.51726248723493	0.419256735653812	0.340628210614682	0.495410275878356	1.90707356542188	1.67481213190893	2.15244322501636	genetic contact: different area pairs only	excludes 0	excludes one
GB127	GBI	0.710312211269899	0.66743365541174	0.755882350874634	0.193470431204935	0.104905319181415	0.293685082426109	1.27410504851183	1.13436559406104	1.42495963117561	genetic contact: different area pairs only	excludes 0	excludes one
GB129	GBI	0.946008300853629	0.925881942836336	0.966910220358668	0.0406470169305676	0.0152752064419798	0.0666339321064167	1.04315197005547	1.01595838370734	1.07198606793942	genetic contact: different area pairs only	excludes 0	excludes one
GB130e	GBI	0.718960416824104	0.67434195995525	0.765417904932656	-0.0463146818534974	-0.139493004657757	0.0545207280100193	0.937041984330315	0.807459524788597	1.07437342964171	genetic contact: different area pairs only	includes 0	includes one
GB131	GBI	0.696397899445236	0.649962256895185	0.740661844124136	0.0571156424267133	-0.0289879852208028	0.146134824940278	1.08380021565256	0.956998280968009	1.21589439038357	genetic contact: different area pairs only	includes 0	includes one
GB132	GBI	0.516580924967435	0.469217861647277	0.564660992864806	-0.341110360937007	-0.42028461443386	-0.261629872523818	0.340715050151353	0.212169066022514	0.467241781845899	genetic contact: different area pairs only	excludes 0	excludes one
GB133C	GBI	0.52966373507375	0.478273291647299	0.57987192574843	-0.348212076113594	-0.522594694125776	-0.186192626069596	0.343203178782583	0.0337252363063793	0.627510191485536	genetic contact: different area pairs only	excludes 0	excludes one
GB134	GBI	0.844888526999058	0.81185733762691	0.883667764605939	-0.00648410878002801	-0.0847808616297044	0.0687310540429371	0.992983168006367	0.903834149686169	1.08566255868813	genetic contact: different area pairs only	includes 0	includes one
GB135	GBI	0.832897489500286	0.798683942281683	0.869694730173434	-0.0987832977371961	-0.19154701707523	-0.000450079119687752	0.882010321131577	0.775293680166293	1.00212200401048	genetic contact: different area pairs only	excludes 0	includes one
GB136	GBI	0.618200027498045	0.569413480873039	0.664266547465601	-0.0484733880718047	-0.157801024948367	0.052568425810687	0.92364370641868	0.756504219579946	1.09273068489376	genetic contact: different area pairs only	includes 0	includes one
GB137	GBI	0.551272216560784	0.502825669044851	0.599342614746291	-0.0450494754337336	-0.152532658013312	0.0599118049676526	0.920927916507822	0.727607309796969	1.10704475525054	genetic contact: different area pairs only	includes 0	includes one
GB138	GBI	0.528013735936262	0.480071391169232	0.578629419619597	0.00239132595720527	-0.110209264083433	0.105292343758998	1.00799742442561	0.805651044728132	1.21441516508752	genetic contact: different area pairs only	includes 0	includes one
GB139	GBI	0.612999851139259	0.566031465554832	0.664026395410239	-0.178923685988319	-0.29708462844606	-0.0687625597939179	0.709928877125396	0.529475227592232	0.884791896079272	genetic contact: different area pairs only	excludes 0	excludes one
GB140	GBI	0.543372649748981	0.492866264365945	0.592566569921663	-0.0580654838729208	-0.176677915659107	0.0614826571176453	0.896077370597929	0.678035671401129	1.11162768371873	genetic contact: different area pairs only	includes 0	includes one
GB146	GBI	0.526811512798416	0.481143847917428	0.578418978402105	0.287615124687995	0.184155228907816	0.390053827983544	1.55107164811935	1.31784937684119	1.77269257852631	genetic contact: different area pairs only	excludes 0	excludes one
GB147c	GBI	0.734455334516618	0.691029189315766	0.77899169088616	-0.257568780618821	-0.385513915095167	-0.127145467508091	0.650140803897688	0.482156257156924	0.823414452990823	genetic contact: different area pairs only	excludes 0	excludes one
GB149C	GBI	0.837482891517921	0.803284204926002	0.872681021180002	-0.0843538462852519	-0.180001960242396	0.0124188830143465	0.899849095646884	0.790810321901024	1.01849760616992	genetic contact: different area pairs only	includes 0	includes one
GB150	GBI	0.58729045268239	0.537421792306155	0.636303158346179	-0.21740932261168	-0.329455584522596	-0.111887810502366	0.631469244515628	0.458474862973482	0.806091538990189	genetic contact: different area pairs only	excludes 0	excludes one
GB151	GBI	0.675127584874451	0.629996220234148	0.721128331216839	-0.173691474737713	-0.286484065782135	-0.0642488070217864	0.743976749103548	0.58118159906186	0.898416297375786	genetic contact: different area pairs only	excludes 0	excludes one
GB152	GBI	0.56417919701602	0.514276702891339	0.613544267822148	-0.190974454645504	-0.298225066341164	-0.0885648981501999	0.663439608767304	0.485620290959386	0.832739966299427	genetic contact: different area pairs only	excludes 0	excludes one
GB155C	GBI	0.846630237707639	0.812737261193937	0.882151971723935	-0.261227194414968	-0.436631883609553	-0.0822811904085423	0.691724239836025	0.485656419813218	0.902692124297911	genetic contact: different area pairs only	excludes 0	excludes one
GB156	GBI	0.919522131681977	0.894474187845295	0.945065775194716	-0.0108157418016491	-0.0695228939104673	0.0511900902007305	0.988496190038715	0.925013301491342	1.05670459181355	genetic contact: different area pairs only	includes 0	includes one
GB158	GBI	0.594646844023469	0.544840399500872	0.640449625510658	-0.169323139695028	-0.295596586301079	-0.052187273344822	0.716928335040026	0.517993457195424	0.912009049079276	genetic contact: different area pairs only	excludes 0	excludes one
GB159	GBI	0.516220255926189	0.469019665754486	0.567493656888978	0.0230298480677693	-0.107055206085714	0.148767580964369	1.04830154831591	0.796931340691329	1.29703184793215	genetic contact: different area pairs only	includes 0	includes one
GB167	GBI	0.88564874240248	0.857330149945147	0.916182252722489	0.096376556111718	0.0624430943371822	0.131374598621849	1.10928374508474	1.06841300284745	1.15275371363214	genetic contact: different area pairs only	excludes 0	excludes one
GB177	GBI	0.799406473876447	0.762498806271997	0.837868138368757	0.00544609988812386	-0.0756705942125626	0.0832622596757611	1.00766197130502	0.908671267228488	1.10917128068256	genetic contact: different area pairs only	includes 0	includes one
GB192c	GBI	0.725625847548664	0.68195892195526	0.77116795228859	-0.0247818446105885	-0.24824194187842	0.202558518237624	0.966814104843652	0.653481450024991	1.28051004941691	genetic contact: different area pairs only	includes 0	includes one
GB196C	GBI	0.671478839761987	0.62619642431162	0.720782736369352	0.219549208024427	0.114120873915316	0.322769586959392	1.32924315930081	1.16401936960361	1.50678705745594	genetic contact: different area pairs only	excludes 0	excludes one
GB197C	GBI	0.886019747604176	0.855672201150673	0.917722796157735	0.00495188833666573	-0.0928982839855196	0.103160112250426	1.00591986947457	0.89304210368314	1.11694043620556	genetic contact: different area pairs only	includes 0	includes one
GB198c	GBI	0.498523923738931	0.445801285724881	0.549308961627633	-0.00682044411002715	-0.288169649175591	0.278677069325143	0.988687061357211	0.432487322513626	1.57130816520066	genetic contact: different area pairs only	includes 0	includes one
GB203e	GBI	0.471095728550439	0.425689739608582	0.522681023898109	0.25467753019453	0.143829358412595	0.36970352765667	1.54703276399106	1.27229519982417	1.80978453966239	genetic contact: different area pairs only	excludes 0	excludes one
GB204	GBI	0.46803632403129	0.419238060494888	0.515760376017825	0.244587748742868	0.134716261259675	0.365305232306377	1.52870093840778	1.26702433088921	1.81917385078704	genetic contact: different area pairs only	excludes 0	excludes one
GB250	GBI	0.542107459988047	0.496580875873801	0.593516777464251	-0.108281220486119	-0.225103364095712	0.0134369740882653	0.802752109810753	0.590642427025454	1.02021940208674	genetic contact: different area pairs only	includes 0	includes one
GB251m	GBI	0.553860232275925	0.505730867897268	0.601439953254882	-0.245981064049919	-0.361867799104137	-0.138226354025859	0.557370632646805	0.369194671648047	0.747001603554307	genetic contact: different area pairs only	excludes 0	excludes one
GB252c	GBI	0.502640035953808	0.455070098304019	0.554303817428768	-0.148090298981224	-0.358796956078388	0.0597286391284472	0.707130932470743	0.272808485202425	1.09751770547392	genetic contact: different area pairs only	includes 0	includes one
GB253c	GBI	0.609293036469458	0.560310897573276	0.661409750963983	-0.230104408480129	-0.450181198430109	-0.0219333460732286	0.623202294374797	0.274915753957943	0.970516096796707	genetic contact: different area pairs only	excludes 0	excludes one
GB254c	GBI	0.563131691369643	0.512735453654176	0.610174268273219	-0.0213366177392747	-0.227253644090883	0.183656932502603	0.964065525136897	0.582873602513396	1.3160287162592	genetic contact: different area pairs only	includes 0	includes one
GB256	GBI	0.700793307325853	0.656752435018246	0.745244375581737	0.192257711260573	0.114539491164367	0.277121411260601	1.27629027578611	1.14408657477273	1.4033591500694	genetic contact: different area pairs only	excludes 0	excludes one
GB257	GBI	0.472818187931176	0.424668495394787	0.519347585946208	0.0321861965495409	-0.0859537181919752	0.136450799725146	1.07249677554383	0.831240394836636	1.30796105758826	genetic contact: different area pairs only	includes 0	includes one
GB260	GBI	0.93738673749457	0.914253554647272	0.959195680733533	-0.362720384680937	-0.460400535606745	-0.262829743595381	0.613180356097206	0.508193592422621	0.715858292174447	genetic contact: different area pairs only	excludes 0	excludes one
GB262c	GBI	0.564322372414038	0.515934321903068	0.611384753646154	-0.158288876401579	-0.372177631849421	0.0588145013430621	0.72108787489241	0.328015647232907	1.08533367663296	genetic contact: different area pairs only	includes 0	includes one
GB263c	GBI	0.518530905412664	0.467357106281586	0.567700125742856	0.0225031484131009	-0.204598876510541	0.243133221106311	1.04662355895625	0.614396835768322	1.48480271711733	genetic contact: different area pairs only	includes 0	includes one
GB264c	GBI	0.629222473734723	0.58044484422006	0.678750472061543	-0.205953341002384	-0.43354423984674	0.00492459094656272	0.673785164228805	0.335132582334365	1.02581929620989	genetic contact: different area pairs only	includes 0	includes one
GB265	GBI	0.499110133783273	0.448232415196701	0.548565059151142	0.203661330196787	0.0773832631287321	0.332844189622462	1.41330221567984	1.14152673174417	1.69496260113762	genetic contact: different area pairs only	excludes 0	excludes one
GB273	GBI	0.484621210162302	0.432481907772547	0.533264051079674	0.0141070467109603	-0.130296408926479	0.163885885200446	1.03324589398685	0.722671443440167	1.33255575885082	genetic contact: different area pairs only	includes 0	includes one
GB286c	GBI	0.885694393277024	0.856792828461585	0.918034865583779	0.0562974405389295	-0.0189358341048026	0.130278895274955	1.06392928612885	0.9784493131034	1.15238646580377	genetic contact: different area pairs only	includes 0	includes one
GB291c	GBI	0.661061365723806	0.615063745097135	0.707633593863081	0.170852874400826	0.0270003889101761	0.327413385198147	1.26033776082963	1.02664658907748	1.50516147091319	genetic contact: different area pairs only	excludes 0	excludes one
GB296	GBI	0.548373360757988	0.497575242365017	0.597391384955267	0.262143632672088	0.125352656541169	0.412073991365375	1.48224664760331	1.19152849267923	1.7614561827092	genetic contact: different area pairs only	excludes 0	excludes one
GB297	GBI	0.90081872262949	0.872400966755764	0.929118754664532	0.0659395779849725	0.0287451075744738	0.10634808787023	1.07357907200526	1.03111877713904	1.12132345910676	genetic contact: different area pairs only	excludes 0	excludes one
GB298	GBI	0.812773291878079	0.776323850556967	0.851601017007572	0.124189735676941	0.0744391028818612	0.179598216190212	1.15373714140339	1.07871917866725	1.21968185226781	genetic contact: different area pairs only	excludes 0	excludes one
GB299	GBI	0.571179849900316	0.521723815501283	0.619728196416781	0.0177952414444454	-0.0850609931484557	0.12225652888803	1.03410750653841	0.849974933707155	1.21796726684827	genetic contact: different area pairs only	includes 0	includes one
GB300	GBI	0.815283860621562	0.779495332873392	0.85505294010248	-0.396539798081767	-0.517607648834065	-0.282852894696403	0.513952005755194	0.369936207485016	0.650037145888371	genetic contact: different area pairs only	excludes 0	excludes one
GB301	GBI	0.646361346175905	0.598761302316506	0.692424098258524	0.192793084930898	0.0995119332114627	0.278819793767391	1.30088313059207	1.14510129253032	1.44790637033044	genetic contact: different area pairs only	excludes 0	excludes one
GB302c	GBI	0.722151902160554	0.676825362636468	0.768600103807751	-0.547509967968238	-0.641936937365444	-0.450070643689442	0.242114105458818	0.117534992317547	0.3543096104144	genetic contact: different area pairs only	excludes 0	excludes one
GB304c	GBI	0.588314510569493	0.540180064389382	0.637509180595158	-0.109162698651028	-0.262197751832504	0.0282444150403943	0.816434127357121	0.56685105028379	1.05078263795951	genetic contact: different area pairs only	includes 0	includes one
GB309c	GBI	0.483018765814506	0.434995927617472	0.532854546266788	0.133736528572081	0.0170986054638746	0.252306482452036	1.28183959805792	1.01745375825834	1.53388629020936	genetic contact: different area pairs only	excludes 0	excludes one
GB313	GBI	0.533700516957106	0.487258173327198	0.58301180319525	-0.353878435509369	-0.445792881508786	-0.272250647404987	0.337874120793815	0.197487047711032	0.474652203173147	genetic contact: different area pairs only	excludes 0	excludes one
GB321c	GBI	0.61263936421615	0.566631325813082	0.660730792950603	0.0488864817443155	-0.190716200340428	0.283468899434227	1.08170508279017	0.694837104938808	1.47791665840391	genetic contact: different area pairs only	includes 0	includes one
GB322c	GBI	0.460312390823099	0.409097672068026	0.514779350021255	-0.181051536820472	-0.353878283402526	-0.0149986871812113	0.609199593627331	0.248922191849915	0.961754902401965	genetic contact: different area pairs only	excludes 0	excludes one
GB323c	GBI	0.848047303734483	0.813752705592053	0.886612232787526	-0.0418391152503591	-0.164447998876163	0.0955009550307888	0.951161972621834	0.803151729503673	1.1104566571179	genetic contact: different area pairs only	includes 0	includes one
GB324	GBI	0.820634204534057	0.78419770361011	0.857826600018123	0.0489217685831904	-0.0163904197669267	0.117998120692389	1.06040626662382	0.976532426767765	1.14458062593095	genetic contact: different area pairs only	includes 0	includes one
GB325	GBI	0.689469550281953	0.6434817323909	0.736158361749891	0.0160057588397172	-0.0910846470602051	0.129467015583467	1.02504623125994	0.865115552749464	1.1868626790963	genetic contact: different area pairs only	includes 0	includes one
GB326	GBI	0.49973907757311	0.452083156025442	0.548536822938571	0.345992317844046	0.268836166454926	0.424965278250905	1.69843561134231	1.49772217674822	1.90873606021542	genetic contact: different area pairs only	excludes 0	excludes one
GB327	GBI	0.713652142215574	0.670824299872647	0.758859161684915	0.215088194923438	0.150537414352542	0.277848147677011	1.30335005794233	1.19999358445656	1.40763980364758	genetic contact: different area pairs only	excludes 0	excludes one
GB329c	GBI	0.531575773877908	0.483283194158064	0.579232639362418	0.216564406922566	-0.0264938052818913	0.454268696081727	1.41080801539311	0.909676677644626	1.86567540286563	genetic contact: different area pairs only	includes 0	includes one
GB330c	GBI	0.547241812567849	0.499194025217025	0.596878962025908	0.02427399137514	-0.342378620805312	0.396905312327294	1.04489170589276	0.343389277817075	1.71528840541417	genetic contact: different area pairs only	includes 0	includes one
GB331C	GBI	0.739082454031537	0.699483119284378	0.783620332561663	-0.129762345882622	-0.264749066551271	0.00465008235564213	0.82536625854162	0.646514918230387	1.00650355125711	genetic contact: different area pairs only	includes 0	includes one
GB332EON_body-part.tallying.system	GBI	0.94244312194341	0.921780263760888	0.965141394389013	0.0471400932080778	0.0229839855172698	0.0709659395200304	1.05023374814477	1.02294888956382	1.07588810489123	genetic contact: different area pairs only	excludes 0	excludes one
GB332EON_decimal.system	GBI	0.599289188372209	0.549339596129276	0.644948349436175	-0.000587455572847576	-0.103799263457276	0.106478360462541	1.00147519964173	0.826327217654275	1.1780488000268	genetic contact: different area pairs only	includes 0	includes one
GB332EON_neither	GBI	0.597373501201915	0.550242856223805	0.646020347284047	0.000534417183162688	-0.104389856758163	0.106613343486786	1.00347024277262	0.825244377825801	1.17965310219177	genetic contact: different area pairs only	includes 0	includes one
GB334	GBI	0.622582237410231	0.576186078660637	0.671840095089349	0.320855431259517	0.259688178385701	0.378493443877646	1.51882965417248	1.38894603798626	1.64796463964218	genetic contact: different area pairs only	excludes 0	excludes one
GB335	GBI	0.724592404240119	0.680197292085987	0.768987224836983	-0.0516113689493778	-0.148434239826554	0.0570799621574619	0.930116044252863	0.792190168821736	1.07415465118928	genetic contact: different area pairs only	includes 0	includes one
GB401	GBI	0.586382398045358	0.538294221939536	0.632690302857719	-0.355036516535843	-0.48524127630221	-0.23244951932098	0.395295186384363	0.184658082179626	0.591878145414841	genetic contact: different area pairs only	excludes 0	excludes one
GB402	GBI	0.885671258173741	0.856157522743744	0.915812163421821	-0.332237888311633	-0.457609305626509	-0.211382409971651	0.625119827280274	0.48829244356145	0.762173824297709	genetic contact: different area pairs only	excludes 0	excludes one
GB403	GBI	0.662975045086278	0.614509258404394	0.707719208669412	-0.304415087658956	-0.427709172739772	-0.182473595982088	0.541753364927537	0.351752993698074	0.704355613281595	genetic contact: different area pairs only	excludes 0	excludes one
GB408	GBI	0.487105644302858	0.437969486965903	0.536157703124746	0.0428409947312623	-0.0653491198173876	0.151400313976941	1.09219017870604	0.873201193034477	1.32736496743715	genetic contact: different area pairs only	includes 0	includes one
GB409	GBI	0.592215829262309	0.544025755010957	0.639629902876572	0.277606170379933	0.201324935298255	0.357215069432309	1.47247531932711	1.31864797061795	1.63817764018466	genetic contact: different area pairs only	excludes 0	excludes one
GB410	GBI	0.545611742715966	0.498384925076731	0.593465329073878	-0.0481312432044003	-0.162913622430197	0.0631535103032679	0.914660055166797	0.705071934799003	1.11609619435763	genetic contact: different area pairs only	includes 0	includes one
GB415	GBI	0.758844934714471	0.716960770737046	0.798828786076654	-0.386595648205615	-0.496151036369627	-0.279769389955207	0.491037510869166	0.34875105970884	0.620453025959614	genetic contact: different area pairs only	excludes 0	excludes one
GB421c	GBI	0.663523478948522	0.619002229801991	0.709784342521579	-0.319887504374851	-0.493028823044236	-0.15864807225672	0.518486245080981	0.254416171815222	0.74770096098632	genetic contact: different area pairs only	excludes 0	excludes one
GB422c	GBI	0.600969748984261	0.551068646750382	0.649086749882068	-0.385468519704541	-0.514551084082166	-0.27492069025039	0.359161957502103	0.174093261032406	0.543576921863104	genetic contact: different area pairs only	excludes 0	excludes one
GB430c	GBI	0.628290084984437	0.578727023244667	0.678309573445945	0.253976093626067	0.12725790167398	0.379867427497329	1.40723794889159	1.17421228835332	1.62431823673706	genetic contact: different area pairs only	excludes 0	excludes one
GB431c	GBI	0.484317975420481	0.43687508851139	0.532899520054461	0.154359175141248	-0.161218237273533	0.472002680437629	1.32155377943946	0.653473949803448	2.00516372720976	genetic contact: different area pairs only	includes 0	includes one
GB432c	GBI	0.693356058442155	0.646988845792695	0.741331921052809	0.202251050244509	0.085678818654247	0.319989317214246	1.2936266018874	1.11360081591466	1.48231123948128	genetic contact: different area pairs only	excludes 0	excludes one
GB433c	GBI	0.525163244417621	0.475049083226514	0.574958722864686	0.138578265576143	-0.174864093364417	0.442611690857496	1.26565670999473	0.620127961076409	1.83360917711952	genetic contact: different area pairs only	includes 0	includes one
GB480m	GBI	0.598005031514227	0.549658033386683	0.64567161812677	0.236804070943366	0.156261822750006	0.316987158365458	1.39953115067654	1.23981222870798	1.55331919991287	genetic contact: different area pairs only	excludes 0	excludes one
GB500drm	GBI	0.49735044546549	0.450254464309612	0.547802010738498	0.2035932301911	0.0999199934145019	0.300830295956256	1.41455163754759	1.18863812139929	1.63612642420815	genetic contact: different area pairs only	excludes 0	excludes one
GB501drm	GBI	0.495058082566501	0.448428497642372	0.544361957655293	-0.141019109395598	-0.251468841138334	-0.0281388596332075	0.717651032939628	0.496477006728895	0.928751407658365	genetic contact: different area pairs only	excludes 0	excludes one
GB510m	GBI	0.492599152708728	0.442465936332641	0.541489575083778	0.129976441499981	0.00387860825567166	0.259613506742627	1.26869900834753	0.983909261971423	1.52763805661855	genetic contact: different area pairs only	excludes 0	includes one
GB522C	GBI	0.653209881512466	0.60834654823671	0.700775252297942	0.0978224916201461	-0.00010292461376149	0.197268138697242	1.1519186297163	0.989602980031598	1.3041011232593	genetic contact: different area pairs only	includes 0	includes one
GB549drmc	GBI	0.812891274833598	0.77525457807036	0.849982457835772	0.116700260669948	0.0592558388865815	0.173745705889854	1.14447621299666	1.07276239506306	1.22388468692839	genetic contact: different area pairs only	excludes 0	excludes one
GB550m	GBI	0.466013878989415	0.415591680690641	0.513995846900392	0.118237137857349	0.00994789408830188	0.228549158111894	1.25920555984024	1.00452084853552	1.50240986620775	genetic contact: different area pairs only	excludes 0	excludes one
GB551mC	GBI	0.527019924207946	0.480565522238904	0.575567319303735	-0.4046281855846	-0.479418639956607	-0.332997890028414	0.232868011132011	0.118922604831067	0.333019056199605	genetic contact: different area pairs only	excludes 0	excludes one
GB552m	GBI	0.594767987682055	0.544585572608236	0.64111759284679	0.182939132855869	0.0927476666121686	0.270667878815213	1.31100667020504	1.14587524405649	1.47752034340824	genetic contact: different area pairs only	excludes 0	excludes one
GB553drmcC	GBI	0.556214454735983	0.509751072309757	0.607304633154075	-0.177380015718028	-0.295029708216143	-0.0679635198440476	0.683037689389118	0.492283030596499	0.882205120344104	genetic contact: different area pairs only	excludes 0	excludes one
GB555m	GBI	0.553231770520519	0.504150233131268	0.600222981743609	0.341737604308758	0.261655427707924	0.415576148404912	1.62228779016066	1.43613646046307	1.78889991071783	genetic contact: different area pairs only	excludes 0	excludes one
GB556EO	GBI	0.91895824277968	0.894428074933271	0.945382289097047	-0.00146063758822193	-0.117313027221657	0.0982102530796994	0.998438778497421	0.871396821691747	1.10993125583417	genetic contact: different area pairs only	includes 0	includes one
GB556m	GBI	0.751825692017933	0.70829362599974	0.792909295697066	-0.0140588342288576	-0.117399257325553	0.0967250771212506	0.982455726954168	0.840430176949203	1.12586021956734	genetic contact: different area pairs only	includes 0	includes one
GB557drm	GBI	0.752181259219804	0.711051167961198	0.7947713923141	0.0952560589026018	0.0236891561835538	0.172919541495698	1.12800641835491	1.02176868587884	1.22967377219904	genetic contact: different area pairs only	excludes 0	excludes one
GB558drm	GBI	0.893066771207498	0.865804987170746	0.922067896917518	-0.0135129177393508	-0.0737055499952566	0.0494090848962584	0.985232604822494	0.916434839617384	1.05444960038576	genetic contact: different area pairs only	includes 0	includes one
GB559drm	GBI	0.890357115491355	0.861656245899616	0.921123532596135	0.0959336385197142	0.0634275995260664	0.128408765756432	1.10822552677319	1.0677982470133	1.14737615349764	genetic contact: different area pairs only	excludes 0	excludes one
GB560drmcC	GBI	0.786160638637202	0.745118262001898	0.826235307754112	0.0889010841526596	-0.0585762436176668	0.229823945803523	1.1139323601055	0.922982170912706	1.30446735017149	genetic contact: different area pairs only	includes 0	includes one
GB561drmc	GBI	0.628845156877406	0.578213029220705	0.675029722079957	0.0910398473904708	-0.00571271181812072	0.189930939111098	1.14733689844756	0.990550162461783	1.31595348272008	genetic contact: different area pairs only	includes 0	includes one
GB563m	GBI	0.860095673559798	0.826866832104302	0.893794003985023	-0.0187761078243241	-0.0883851275061348	0.0548653153745784	0.978757919419766	0.896644596934094	1.06350642929394	genetic contact: different area pairs only	includes 0	includes one
GB567drm	GBI	0.481597848065214	0.431990965516863	0.529269121398732	0.153377713486495	0.0453153264410102	0.255178127859176	1.32352005203317	1.08786925759882	1.5571227440735	genetic contact: different area pairs only	excludes 0	excludes one
GB568drm	GBI	0.497919624762939	0.449262582450313	0.547022900130667	-0.00977092240829879	-0.119532899220806	0.102722213923212	0.983982776953507	0.767834357750651	1.21551411889324	genetic contact: different area pairs only	includes 0	includes one
GB569drmcC	GBI	0.547643635699516	0.495567331905725	0.597902534325785	-0.0754126024932122	-0.243502128354171	0.0943485877822892	0.865018265473424	0.569363356995789	1.18048948429995	genetic contact: different area pairs only	includes 0	includes one
GB590mC	GBI	0.477084556802202	0.430670577840443	0.526818447241955	-0.133822450975514	-0.246752550921165	-0.017135597095882	0.72239802739345	0.482785824321724	0.943503536872899	genetic contact: different area pairs only	excludes 0	excludes one
GB591mC	GBI	0.502055292805821	0.454237577486944	0.550662851358945	-0.293848361453853	-0.395001440634883	-0.201118064092392	0.416022437382521	0.242647541272356	0.585584788208182	genetic contact: different area pairs only	excludes 0	excludes one
GB595m	GBI	0.529696105259979	0.483848411542362	0.578547000672028	0.0153915523601462	-0.102637724370448	0.127658236353967	1.03218422359708	0.813072434083528	1.25105011013871	genetic contact: different area pairs only	includes 0	includes one
GB606m	GBI	0.627917944606546	0.582377234193714	0.673512132419333	-0.00354741458231214	-0.123272009195903	0.1195412821356	0.996336070482588	0.802043595736024	1.18937336105103	genetic contact: different area pairs only	includes 0	includes one
GB620drmc	GBI	0.884569529632842	0.853863892485964	0.915729155075485	0.101333862662502	0.0663977295049111	0.134237584611958	1.11507876918738	1.07192019436748	1.15580291281478	genetic contact: different area pairs only	excludes 0	excludes one
GB621drmc	GBI	0.818770799622456	0.77968148783106	0.854863063505362	0.145968820377284	0.098920973649823	0.190771737007613	1.17922138554565	1.11549819633637	1.2410941448924	genetic contact: different area pairs only	excludes 0	excludes one
GB622drmc	GBI	0.548088692481862	0.496411308526322	0.595049501540582	-0.170611907027336	-0.274489487409456	-0.0663032485217304	0.690867174987083	0.513579838041195	0.87283146207451	genetic contact: different area pairs only	excludes 0	excludes one
GB623drmc	GBI	0.446686222927189	0.397597439275168	0.494206209153293	-0.180326956080799	-0.277026332935618	-0.0825328220104813	0.598840469295705	0.403435269008005	0.802919072701712	genetic contact: different area pairs only	excludes 0	excludes one
GB624drmc	GBI	0.623991530089962	0.575242629148201	0.672506809676015	0.0925959250278817	-0.00734420397624835	0.189926094117648	1.15104169199998	0.979553041337259	1.3102116108641	genetic contact: different area pairs only	includes 0	includes one
GB625mC	GBI	0.681203320882394	0.637323096655737	0.729992288924799	0.242969123662482	0.180088770685758	0.306193588019371	1.35910796872618	1.24771746520744	1.47094108581397	genetic contact: different area pairs only	excludes 0	excludes one
GB701drm	GBI	0.477607325679292	0.426022362279138	0.524736201842245	0.312872593674466	0.217132072284494	0.410835490729056	1.66192201295322	1.41126873777993	1.90379841851787	genetic contact: different area pairs only	excludes 0	excludes one
GB702drmC	GBI	0.529037409404867	0.477698533166609	0.580047655331474	0.278734816446943	0.180276383311932	0.384802253955647	1.53216706850424	1.31026843885396	1.75723348164314	genetic contact: different area pairs only	excludes 0	excludes one
GB703drmc	GBI	0.577090798610165	0.528587422372983	0.626013797520671	0.269877805452204	0.115292155844181	0.426051537504836	1.47128783506392	1.17711291690924	1.76843191287888	genetic contact: different area pairs only	excludes 0	excludes one
GB704drm	GBI	0.459574117859261	0.408920562791363	0.509047908869137	0.474951038360781	0.407399857204465	0.545162995907962	2.04297642628475	1.79127031553901	2.2824059296771	genetic contact: different area pairs only	excludes 0	excludes one
GB777drm	GBI	0.763538817019726	0.721183020171341	0.804978054367225	0.170049058628568	0.115402780159043	0.228060650993632	1.22410046283202	1.14177208668275	1.30855578703839	genetic contact: different area pairs only	excludes 0	excludes one
GB800EO	GBI	0.529590667421471	0.480518877043984	0.579032233050018	0.0888420547705995	-0.065468116348811	0.25067130399127	1.17164380914282	0.871404859833576	1.47938661895134	genetic contact: different area pairs only	includes 0	includes one
GB800m	GBI	0.493427615460096	0.442585106672185	0.540671295593643	0.209933958084722	0.081188648576137	0.339701484924349	1.43086618985305	1.14228044455599	1.70922197996744	genetic contact: different area pairs only	excludes 0	excludes one
GB850drm	GBI	0.765811070258356	0.726401360772052	0.807462508019692	0.106651868013516	0.0368782020210257	0.175800678312047	1.14048973212912	1.04146852843469	1.23372016155204	genetic contact: different area pairs only	excludes 0	excludes one
GB852drmC	GBI	0.546982082970311	0.500462574132485	0.597921603690776	-0.0076538668629419	-0.1190219724246	0.110172635511779	0.989107078926841	0.784907335594135	1.20368601323739	genetic contact: different area pairs only	includes 0	includes one
GB853drm	GBI	0.532722112018939	0.484395784063676	0.581838030924413	-0.0916052892536099	-0.209575803032378	0.0293614296885784	0.830627470914985	0.615672712661565	1.05310823913279	genetic contact: different area pairs only	includes 0	includes one
GB887drmc	GBI	0.727068295493465	0.680292277439855	0.769578081865684	-0.354668030642354	-0.46233966214526	-0.248518319202419	0.51289632205887	0.371129441813199	0.646308817796988	genetic contact: different area pairs only	excludes 0	excludes one
GB888drmcC	GBI	0.565719133582747	0.515233252577779	0.61187955673798	0.0221870113385524	-0.133203033962608	0.172083922410369	1.04187365348635	0.755034934057216	1.30004459264862	genetic contact: different area pairs only	includes 0	includes one
GB900EO_conjoined.clauses	GBI	0.755871891653371	0.713463551224853	0.799682222757887	0.0360963728763699	-0.0851935760903986	0.147230734366612	1.04892604836255	0.890163455404965	1.20237664251724	genetic contact: different area pairs only	includes 0	includes one
GB900EO_marker.of.standard.with.elsewhere.locational.meaning	GBI	0.585353812439654	0.533504627536164	0.633043403706299	-0.126878437492299	-0.280370453753799	0.0257361918960501	0.78522286909159	0.525872444684161	1.03873354253473	genetic contact: different area pairs only	includes 0	includes one
GB900EO_neither	GBI	0.508759790980877	0.456895253522193	0.556992023540633	-0.148884496157917	-0.300272055923308	-0.00257709780150162	0.70973812264955	0.424127491575481	0.995334473785092	genetic contact: different area pairs only	excludes 0	excludes one
GB945m	GBI	0.755510402418791	0.713818253398036	0.798285717382298	0.185051845516001	0.130756318001813	0.242322352804233	1.24646167061417	1.16377099388646	1.3337689089304	genetic contact: different area pairs only	excludes 0	excludes one
GB947mc	GBI	0.657666485281109	0.613053533234394	0.705344968918442	0.173764483099819	0.0296505491368847	0.32934803867075	1.26633477426304	1.03838206066481	1.52157631631545	genetic contact: different area pairs only	excludes 0	excludes one
GB949m	GBI	0.596203933054616	0.549989568496011	0.64225930384905	-0.108922056728253	-0.221459440352398	0.00241101851146575	0.819031996936321	0.627949188630822	0.993842337392774	genetic contact: different area pairs only	includes 0	excludes one
GB950m	GBI	0.505847034497154	0.456753728580443	0.557634850415726	-0.0514612728678512	-0.167492002870162	0.0610586426169807	0.901796832522451	0.678255066597811	1.12249317844024	genetic contact: different area pairs only	includes 0	includes one
GB951drmcC	GBI	0.502361241287577	0.452323144213942	0.551521605167902	-0.154831889096327	-0.262953483835151	-0.0477408969164625	0.694397707530173	0.488679046168154	0.894012453948407	genetic contact: different area pairs only	excludes 0	excludes one
GB952drmcC	GBI	0.750724723357285	0.710677576920768	0.793407029283972	-0.00820964033274537	-0.105295533265676	0.0851242779772092	0.990261951154332	0.861101593437186	1.11610244229105	genetic contact: different area pairs only	includes 0	includes one
GB953drmcC	GBI	0.876475336678156	0.845624496174224	0.90946879135366	-0.0118914078097415	-0.199278752942932	0.141589750750038	0.986522237391499	0.773744814841922	1.16842023610134	genetic contact: different area pairs only	includes 0	includes one
GB954drmcC	GBI	0.91139697366574	0.885438439398535	0.937963387154814	0.0755846804615855	0.0462460907812946	0.105448527224093	1.08327512062493	1.04915620738743	1.11820849165502	genetic contact: different area pairs only	excludes 0	excludes one
GB955drmc	GBI	0.77156744776155	0.73064447660039	0.811039122983957	0.136904548420207	0.0781269728601871	0.200959466076896	1.17865924109742	1.09382588843605	1.26751936698947	genetic contact: different area pairs only	excludes 0	excludes one
GB990drmcC	GBI	0.513483248377094	0.46315289915394	0.563118132396738	0.281329696403434	0.19012437858494	0.373729096238014	1.55366851373363	1.33822323877495	1.76758177633972	genetic contact: different area pairs only	excludes 0	excludes one
GB991drmcC	GBI	0.699857934252984	0.655899762943809	0.744924861144771	0.249192317722207	0.193854627012025	0.306002511195266	1.35815261635715	1.25901724268681	1.45699669948823	genetic contact: different area pairs only	excludes 0	excludes one
GB995F_adj-noun.and.dem-noun	GBI	0.586442288395333	0.538753598933605	0.63883175104426	-0.0905573789851467	-0.271136934157951	0.104314260979296	0.847629183982319	0.514679748351445	1.15259004497077	genetic contact: different area pairs only	includes 0	includes one
GB995F_adj-noun.and.noun-dem	GBI	0.714433725930689	0.670653145567887	0.758682156065342	-0.200257744641481	-0.397396242556611	-0.0192193575833582	0.720338348365824	0.44291391796255	0.968911523481534	genetic contact: different area pairs only	excludes 0	excludes one
GB995F_noun-adj.and.dem-noun	GBI	0.905207030701316	0.8775891121625	0.933222977360852	0.058593319688672	0.0088721108130958	0.110033156443812	1.06506440498539	1.01003801725646	1.12575287135331	genetic contact: different area pairs only	excludes 0	excludes one
GB995F_noun-adj.and.noun-dem	GBI	0.463117565868108	0.413081256117097	0.511318631003726	0.442765481761862	0.345272499272432	0.544628425365097	1.96435420659819	1.67759950637988	2.25202163308655	genetic contact: different area pairs only	excludes 0	excludes one
TLI0005	TLI	0.510321891570141	0.45974643659118	0.559883869597328	-0.0926134962767684	-0.323780341830733	0.128608278407222	0.820896414780655	0.353164018127728	1.2382696231087	genetic contact: different area pairs only	includes 0	includes one
TLI0035	TLI	0.958702163985838	0.940376533673274	0.977094353774645	0.0209425731975385	-0.00919679129841589	0.0571272763370743	1.02194624238655	0.987302840273234	1.05784445087019	genetic contact: different area pairs only	includes 0	includes one
TLI0044	TLI	0.529675762257895	0.47979696108848	0.579286010820372	0.0866791015278566	-0.132241359215413	0.326599095857686	1.16699761459768	0.724860742833558	1.60360375200655	genetic contact: different area pairs only	includes 0	includes one
TLI0081	TLI	0.733731144425597	0.689288254266005	0.779594140893157	-0.182865783464555	-0.534003496466599	0.20087144819728	0.750671210963502	0.26263313356435	1.26900657657751	genetic contact: different area pairs only	includes 0	includes one
TLI0096	TLI	0.876130485727663	0.842991851222181	0.908763878984929	-0.0662753693154682	-0.236619726855024	0.0982753650011343	0.924531216402396	0.735344882497651	1.11924329159974	genetic contact: different area pairs only	includes 0	includes one
TLI0102_cat-based	TLI	0.968803922214893	0.953242636708412	0.985441055964439	0.00884542265980369	-0.0254725513127086	0.0457764915143368	1.00917743547311	0.972357575560066	1.04686483563472	genetic contact: different area pairs only	includes 0	includes one
TLI0102_lex-based	TLI	0.922591995681818	0.89725931511148	0.949956678979669	0.0282074999921765	-0.0416754621097291	0.100579844202237	1.03074881875499	0.955139167521669	1.11343159815781	genetic contact: different area pairs only	includes 0	includes one
TLI0102_none	TLI	0.95330849693526	0.934237491986102	0.974607028987294	0.014402554446211	-0.0319495164900734	0.0661569917684615	1.01518574710677	0.965911417728254	1.07072766874127	genetic contact: different area pairs only	includes 0	includes one
TLI0107	TLI	0.864376899437392	0.831144007203229	0.898229950702106	0.0480042783175744	-0.0722778026157813	0.158011798896831	1.0558238058899	0.912082620672689	1.18653679858904	genetic contact: different area pairs only	includes 0	includes one
TLI0120_restricted	TLI	0.891981102764908	0.861886780839373	0.924227438934933	0.0344299247177273	-0.0691374111194365	0.129918007346192	1.03882660980427	0.920823333833418	1.15009749525472	genetic contact: different area pairs only	includes 0	includes one
TLI0120_semi-restricted	TLI	0.946865054639847	0.926194928571664	0.968736662171144	0.012893939796995	-0.0452283544527755	0.073410935960669	1.01369048885063	0.949907787670369	1.07774194374366	genetic contact: different area pairs only	includes 0	includes one
TLI0120_unrestricted	TLI	0.947044276433936	0.926139684486355	0.968499216511723	0.0131035748983292	-0.0448394640891109	0.0709404581247812	1.01390425722109	0.953690320800808	1.07784024511185	genetic contact: different area pairs only	includes 0	includes one
TLI0140	TLI	0.975856576731428	0.962633469991	0.990075482015958	0.00323752203253324	-0.0266530927452884	0.0378664466977748	1.00332783331534	0.972712590090158	1.03960554148982	genetic contact: different area pairs only	includes 0	includes one
TLI0155	TLI	0.750265944525157	0.706910384326628	0.796287636462125	-0.252656437636506	-0.521411087477794	0.0234855525893568	0.663800744440306	0.292930132476106	1.01613700664838	genetic contact: different area pairs only	includes 0	includes one
TLI0164	TLI	0.951847408655097	0.93145565854591	0.971572848739586	0.0162766858501781	-0.0294256523632178	0.06756976390935	1.01718772333003	0.964969759832596	1.06871797665664	genetic contact: different area pairs only	includes 0	includes one
TLI0179	TLI	0.523064041417134	0.473078059595862	0.574486462445447	0.121204266674535	-0.1027483251761	0.351078943736433	1.23554952121848	0.781647537307719	1.66961317485802	genetic contact: different area pairs only	includes 0	includes one
TLI0180	TLI	0.535062247503895	0.483439764394726	0.583139206653104	0.0237772876867196	-0.211167173139842	0.267234954183249	1.04738516245608	0.59917135369204	1.49949654703287	genetic contact: different area pairs only	includes 0	includes one
TLI0360	TLI	0.940964990796743	0.915283006862753	0.966921589713448	0.0218871241826655	-0.0330186569103137	0.0832204781394829	1.02341598440337	0.961001723642224	1.08746374913994	genetic contact: different area pairs only	includes 0	includes one
TLI0364	TLI	0.814876673147065	0.77359440630635	0.859400613937275	-0.517796340493707	-0.769673994030134	-0.279157365994779	0.364338107052166	0.0496519860750096	0.64414570722704	genetic contact: different area pairs only	excludes 0	excludes one
TLI0370	TLI	0.93259638144608	0.906868885378091	0.959334918966174	0.0257490908542388	-0.0351414816797594	0.0887274182076437	1.0277912370958	0.959810529846782	1.09582175692637	genetic contact: different area pairs only	includes 0	includes one
TLI0371	TLI	0.947948598361696	0.92503581043525	0.971548938289078	0.0185751064014524	-0.03177416068125	0.0721017015029057	1.01972639777624	0.966343082326115	1.07826493454371	genetic contact: different area pairs only	includes 0	includes one
TLI0373	TLI	0.687911600713136	0.636844344743303	0.739802243096238	-0.0445295846446462	-0.294314558678799	0.236533956194353	0.936430899056649	0.552197909269038	1.32754917987266	genetic contact: different area pairs only	includes 0	includes one
TLI0374	TLI	0.974680480588058	0.959032268119612	0.990140627312805	0.00786286676975122	-0.018825172344056	0.0402849978268717	1.00811298384272	0.980236983005748	1.04168974826473	genetic contact: different area pairs only	includes 0	includes one
TLI0376	TLI	0.893930640663007	0.859672469229426	0.929241822843151	-0.273635608834171	-0.541734568458045	-4.21821218355989e-05	0.693812842865201	0.39668074387739	1.00311294435866	genetic contact: different area pairs only	excludes 0	includes one
TLI0378	TLI	0.752978638043602	0.707299086728418	0.801437316227895	0.142746410113295	0.00657846034352128	0.265109928029516	1.1909531153221	1.00519555027036	1.3699237794688	genetic contact: different area pairs only	excludes 0	excludes one
TLI0381	TLI	0.923309827824701	0.896928136215658	0.952785916157353	0.0309311900250631	-0.0339961619534055	0.100572609050717	1.03369994061371	0.96101385214084	1.11066705439898	genetic contact: different area pairs only	includes 0	includes one
TLI0383	TLI	0.940856288781826	0.91598283172619	0.965137161857967	0.0218979409596396	-0.0331479966549005	0.0789095630603641	1.02341004248481	0.965440971838784	1.08736505105728	genetic contact: different area pairs only	includes 0	includes one
TLI0388	TLI	0.469556827435019	0.41276142233465	0.524011952354179	0.0982880079796714	-0.186468565752674	0.381061724370331	1.21457042916487	0.591177537352061	1.82182834656128	genetic contact: different area pairs only	includes 0	includes one
TLI0392	TLI	0.650133464646532	0.598525718189182	0.700335352629835	-0.158986333394661	-0.443224416869302	0.132857642930202	0.756421903768447	0.319294228166979	1.20571602015487	genetic contact: different area pairs only	includes 0	includes one
TLI0398	TLI	0.938642028165551	0.914677139589796	0.963913437867102	0.0234628639193388	-0.0350812292447186	0.0794050693132313	1.02515301187546	0.96238203120062	1.0869949026369	genetic contact: different area pairs only	includes 0	includes one
TLI0400	TLI	0.944180013566504	0.920459990689237	0.968361618506247	0.0204778055663274	-0.0318299856651441	0.0756980963146148	1.0218092905721	0.964642019680113	1.080849903106	genetic contact: different area pairs only	includes 0	includes one
TLI0401	TLI	0.945732987174059	0.92317750948824	0.970312387661394	0.0198232200866309	-0.0312435247295734	0.0738077429845284	1.02109207094115	0.965752161302939	1.0791925303488	genetic contact: different area pairs only	includes 0	includes one
TLI0430	TLI	0.780161742312264	0.731200591476665	0.831874964335827	-0.00529556474885938	-0.315061968622325	0.245055189180177	0.99334375095089	0.58389497524724	1.32503525681795	genetic contact: different area pairs only	includes 0	includes one
TLI0431	TLI	0.767850625512449	0.721812746348106	0.816199144875853	0.131677909029039	0.00213583857107835	0.258779241467638	1.17285050757422	0.995461340633786	1.35105167984933	genetic contact: different area pairs only	excludes 0	includes one
TLI0440	TLI	0.806246770532876	0.756158981169127	0.85961077552857	-0.0066602562080632	-0.289615652461513	0.220418335579602	0.991652672193247	0.639576036112608	1.29235289560131	genetic contact: different area pairs only	includes 0	includes one
TLI0453	TLI	0.757415955805636	0.714236104414754	0.801005652107886	-0.121880183679921	-0.260526407408098	0.0326932248576238	0.840005087301534	0.657667555186806	1.04140223586953	genetic contact: different area pairs only	includes 0	includes one
TLI0512	TLI	0.630642803590271	0.584550163577773	0.680306493612167	0.111360444050686	-0.120152461216582	0.347666999146092	1.17845059443649	0.797495426832305	1.56449148497459	genetic contact: different area pairs only	includes 0	includes one
TLI0513	TLI	0.886287212839431	0.855971862737771	0.917684084558075	0.0524929919533097	-0.0361353773218513	0.133507677939145	1.05956214322164	0.958476491962625	1.15528328192525	genetic contact: different area pairs only	includes 0	includes one
TLI0514	TLI	0.484767705752266	0.431840458059652	0.53482517892111	0.0547353896877998	-0.250857805475759	0.35534738031371	1.11632283035112	0.477288664982352	1.73597809981582	genetic contact: different area pairs only	includes 0	includes one
TLI0515	TLI	0.467313222548457	0.418231484767822	0.517662376930936	0.347787131592592	0.155108336111938	0.536726485338269	1.75081098651422	1.308790774778	2.23215028166699	genetic contact: different area pairs only	excludes 0	excludes one
TLI0517	TLI	0.551360253189062	0.503158695797164	0.601810545025414	0.0155059466173885	-0.278183446468694	0.318199242230101	1.02978449339717	0.493932677741991	1.5861566854097	genetic contact: different area pairs only	includes 0	includes one
TLI0518	TLI	0.708503150447508	0.664469846314305	0.754508407723778	0.0617172128063389	-0.15469523865795	0.275926051063297	1.08821659071898	0.778963321397638	1.40400966145609	genetic contact: different area pairs only	includes 0	includes one
TLI0519	TLI	0.523108923724388	0.472216672951486	0.573428250004565	0.0308696474095413	-0.260936869918652	0.333997922997641	1.06147045966209	0.485064864572633	1.63478268466992	genetic contact: different area pairs only	includes 0	includes one
TLI0549	TLI	0.502375180623441	0.451948093832814	0.557163716372082	0.0975412457755042	-0.100707786196875	0.294964318494852	1.19874406194758	0.789526805678593	1.59450709305162	genetic contact: different area pairs only	includes 0	includes one
TLI0552	TLI	0.735406641468557	0.690705503417624	0.779046910092082	0.192267581216512	0.110956352279109	0.274165115566678	1.26312639842164	1.14442661352	1.38890163736222	genetic contact: different area pairs only	excludes 0	excludes one
TLI0559	TLI	0.945044809648834	0.924294645613565	0.966751938157504	0.0291611104493567	-0.0107826496964406	0.0712452295821988	1.0310009417382	0.988644431652699	1.07758053538885	genetic contact: different area pairs only	includes 0	includes one
TLI0560	TLI	0.814824659698247	0.768034147345354	0.859338438590594	0.0700848740831092	-0.0812521605778156	0.213147197621205	1.08671592517071	0.894676029264463	1.27313482388712	genetic contact: different area pairs only	includes 0	includes one
TLI0570	TLI	0.675695773168409	0.624809787546717	0.722973000685723	-0.150906653787332	-0.324228230321766	0.0294345896245317	0.777878899440017	0.511603248674344	1.03172562765694	genetic contact: different area pairs only	includes 0	includes one
TLI0578	TLI	0.936655785079542	0.91353028195253	0.959088554723626	-0.103444439602264	-0.224702651376812	0.019448479807435	0.889666671702754	0.761300155354458	1.0219429439297	genetic contact: different area pairs only	includes 0	includes one
TLI0580	TLI	0.556076458100098	0.504956830922797	0.608537098298077	0.121174155806398	-0.0684814772657504	0.3126693520187	1.22164238248457	0.876622758946202	1.58250384487794	genetic contact: different area pairs only	includes 0	includes one
TLI0582	TLI	0.681701923026703	0.632050162676365	0.731000785491072	-0.154074039923336	-0.329199803990083	0.00493520979050743	0.775446683954786	0.522305601587126	1.00593281239102	genetic contact: different area pairs only	includes 0	includes one
TLI0589	TLI	0.956151261903106	0.937950012499823	0.977148642862919	0.0259186206909413	-0.00389065199907213	0.0587135383500704	1.02724005134824	0.994663188123529	1.06143059367689	genetic contact: different area pairs only	includes 0	includes one
TLI0592	TLI	0.850796948794737	0.813369839916444	0.887905013807315	-0.0881133966918368	-0.218349185770106	0.0569002749563324	0.896996039008855	0.741924111839905	1.06460415667318	genetic contact: different area pairs only	includes 0	includes one
TLI0596	TLI	0.818191359387439	0.776903108583623	0.86094328509254	-0.166286342550012	-0.354775974420651	0.0479900787844195	0.797319462751939	0.558160386723415	1.04894026988119	genetic contact: different area pairs only	includes 0	includes one
TLI0598	TLI	0.947647656334189	0.92595141380279	0.971174701607366	0.0338671378883987	0.00277616626154353	0.0699602296820393	1.03592736560306	1.00126333658115	1.07408765406685	genetic contact: different area pairs only	excludes 0	excludes one
TLI0604	TLI	0.782263522890811	0.737088588639295	0.831425783836684	-0.42602353802542	-0.725356743737291	-0.141617132635793	0.45527798489603	0.0767765668175353	0.820309967266022	genetic contact: different area pairs only	excludes 0	excludes one
TLI0608	TLI	0.674702320332546	0.628470446877836	0.720663205939432	-0.0142055245219232	-0.113134231163528	0.081194827360959	0.980743727341461	0.836079578225261	1.12494768386274	genetic contact: different area pairs only	includes 0	includes one
TLI0612	TLI	0.900390922431669	0.873065931978963	0.931286663518593	0.0307484881087675	-0.011861160970017	0.0773385518730213	1.03456057589543	0.983747255548964	1.0847018166974	genetic contact: different area pairs only	includes 0	includes one
TLI0613	TLI	0.977444432295904	0.964627058537674	0.990637984553402	0.0189333786597705	0.00560465162024204	0.0325563618231807	1.01944604799874	1.00570907996639	1.03376908388293	genetic contact: different area pairs only	excludes 0	excludes one
TLI0615	TLI	0.517969428285549	0.467276361349449	0.565591164219596	-0.344604757301423	-0.424602805886349	-0.269214550662772	0.335893131868227	0.208372861982553	0.44877149039358	genetic contact: different area pairs only	excludes 0	excludes one
TLI0616	TLI	0.960048522852643	0.942606434118143	0.978478540215396	-0.0482345058650849	-0.0895729266228229	-0.00320353174111743	0.949879052976253	0.90520407832465	0.994683905236398	genetic contact: different area pairs only	excludes 0	excludes one
TLI0617	TLI	0.971345292886757	0.957440696792376	0.986741171691881	-0.0583158111842846	-0.0979209722267376	-0.0137713497022073	0.940043788192467	0.89950173857622	0.985730703889141	genetic contact: different area pairs only	excludes 0	excludes one
TLI0621	TLI	0.886067207290262	0.855816240690123	0.916412460888822	-0.00106732120800066	-0.0569372965463749	0.0553672895999638	0.999258381373331	0.939027557461036	1.0662416615993	genetic contact: different area pairs only	includes 0	includes one
TLI0624	TLI	0.735341664900065	0.692674975057724	0.779225515729841	0.185653182918053	0.127401074374965	0.241025676319493	1.25416062398544	1.16423422726638	1.34329875900222	genetic contact: different area pairs only	excludes 0	excludes one
TLI0629	TLI	0.946725876415325	0.926483548239334	0.967689623799777	0.0193042046650789	-0.011607031397703	0.0488837582604753	1.02057883008047	0.987861303233327	1.05262144291708	genetic contact: different area pairs only	includes 0	includes one
TLI0630	TLI	0.882980364245011	0.853385942389277	0.914884764679675	0.00255554973576634	-0.0515986525425116	0.0612066295395197	1.00337277801172	0.941619190678988	1.07045691008548	genetic contact: different area pairs only	includes 0	includes one
TLI0631	TLI	0.530786989778764	0.482057929025683	0.579529657810801	-0.00058797084495551	-0.111792593150594	0.104922096591627	1.00242877875882	0.79078911598036	1.19947367665425	genetic contact: different area pairs only	includes 0	includes one
TLI0635	TLI	0.446101006262176	0.394980153172179	0.494684034339791	0.106263797920362	0.000669967367457613	0.21107581571061	1.24440048612279	1.00160571865317	1.50357631824523	genetic contact: different area pairs only	excludes 0	excludes one
TLI0636	TLI	0.541926881893625	0.492337146871979	0.590254733017231	-0.0349846466879125	-0.139452023923677	0.0724955920067501	0.938471400916884	0.736972252671205	1.12375072243129	genetic contact: different area pairs only	includes 0	includes one
TLI0640	TLI	0.51578083443643	0.46877436652317	0.566086383281969	0.0141175284270502	-0.085792539552661	0.123563111481558	1.0309177198108	0.827147486195292	1.23622117767162	genetic contact: different area pairs only	includes 0	includes one
TLI0642	TLI	0.457575019851776	0.410056220003876	0.507012387173748	0.0424813506332784	-0.0646420685878752	0.14216368685034	1.09758782572735	0.858343364089784	1.32190869099423	genetic contact: different area pairs only	includes 0	includes one
TLI0654	TLI	0.481611497186034	0.431616040979268	0.532704543314285	0.028967576994117	-0.22998348017063	0.279961084252988	1.06391824927689	0.519568277016619	1.58643932997655	genetic contact: different area pairs only	includes 0	includes one
TLI0668_'Have'	TLI	0.642820042123108	0.593980252668614	0.688896928533431	-0.179344724994421	-0.462679487426942	0.0915685828522003	0.72179886351745	0.28499359614102	1.14265619898188	genetic contact: different area pairs only	includes 0	includes one
TLI0668_Conjunctional	TLI	0.551624104350239	0.502940587896707	0.601459237152269	0.229493375969991	0.0348644845618956	0.427258663962382	1.41976977002884	1.03374612705782	1.79142305867931	genetic contact: different area pairs only	excludes 0	excludes one
TLI0668_Genitive	TLI	0.861383575819321	0.8267199733646	0.895749001470821	-0.187128864470037	-0.419937498924984	0.0541304193217146	0.783028787947839	0.510033700287379	1.06158362466447	genetic contact: different area pairs only	includes 0	includes one
TLI0668_Locational	TLI	0.715419206533635	0.6696663486144	0.758974365258438	0.190359603376512	0.0729487241098687	0.30595092643144	1.26766944942239	1.08954309145746	1.44252319359957	genetic contact: different area pairs only	excludes 0	excludes one
TLI0668_Topic	TLI	0.684275093229273	0.638589677960274	0.731098074997243	0.214560961273497	0.0930025210981547	0.337378459360114	1.3154957740856	1.11481853197829	1.50578396353372	genetic contact: different area pairs only	excludes 0	excludes one
TLI0670	TLI	0.566962189623092	0.517899328523134	0.61766994580431	-0.113667139699532	-0.354231364416808	0.108899810984377	0.801270388751941	0.380905532475918	1.19185219809524	genetic contact: different area pairs only	includes 0	includes one
TLI0672	TLI	0.457868069349234	0.40805251978991	0.504942151295207	-0.185628697711815	-0.394794166027072	0.000673752260890337	0.596240395897191	0.158714895655655	1.00168726842501	genetic contact: different area pairs only	includes 0	includes one
TLI0673_Conjoined	TLI	0.620001712289037	0.572509312634575	0.668710790692045	0.214708831768585	0.0230454890020081	0.388998779928569	1.34883072691526	1.02736192171907	1.66116260001752	genetic contact: different area pairs only	excludes 0	excludes one
TLI0673_Exceed	TLI	0.648555310623663	0.601136669683445	0.699135903327362	0.194883679160932	0.0100386838893753	0.364243396251103	1.30272019675787	1.00370409001499	1.59051033660458	genetic contact: different area pairs only	excludes 0	excludes one
TLI0673_Locational	TLI	0.451418716671397	0.401622807613086	0.501232765649819	-0.262037648818576	-0.461940477909043	-0.0671935065882703	0.419893496175953	0.0161245331795774	0.83170644468066	genetic contact: different area pairs only	excludes 0	excludes one
TLI0673_Particle	TLI	0.733974510081885	0.687695570377516	0.77968918252709	-0.445958069923896	-0.699124411141134	-0.197556217110969	0.392302327479656	0.0540009665777725	0.726856272199791	genetic contact: different area pairs only	excludes 0	excludes one
TLI0674_Gap	TLI	0.626851372839535	0.577465753504502	0.675703942032134	-0.00133312458249431	-0.255213290482392	0.287793936666358	0.999612395002169	0.569219557311466	1.44353394262642	genetic contact: different area pairs only	includes 0	includes one
TLI0674_Non-reduction	TLI	0.755345206201628	0.710919376505162	0.798853811498896	0.0416315679523369	-0.15229830192055	0.237679991545404	1.05603984377185	0.794997535589111	1.32180726392356	genetic contact: different area pairs only	includes 0	includes one
TLI0674_Pronoun-retention	TLI	0.945968248176879	0.924083461266951	0.967815975850708	0.0190723134079005	-0.032557001919803	0.0745826412667523	1.02027838496371	0.965090316272813	1.08063812623433	genetic contact: different area pairs only	includes 0	includes one
TLI0674_Relative.pronoun	TLI	0.866806205255985	0.832430081219868	0.901434195212803	-0.262428630854885	-0.529667839997937	0.0206652550078953	0.697194086371093	0.375677744226069	1.01044140962631	genetic contact: different area pairs only	includes 0	includes one
TLI0682_Complex	TLI	0.494883566291615	0.442208718885394	0.542004191678615	0.00796727768852998	-0.179579112661194	0.19536293668327	1.01983592261326	0.635203277201762	1.39563316993055	genetic contact: different area pairs only	includes 0	includes one
TLI0682_Moderately.complex	TLI	0.467851740022718	0.418449555809068	0.51835729203895	0.0784624605414916	-0.105780269314413	0.26391704561511	1.1723620015975	0.76153627579296	1.56577040763016	genetic contact: different area pairs only	includes 0	includes one
TLI0682_Simple	TLI	0.740944309370987	0.699419390312291	0.784231110415122	0.179538275959089	0.0963366775306983	0.268718946599429	1.2437708850013	1.11837486201319	1.37304554935878	genetic contact: different area pairs only	excludes 0	excludes one
TLI0738_Average	TLI	0.563890669008039	0.515196206372084	0.613919367275647	-0.154849015080317	-0.310020133091085	-0.000487494067885064	0.727307995571429	0.455428446884028	0.994520937540534	genetic contact: different area pairs only	excludes 0	excludes one
TLI0738_Large	TLI	0.834660760012922	0.798541316070602	0.871376697465073	0.101054709445804	0.035860778317437	0.167336962769231	1.12186495842965	1.04196830051997	1.20793577764273	genetic contact: different area pairs only	excludes 0	excludes one
TLI0738_Moderately.large	TLI	0.78084641426671	0.737511364037411	0.821426362352965	0.0284186329005763	-0.0850733562187015	0.141278719603065	1.03747381236021	0.892594227766139	1.1862933481131	genetic contact: different area pairs only	includes 0	includes one
TLI0738_Moderately.small	TLI	0.604791248371065	0.555261182327737	0.653949064099885	0.137997359821696	0.00978910525405463	0.274123262833111	1.23126318174646	0.998587570142267	1.45458072084394	genetic contact: different area pairs only	excludes 0	includes one
TLI0738_Small	TLI	0.715865657985758	0.668590974035646	0.759244175666926	0.187103158016802	0.101784898428229	0.275117430564688	1.26328365682473	1.13310034869707	1.39912388616539	genetic contact: different area pairs only	excludes 0	excludes one
TLI0751_Average.(5-6)	TLI	0.52077880924832	0.469102566466994	0.570893184659729	-0.0586393339839056	-0.216098611003719	0.098517217337089	0.890403290749497	0.593957602210397	1.19422374810624	genetic contact: different area pairs only	includes 0	includes one
TLI0751_Large.(7-14)	TLI	0.566175962463102	0.515169451511633	0.614562504205938	-0.129041591170985	-0.285689932671264	0.0302008318383817	0.77418774594257	0.500460639382514	1.04921578203162	genetic contact: different area pairs only	includes 0	includes one
TLI0751_Small.(2-4)	TLI	0.686857995328004	0.641353053744785	0.732584615923476	0.00925212743394138	-0.123247758376077	0.151649884688484	1.01506758393196	0.822894722713624	1.22717149156227	genetic contact: different area pairs only	includes 0	includes one
TLI0766_Different.inflection	TLI	0.796727908601139	0.757206538509789	0.837614814385628	0.0830293268214815	-0.0758148066841977	0.223448643277162	1.10483473535437	0.903116548606748	1.29319963626944	genetic contact: different area pairs only	includes 0	includes one
TLI0766_Different.stem	TLI	0.704860743761818	0.659613785439818	0.74949310085389	-0.0398379418425929	-0.334602663674581	0.268115510489065	0.944207750088758	0.51296252323205	1.38295329680828	genetic contact: different area pairs only	includes 0	includes one
TLI0766_Identical	TLI	0.598836649394454	0.549208385612076	0.647288070356054	0.0048200495378569	-0.306196149120892	0.343263427146323	1.00935036300955	0.463118491738723	1.56146695730912	genetic contact: different area pairs only	includes 0	includes one
TLI0771	TLI	0.47136841333882	0.419529310602139	0.523211886198471	0.284478586711856	0.0834225514686128	0.498785066527315	1.61028329978455	1.12833812988469	2.09010221644038	genetic contact: different area pairs only	excludes 0	excludes one
TLI0790	TLI	0.439587203614239	0.388342950489864	0.488287710718192	0.331366881490324	0.156583779174861	0.518935172117816	1.76234908614011	1.30583471246674	2.22555176870715	genetic contact: different area pairs only	excludes 0	excludes one
TLI0792	TLI	0.532184154181857	0.482575412329181	0.582648987074333	0.250656237900635	0.0951654856956309	0.411874336241791	1.47583560744175	1.15188463265327	1.7974842085749	genetic contact: different area pairs only	excludes 0	excludes one
TLI0801	TLI	0.784232829434994	0.744739406764943	0.829329064011828	0.13382571642823	0.0254882545682019	0.23872632872483	1.17170079755066	1.02983395479848	1.31946511011271	genetic contact: different area pairs only	excludes 0	excludes one
TLI0804_No.overlap	TLI	0.528012152856619	0.478894943438411	0.58219277530873	-0.337276509744249	-0.504026086541378	-0.174795663558213	0.361856172337909	0.0546012588257809	0.643513516575452	genetic contact: different area pairs only	excludes 0	excludes one
TLI0804_Overlap.for.both.possibility.and.necessity	TLI	0.713659859101359	0.666909971014051	0.758173036449722	-0.327691586640296	-0.558625432865852	-0.102412294240077	0.5412380667546	0.214625550458759	0.850039101549678	genetic contact: different area pairs only	excludes 0	excludes one
TLI0804_Overlap.for.either.possibility.or.necessity	TLI	0.52992723296251	0.477348783862509	0.581395474343102	0.220942396670963	0.0349212786876342	0.415676234565078	1.42149545855579	1.04429162163562	1.80650286699432	genetic contact: different area pairs only	excludes 0	excludes one
TLI0839	TLI	0.556334279458281	0.506753493658995	0.606630809613632	-0.111677334347154	-0.352698362643843	0.131228840747125	0.800994077148758	0.366484014008261	1.23808035180789	genetic contact: different area pairs only	includes 0	includes one
TLI0840	TLI	0.879389914366668	0.848671957710011	0.911074210989457	0.0491482596320889	-0.0496633650545142	0.141438098986489	1.0561825264146	0.940998408761119	1.16458672455708	genetic contact: different area pairs only	includes 0	includes one
TLI0841	TLI	0.652454700835885	0.604216708341627	0.70011080209914	0.268585118501613	0.171135556937138	0.368494569699545	1.41439149025641	1.23775663884953	1.58586280401405	genetic contact: different area pairs only	excludes 0	excludes one
TLI0842	TLI	0.492397772320104	0.44085777909478	0.540992323002974	-0.047550723653981	-0.38330347897153	0.257411262855616	0.904880280896136	0.237817964696568	1.54015816046694	genetic contact: different area pairs only	includes 0	includes one
TLI0843	TLI	0.835240089837778	0.791576634789466	0.876139242963233	0.0857239226851919	-0.0219715022536968	0.19180366346826	1.10343246586968	0.969523608083588	1.23806136576331	genetic contact: different area pairs only	includes 0	includes one
TLI0844	TLI	0.66990773840975	0.61469505204973	0.720783301233068	-0.169674059049287	-0.452393442245454	0.12710565704145	0.747622110510485	0.315247159310198	1.1794282260676	genetic contact: different area pairs only	includes 0	includes one
TLI0845_0-2	TLI	0.784557484317972	0.739756058878216	0.830064500848894	-0.370949533895912	-0.658143898913889	-0.104551325337873	0.52731592916755	0.170772096249491	0.874709953058519	genetic contact: different area pairs only	excludes 0	excludes one
TLI0845_3-8	TLI	0.539132824346283	0.484298634364617	0.591973813440949	-0.0864366873335569	-0.36707668973317	0.199583415281976	0.841462836566666	0.313041364182803	1.36147292232805	genetic contact: different area pairs only	includes 0	includes one
TLI0845_9+	TLI	0.584366870654315	0.527456131318171	0.639597834957429	-0.116165397732423	-0.398787586071665	0.166227922675738	0.802750555534836	0.300145129946712	1.26654928091006	genetic contact: different area pairs only	includes 0	includes one
TLI0846_1	TLI	0.549116605952589	0.49969237759947	0.599719388443784	0.238264083212677	0.0475236108720039	0.428964204656007	1.43797973783288	1.07226327602055	1.81829112677256	genetic contact: different area pairs only	excludes 0	excludes one
TLI0846_2	TLI	0.698247102499369	0.653613852646971	0.744686321613409	-0.0804162914047965	-0.32336021042492	0.187095005251975	0.885715402693304	0.529957817941627	1.26333666280813	genetic contact: different area pairs only	includes 0	includes one
TLI0846_many.(9+)	TLI	0.898397067835985	0.869347477578248	0.928474088477877	-0.188815795641032	-0.405208570610562	0.0418785835330329	0.789886755981232	0.546676555727311	1.04576690250253	genetic contact: different area pairs only	includes 0	includes one
TLI0846_some.(3-8)	TLI	0.495554734786492	0.445966449426227	0.544131159557916	0.0583677844433393	-0.212407553976402	0.327685580796565	1.12102289462952	0.577227402207566	1.67978129555476	genetic contact: different area pairs only	includes 0	includes one
TLI0847	TLI	0.589662541808078	0.541740843162072	0.638840725188063	-0.0848442140166178	-0.326771998019135	0.163740451307457	0.857651816465371	0.433035381468992	1.26343251440349	genetic contact: different area pairs only	includes 0	includes one
TLI0848_2	TLI	0.518090167958939	0.469508506972956	0.569828068244117	-0.0484171372477889	-0.37711973710488	0.27440991971947	0.908384906555391	0.232586466714684	1.49294336621081	genetic contact: different area pairs only	includes 0	includes one
TLI0848_3	TLI	0.492279665615408	0.443902582844352	0.542152604406297	-0.21750478291182	-0.47622377939223	0.0550479287615568	0.558362804658744	0.0337233631844194	1.08313724177793	genetic contact: different area pairs only	includes 0	includes one
TLI0848_4.or.more	TLI	0.894655988738247	0.864766128669035	0.92509775237864	0.0420368023968135	-0.0485123606683608	0.125715253737132	1.047240570738	0.943988669609401	1.14464394588782	genetic contact: different area pairs only	includes 0	includes one
TLI0848_none	TLI	0.92622111989601	0.902014548844044	0.951693826328405	-0.0568446443357164	-0.2098543153807	0.0795911737247695	0.938659854289086	0.772884299384039	1.08837485994822	genetic contact: different area pairs only	includes 0	includes one
TLI0849_distinction	TLI	0.553492585398286	0.502827784337507	0.60439848982359	-0.307235422768073	-0.495991533285709	-0.132943454660328	0.445915009406795	0.118139610391146	0.754055685211295	genetic contact: different area pairs only	excludes 0	excludes one
TLI0849_no.distinction	TLI	0.536715732268917	0.48662720916745	0.584606318320997	-0.29260335593949	-0.482884331010974	-0.121872494042163	0.455819284660558	0.115633713625884	0.766169327613868	genetic contact: different area pairs only	excludes 0	excludes one
TLI0849_pronouns.avoided.for.politeness	TLI	0.919376036626715	0.893216169870444	0.94654526990393	0.0514974599633216	0.0067274849468697	0.100082931345058	1.05629614899246	1.00430990794491	1.10937579358421	genetic contact: different area pairs only	excludes 0	excludes one
TLI0850	TLI	0.557984125243637	0.508455141955512	0.610971859437841	0.145832021800193	-0.16795104793646	0.439392475230165	1.26318816752059	0.668556624707973	1.8012779088427	genetic contact: different area pairs only	includes 0	includes one
TLI0852_Highly.differentiated	TLI	0.570727541776137	0.520851858711344	0.624966458969278	0.142831791492867	-0.175021176364826	0.428960380354718	1.25289680274798	0.679870790378602	1.78827293223074	genetic contact: different area pairs only	includes 0	includes one
TLI0852_Moderately.differentiated	TLI	0.509947435201202	0.459560148077533	0.563016318138797	0.163379503536204	-0.169834102750734	0.477463318993917	1.32335874273598	0.616899041838089	1.94734998552183	genetic contact: different area pairs only	includes 0	includes one
TLI0852_Weakly.differentiated	TLI	0.800657720698914	0.761791036027427	0.84149775224179	0.0481213886563202	-0.154954674573995	0.223561014723442	1.06049407963723	0.796578550295848	1.28348277268984	genetic contact: different area pairs only	includes 0	includes one
TLI0853_no	TLI	0.967211451787705	0.950646578915281	0.984480146141602	0.00368668004493535	-0.0396530293344738	0.0483353617963507	1.00382323601918	0.959369596636223	1.05150083312397	genetic contact: different area pairs only	includes 0	includes one
TLI0853_yes,.with.marking	TLI	0.516159691814947	0.464521098207406	0.566235423306455	-0.107409714041102	-0.477026363754024	0.245422261197514	0.792958422503178	0.0905819430746049	1.48101476890167	genetic contact: different area pairs only	includes 0	includes one
TLI0853_yes,.without.marking	TLI	0.544701237721512	0.494617839343856	0.5980246600504	-0.117059788000754	-0.479620247241638	0.247729477671615	0.785357996882337	0.0845307626543815	1.41870715821923	genetic contact: different area pairs only	includes 0	includes one
TLI0855	TLI	0.628794861254332	0.581867601574996	0.679673855636306	-0.359312983211498	-0.557040922774609	-0.169855177257214	0.429206222059724	0.123397401851547	0.719997212468437	genetic contact: different area pairs only	excludes 0	excludes one
TLI0856	TLI	0.655645685952357	0.607662751728893	0.703267492433276	0.021534264306476	-0.217120712098571	0.271998571958853	1.03428367946209	0.663936900050653	1.41829145506226	genetic contact: different area pairs only	includes 0	includes one
TLI0857	TLI	0.658193471945162	0.609253626983711	0.705536040458574	0.0204780872339511	-0.209263426657585	0.275890112025927	1.03266482970119	0.65696047730295	1.40516420592617	genetic contact: different area pairs only	includes 0	includes one
TLI0858	TLI	0.877259408195285	0.843254080725471	0.910582513829398	-0.00714684222658873	-0.204061043442514	0.147985490754393	0.991801406010455	0.765636569462143	1.1758890195774	genetic contact: different area pairs only	includes 0	includes one
TLI0859	TLI	0.536845545836387	0.487492369567223	0.588992918888499	0.277212954667153	0.112870687867066	0.445192532895543	1.52104063667747	1.18333205123787	1.86153040548878	genetic contact: different area pairs only	excludes 0	excludes one
TLI0860_decimal	TLI	0.543736755877083	0.495255602330694	0.592898074580672	-0.0483553292417858	-0.295092839992671	0.188307004258426	0.913350313645332	0.465410450571709	1.35187830341042	genetic contact: different area pairs only	includes 0	includes one
TLI0860_extended.body-part.system	TLI	0.934117260007222	0.911400079487078	0.958764257888282	0.0354054836849243	-0.00859073902374929	0.0848685951969944	1.03808828306519	0.988511146554704	1.09114008845959	genetic contact: different area pairs only	includes 0	includes one
TLI0860_restricted	TLI	0.767492559493825	0.725800081267228	0.810802516593272	0.105629730628363	-0.0257706471635875	0.235168449467989	1.13879573044431	0.95925473786411	1.31229091824896	genetic contact: different area pairs only	includes 0	includes one
TLI0860_vigesimal	TLI	0.671675337919903	0.623828453364527	0.718752827549162	-0.0563840765487723	-0.285003627293104	0.172778622599764	0.917238101121244	0.57129800410678	1.2544123016311	genetic contact: different area pairs only	includes 0	includes one
TLI0865	TLI	0.497244931372924	0.445526344377291	0.546347548540245	0.021083370355678	-0.372026487440802	0.434009764551749	1.04321513277127	0.215883754356684	1.85172982454914	genetic contact: different area pairs only	includes 0	includes one
TLI0866_adjoined	TLI	0.940094704036577	0.917176451608693	0.964178337586485	-0.00209065639231827	-0.0914461606633001	0.0827952700279195	0.997755757038157	0.90121391040473	1.08945992995389	genetic contact: different area pairs only	includes 0	includes one
TLI0866_circumnominal	TLI	0.856074778383761	0.821424175304869	0.890509562013231	-0.00779337635132133	-0.231637942603134	0.169848999929768	0.990867980170437	0.727397843396011	1.20611091208106	genetic contact: different area pairs only	includes 0	includes one
TLI0866_postnominal	TLI	0.509627605939982	0.458204074652975	0.561639060590732	0.0208628311094411	-0.375259196032752	0.431266727009396	1.04170507314728	0.204422731971928	1.80275838680859	genetic contact: different area pairs only	includes 0	includes one
TLI0866_prenominal	TLI	0.462954373840807	0.410571572531348	0.514917505801832	0.0245871192290317	-0.381804794888002	0.42792790448394	1.05400218018953	0.130070935845722	1.88346247019891	genetic contact: different area pairs only	includes 0	includes one
TLI0867_final	TLI	0.51751782053671	0.468503197917288	0.566398036407215	-0.0449539292294425	-0.32820173178377	0.252213563225587	0.915303547907717	0.352609159733911	1.47690602528825	genetic contact: different area pairs only	includes 0	includes one
TLI0867_initial	TLI	0.511584657549909	0.464073769944739	0.560430442013176	-0.0432030920996256	-0.322676437917651	0.249738328606013	0.917358250146055	0.367346596375056	1.48531365793199	genetic contact: different area pairs only	includes 0	includes one
TLI0867_internal	TLI	0.949392371512788	0.929496822443211	0.970479186066312	0.0196383071152113	-0.0256326844894192	0.0672944210135276	1.0207805724234	0.973596796970692	1.07335914165287	genetic contact: different area pairs only	includes 0	includes one
TLI0868	TLI	0.527799631795986	0.476880254335836	0.577705857274514	0.0219496524643345	-0.374092117996594	0.430148486769899	1.04222151520707	0.244812127146624	1.79112008278867	genetic contact: different area pairs only	includes 0	includes one
TLI0871	TLI	0.790253702776538	0.748802162554809	0.832585260148828	0.101200589015453	-0.0398370491057365	0.231409133449528	1.12891255362471	0.942633573133671	1.30153457224723	genetic contact: different area pairs only	includes 0	includes one
TLI0872_excl-as-person	TLI	0.662478033210704	0.614892250491363	0.708580757302556	0.00586617665841614	-0.369313350482179	0.335196222946815	1.00905896964134	0.428987936713453	1.52113968306433	genetic contact: different area pairs only	includes 0	includes one
TLI0872_min/aug	TLI	0.647339289945016	0.601037149220908	0.696250108166177	0.00610088728736837	-0.368783659479132	0.347257592032021	1.00973193616097	0.414088036759254	1.54933915657662	genetic contact: different area pairs only	includes 0	includes one
TLI0872_plain-i/e	TLI	0.518396692622197	0.469654691378773	0.569050014032401	0.0184203226526526	-0.360159244790156	0.439520974561789	1.0356385208901	0.259035304998096	1.81842846270764	genetic contact: different area pairs only	includes 0	includes one
TLI0873	TLI	0.536178332051142	0.485650115472954	0.586791643517891	-0.106979245989903	-0.385972723905709	0.170343625673138	0.80239699033407	0.283994273190521	1.31602861538387	genetic contact: different area pairs only	includes 0	includes one
TLI0874	TLI	0.723031727992773	0.678228833940597	0.768419999210655	0.187971720024106	0.0764693773899559	0.295826821912207	1.26162454135811	1.0948918917126	1.4244670830705	genetic contact: different area pairs only	excludes 0	excludes one
TLI0875	TLI	0.568454943277532	0.518710581100321	0.616808581407099	-0.151760014810723	-0.399732851619562	0.0938663167995306	0.734285575922774	0.295557524573953	1.16034205697425	genetic contact: different area pairs only	includes 0	includes one
TLI0877_in/simul	TLI	0.977803427214239	0.963703692626458	0.992555563125245	0.00429912800753147	-0.0218964199528745	0.0364596465408593	1.00441772865613	0.97727042504253	1.03771315963057	genetic contact: different area pairs only	includes 0	includes one
TLI0877_post	TLI	0.373717610913894	0.320079315569228	0.428337882945385	0.325646432131856	0.0565408655800318	0.605686838367744	1.88385489469898	1.05480159185337	2.67631929721774	genetic contact: different area pairs only	excludes 0	excludes one
TLI0877_prae	TLI	0.49280407501414	0.436186751721673	0.549321898720991	0.259455621212868	0.000139082116823785	0.495870926291974	1.53258901635483	0.983418527689896	2.07218293373193	genetic contact: different area pairs only	excludes 0	includes one
TLI0877_split	TLI	0.798394818058529	0.754768252576865	0.84411328109545	0.0780059329132266	-0.0862620619098131	0.224936256901174	1.0984240635064	0.886714282771144	1.2921965375007	genetic contact: different area pairs only	includes 0	includes one
TLI0879	TLI	0.577921001515832	0.525919758239181	0.631147885046272	-0.160189471161572	-0.514316011361286	0.201500669500104	0.722692792746158	0.0941824707520678	1.33035356304225	genetic contact: different area pairs only	includes 0	includes one
TLI0880	TLI	0.521686291195492	0.460684735419025	0.57763607059496	0.0889780849686157	-0.214117170173371	0.399736926106533	1.17417225989429	0.571699323464599	1.77371699772684	genetic contact: different area pairs only	includes 0	includes one
TLI0881	TLI	0.578504619714182	0.524588029154535	0.631961746885338	0.207327372208929	-0.029621686244161	0.425870903833957	1.36152757278227	0.926770879599942	1.76539616959351	genetic contact: different area pairs only	includes 0	includes one
TLI0882	TLI	0.930092659596706	0.903104225232651	0.957751079267144	0.0172604108391988	-0.0597445477616207	0.0934334803420913	1.01869435750586	0.935533536958182	1.10385792145177	genetic contact: different area pairs only	includes 0	includes one
TLI0884	TLI	0.90545400754168	0.874662066042651	0.938220698341924	0.0259201171745386	-0.0725540686316938	0.11847377330387	1.02884605258718	0.918067191066743	1.13515716791138	genetic contact: different area pairs only	includes 0	includes one
TLI0885	TLI	0.840512395527811	0.801107008066295	0.878704345416736	0.0244485821812909	-0.164473653702286	0.185251110282175	1.02929032029982	0.801841137891707	1.22996267291705	genetic contact: different area pairs only	includes 0	includes one
TLI0886	TLI	0.946045911233315	0.923059871660834	0.969884878408192	0.00470474301011471	-0.0696482221642429	0.0754964567475409	1.0050103146913	0.92738712712556	1.08317216372769	genetic contact: different area pairs only	includes 0	includes one
TLI0887	TLI	0.491544771919588	0.438054433338354	0.545282025894097	0.141121202609688	-0.202060169441812	0.486670016386513	1.28926672807792	0.543526083561084	1.99757000406547	genetic contact: different area pairs only	includes 0	includes one
TLI0888	TLI	0.86468612156432	0.827830141607656	0.903015787262827	0.0665139558359414	-0.0281354353174672	0.162439142343479	1.07747257878966	0.966678843951007	1.19643534914027	genetic contact: different area pairs only	includes 0	includes one
TLI0889_cumulative	TLI	0.601775135111273	0.547457673647819	0.656628887329434	-0.165310370358134	-0.533702870079346	0.192244483358582	0.725023924798291	0.109851900764947	1.31433865193621	genetic contact: different area pairs only	includes 0	includes one
TLI0889_distributive	TLI	0.561320196612092	0.507290114522204	0.617572538486412	0.12007034508405	-0.210227684074122	0.426615215559641	1.21596495378668	0.602094730051874	1.77832065435134	genetic contact: different area pairs only	includes 0	includes one
TLI0889_separative	TLI	0.54289315042722	0.487897079729401	0.599240772813172	-0.144645332898397	-0.505054205585782	0.205429110817032	0.733730447985292	0.0409991575795191	1.33767018856946	genetic contact: different area pairs only	includes 0	includes one
TLI0890	TLI	0.5321584819157	0.481751814729948	0.583630620117039	0.0901525995418586	-0.0695632671498005	0.251745267847529	1.1730578903438	0.868371635093823	1.48488906759768	genetic contact: different area pairs only	includes 0	includes one
TLI0891	TLI	0.688361821306524	0.641843354098344	0.734777150265165	-0.209074048936065	-0.507731695351296	0.0698781780712445	0.696886232268147	0.278815274486724	1.11553807013554	genetic contact: different area pairs only	includes 0	includes one
TLI0892	TLI	0.720739318421061	0.67491743388372	0.767673661380358	-0.0498506798587137	-0.299789047434255	0.202919685708675	0.931839127822905	0.591919916454185	1.29542353612917	genetic contact: different area pairs only	includes 0	includes one
TLI0893	TLI	0.879121917612192	0.846587880191338	0.911969333418064	-0.46382430425562	-0.611474211764763	-0.304553068721211	0.472542827431777	0.29601636081667	0.64132853584086	genetic contact: different area pairs only	excludes 0	excludes one
TLI0894	TLI	0.568184877383004	0.519315079869515	0.619569660838142	0.331795783188102	0.265735792703615	0.399219828489569	1.58893458578692	1.43032938743179	1.75228410786964	genetic contact: different area pairs only	excludes 0	excludes one
TLI0895	TLI	0.425981005453183	0.37580217561626	0.476876160570538	0.119508699404202	0.0130077036019801	0.225259158468173	1.28769363905792	1.01580424720104	1.55341999786003	genetic contact: different area pairs only	excludes 0	excludes one
TLI0896	TLI	0.946290262522402	0.924535292607652	0.967449593001195	0.0481233627683873	0.0256132196406801	0.0696322287625468	1.0510682253127	1.02608220033573	1.07486450605131	genetic contact: different area pairs only	excludes 0	excludes one
TLI0898_A.or.P.argument	TLI	0.958177811201944	0.939853462627147	0.977095609068837	0.0126484388221303	-0.0300959930553791	0.0599191481669069	1.01326259637653	0.965719422342646	1.06118271906285	genetic contact: different area pairs only	includes 0	includes one
TLI0898_Both.the.A.and.P.arguments	TLI	0.563813430354419	0.51439760226139	0.614548758171508	-0.180775242240697	-0.479709980372067	0.0968992486857557	0.680480119567045	0.167515944646689	1.18684716498373	genetic contact: different area pairs only	includes 0	includes one
TLI0898_Only.the.A.argument	TLI	0.620710101991514	0.571891631779447	0.668719149000482	-0.21424188206671	-0.513959476236242	0.0709932400003209	0.655446782689195	0.1717544028446	1.11133403387683	genetic contact: different area pairs only	includes 0	includes one
TLI0898_Only.the.P.argument	TLI	0.830318112664763	0.79484024807535	0.869228009216764	0.0824100486737403	-0.0338671590853384	0.193309510383297	1.09984068432017	0.954548076420841	1.23982228246339	genetic contact: different area pairs only	includes 0	includes one
TLI0899	TLI	0.535417628725762	0.486016303794243	0.587130632602864	-0.311014707160885	-0.531466751034132	-0.0921532758909259	0.419409471976889	0.0274563600266348	0.806492749533545	genetic contact: different area pairs only	excludes 0	excludes one
TLI0900	TLI	0.576716583986147	0.527443189163855	0.628295128608453	-0.305622861488469	-0.565327792424617	-0.0562126044538902	0.470202201145551	0.0293157427354094	0.879770569222953	genetic contact: different area pairs only	excludes 0	excludes one
TLI0901	TLI	0.434939740855832	0.383296673553722	0.483037777720702	0.0997136029550207	-0.19489671647193	0.40643322129688	1.23347028165504	0.539395538302292	1.93814009327688	genetic contact: different area pairs only	includes 0	includes one
TLI0902	TLI	0.441663897885368	0.390959005322185	0.49384366867336	0.0351662178110441	-0.239314219709929	0.292409275324052	1.08417587552172	0.472388089532621	1.68752801524983	genetic contact: different area pairs only	includes 0	includes one
TLI0904_1	TLI	0.673303814844208	0.625808260084174	0.721529874593037	-0.000364338650356823	-0.366286241470954	0.332174465440231	0.999380812451916	0.420628173060261	1.48555957061737	genetic contact: different area pairs only	includes 0	includes one
TLI0904_2	TLI	0.634845743359256	0.587135664309552	0.684893740128341	0.00739883185038582	-0.374537738638767	0.357116268497171	1.01186563545645	0.390267176971484	1.56908814432316	genetic contact: different area pairs only	includes 0	includes one
TLI0904_3.or.more	TLI	0.899877550820635	0.870713686768284	0.929477955772323	-0.00566040447421439	-0.163203557331328	0.128638621666151	0.993675116795964	0.807634231447577	1.13765206345004	genetic contact: different area pairs only	includes 0	includes one
TLI0905_large.(6-9.cases)	TLI	0.505981763995141	0.455270651593486	0.559277757152083	-0.118784722363711	-0.421490704201628	0.181048650396627	0.7669062611283	0.141187652271493	1.32573707058839	genetic contact: different area pairs only	includes 0	includes one
TLI0905_mid.(4-5.cases)	TLI	0.749622480353526	0.704543785522282	0.794486187298065	0.103252857579861	-0.078513146876298	0.276961981345223	1.13882309883399	0.888335737168617	1.38590521539126	genetic contact: different area pairs only	includes 0	includes one
TLI0905_small.(2-3.cases)	TLI	0.660393771749428	0.611461145229831	0.708685942397338	-0.0146395430866182	-0.311223656669444	0.28526206386225	0.978590162297929	0.52696504389615	1.4393021005024	genetic contact: different area pairs only	includes 0	includes one
TLI0905_very.large.(10.or.more)	TLI	0.694111638947824	0.646632810433089	0.740019508531163	-0.0305277526542441	-0.317211415786478	0.262161321196952	0.956746415628933	0.539431450209843	1.38038977946873	genetic contact: different area pairs only	includes 0	includes one
TLI0906_asymmetrical	TLI	0.479851456219122	0.4279697116444	0.529149077469993	-0.207275814822837	-0.415153538552784	-0.00993667540957338	0.569590686175641	0.144496471990587	0.97116386118554	genetic contact: different area pairs only	excludes 0	excludes one
TLI0906_symmetrical	TLI	0.545916484386573	0.497452281687538	0.599195186645712	-0.0861213508659752	-0.336358431234429	0.144366982830956	0.844155360432867	0.40337123872039	1.28317086176608	genetic contact: different area pairs only	includes 0	includes one
TLI0906_syncretism	TLI	0.830089453319527	0.792458331355095	0.869104671105954	-0.0294754904332853	-0.195350795255997	0.141828539692778	0.964978778228838	0.763265889958565	1.17222408330385	genetic contact: different area pairs only	includes 0	includes one
TLI0907	TLI	0.514766617425732	0.464311234121033	0.563659631269643	0.194965121895808	-0.0180864853740172	0.416740824901341	1.38269073916287	0.931836817171314	1.81019502557051	genetic contact: different area pairs only	includes 0	includes one
TLI0908	TLI	0.751419605333222	0.708570235869489	0.797837389209324	-0.00602051064236263	-0.242359515919767	0.236081620401985	0.992430860724479	0.670578502744236	1.31949006435052	genetic contact: different area pairs only	includes 0	includes one
TLI0910	TLI	0.432176700460192	0.378276467718292	0.486872088820806	0.0185484961214911	-0.336217536792094	0.346190088880321	1.04589552623395	0.221949179012305	1.80781539723482	genetic contact: different area pairs only	includes 0	includes one
TLI0911	TLI	0.772892185126904	0.727774025964174	0.820832064974036	0.0424593580521994	-0.205400215064052	0.246483968764568	1.05541365199016	0.727528013072475	1.33246878657113	genetic contact: different area pairs only	includes 0	includes one
TLI0912	TLI	0.48255398488655	0.427043024822665	0.537305051686386	0.0879897450993685	-0.191077386089913	0.374913260532611	1.18669075066296	0.574988760465775	1.76287501066002	genetic contact: different area pairs only	includes 0	includes one
TLI0913	TLI	0.875255968025575	0.839212840629192	0.912866984967139	0.0540972401608369	-0.043197999429409	0.151750570359953	1.06225482585898	0.945947754579713	1.17723937219668	genetic contact: different area pairs only	includes 0	includes one
TLI0914	TLI	0.537797636799262	0.484778196654042	0.587906166446644	0.136638953099688	0.0122215749893854	0.264734660594653	1.25853094064773	1.00130030465275	1.49700086372277	genetic contact: different area pairs only	excludes 0	excludes one
TLI0915_From.'finish',.'already'	TLI	0.664133451292793	0.614241837942108	0.713709501981994	0.204470141772955	0.0422253571183272	0.355096272557429	1.3101636697363	1.04889292137857	1.56055947875735	genetic contact: different area pairs only	excludes 0	excludes one
TLI0915_From.possessive	TLI	0.861844928736914	0.828893335670849	0.898727459342289	-0.16578831951853	-0.426270533020238	0.102321510696183	0.80762191718908	0.505820711682783	1.12130582244206	genetic contact: different area pairs only	includes 0	includes one
TLI0915_Other.perfect	TLI	0.643379965007962	0.593748052169003	0.696103398911937	-0.083661394476469	-0.394086811369889	0.243991078794036	0.870938177126037	0.352569597389006	1.35078397537814	genetic contact: different area pairs only	includes 0	includes one
TLI0916	TLI	0.857595995549133	0.820243894742532	0.897099411298461	0.0356268047488642	-0.111925393015138	0.169821549470462	1.0418907502788	0.867042139059145	1.20660107959103	genetic contact: different area pairs only	includes 0	includes one
TLI0917	TLI	0.889686434224194	0.85448128822722	0.927603062563371	0.0372911758219584	-0.0664621128659088	0.136448753195723	1.04228929378109	0.920619528498616	1.15612759611153	genetic contact: different area pairs only	includes 0	includes one
TLI0918	TLI	0.650287466223259	0.597228559763984	0.709823661298912	0.133760308059493	-0.121932707770657	0.362084281692662	1.20781865523123	0.799876729341017	1.58270691216246	genetic contact: different area pairs only	includes 0	includes one
TLI0919	TLI	0.731187846132327	0.677453079065227	0.786869228599641	-0.204165490527652	-0.521379258975559	0.128573637703436	0.721239449401249	0.2922631625869	1.18038429849222	genetic contact: different area pairs only	includes 0	includes one
TLI0920	TLI	0.583683418620047	0.526129827387328	0.642481828856259	-0.0457007701769344	-0.380721195513751	0.307431206621032	0.923516440260996	0.324858105411224	1.51213746610871	genetic contact: different area pairs only	includes 0	includes one
TLI0921_S=Atr≠P.(accusative)	TLI	0.513459053379258	0.463867964635285	0.564938554276367	-0.383028774039603	-0.524079946885531	-0.250690278394555	0.254279984287661	0.014789620361127	0.48664236657646	genetic contact: different area pairs only	excludes 0	excludes one
TLI0921_S=Atr=P.(neutral)	TLI	0.461611170927175	0.412747935181024	0.51008731708739	-0.34034674154783	-0.469674694486725	-0.211556979786312	0.263176300261496	0.0122097712838442	0.505040050735591	genetic contact: different area pairs only	excludes 0	excludes one
TLI0921_S=P≠Atr.(ergative)	TLI	0.95065027915107	0.930549411990771	0.971862181448725	0.0286903163104127	-0.00630041478972021	0.0643295190412619	1.03032901699414	0.995065332165462	1.07103851833292	genetic contact: different area pairs only	includes 0	includes one
TLI0923_P=G≠T	TLI	0.659868332067107	0.608676100811903	0.708775246636676	0.154519548590881	-0.0187824624944664	0.336595807721737	1.2363549569844	0.94688844171973	1.51635730039545	genetic contact: different area pairs only	includes 0	includes one
TLI0923_P=T=G	TLI	0.557080667286048	0.506956010613812	0.607185897273046	0.232867064198474	0.044564978257273	0.426634981864352	1.42181145473071	1.05140806045457	1.78553234600329	genetic contact: different area pairs only	excludes 0	excludes one
TLI0923_P=T≠G	TLI	0.872166303988669	0.837369361637818	0.907127056261911	0.0733528335165992	-0.00173576596568481	0.152473340120166	1.08463537526366	0.996419648674447	1.18102524725865	genetic contact: different area pairs only	includes 0	includes one
TLI0924_A.and.P.are.fused	TLI	0.7935963529641	0.751502554762633	0.834954555159376	-0.216244900230272	-0.580875994411308	0.150059693786413	0.727053110642237	0.268902493999589	1.19394063289044	genetic contact: different area pairs only	includes 0	includes one
TLI0924_A.precedes.P	TLI	0.548051266178385	0.499290396827063	0.596319569749761	-0.166144347656097	-0.513315114994844	0.177105551127941	0.696983349571799	0.0633332823907224	1.31574535319381	genetic contact: different area pairs only	includes 0	includes one
TLI0924_P.precedes.A	TLI	0.604777718819255	0.553491125590082	0.651577293588131	0.08811575492986	-0.246552250011378	0.387825286968886	1.14707437482406	0.58574923422075	1.66837419530006	genetic contact: different area pairs only	includes 0	includes one
TLI0925_absence.of.declarative.morphemes	TLI	0.986269360021994	0.976998718916963	0.996098918299903	0.00683497206800459	-0.00583233419026152	0.0226294881195246	1.00695776565854	0.994041885192479	1.02319089156907	genetic contact: different area pairs only	includes 0	includes one
TLI0925_interrogative.verb.morphology	TLI	0.732804500835136	0.688937441644344	0.778414880268745	0.220934644087658	0.156637225737024	0.293603427187656	1.30328004417327	1.19925820151842	1.41691454595092	genetic contact: different area pairs only	excludes 0	excludes one
TLI0925_interrogative.word.order	TLI	0.955527682927227	0.936680176237684	0.975090697123696	-0.186798010032507	-0.326237671023034	-0.0355635748560903	0.804538013723221	0.661291099899807	0.965093882987059	genetic contact: different area pairs only	excludes 0	excludes one
TLI0925_intonation.only	TLI	0.703917279706354	0.66055955899188	0.749415715711014	0.0469376067781192	-0.105137134861285	0.207740389385446	1.06817605655303	0.846685412272811	1.29809030840387	genetic contact: different area pairs only	includes 0	includes one
TLI0925_question.particle	TLI	0.496894614479771	0.445258252344989	0.545395058011914	0.024316924231924	-0.175484493054597	0.221252220934302	1.0526273208879	0.636819701063313	1.44096675732207	genetic contact: different area pairs only	includes 0	includes one
TLI0928	TLI	0.469503985114878	0.419154398348957	0.520907152688792	0.389090585132988	0.270201821370212	0.508140872550218	1.83683281600413	1.52861528785542	2.14900602313203	genetic contact: different area pairs only	excludes 0	excludes one
TLI0929_Final	TLI	0.468728688865089	0.419183828299792	0.519865737492451	0.323711964218402	0.145566802479472	0.513084420313253	1.69730263042904	1.27116617870162	2.14719103807624	genetic contact: different area pairs only	excludes 0	excludes one
TLI0929_Initial	TLI	0.551778031964068	0.501930319026666	0.601550600112758	-0.0405318472316786	-0.302929765597035	0.223155236310406	0.928755752539898	0.44225002341886	1.3966768700796	genetic contact: different area pairs only	includes 0	includes one
TLI0929_Second	TLI	0.794698682164573	0.755365036452401	0.834918174058331	-0.103544466714136	-0.323205006303497	0.129599870097694	0.870094162572442	0.586329599330659	1.15738482315704	genetic contact: different area pairs only	includes 0	includes one
TLI0930_clitics.or.affixes	TLI	0.541363155539935	0.491844764113696	0.590674211653814	0.0768373191719265	-0.140747488683455	0.30629859478329	1.14515617466723	0.729911320043302	1.56871466411165	genetic contact: different area pairs only	includes 0	includes one
TLI0930_pronouns.in.different.position	TLI	0.80513538445314	0.767530200666198	0.84507853032933	0.136470743804631	0.0601940202588882	0.219025695577574	1.17043049999773	1.06612114908097	1.27808203282431	genetic contact: different area pairs only	excludes 0	excludes one
TLI0930_pronouns.in.subject.position	TLI	0.628317142615522	0.580791540769554	0.679416223763188	0.00869170164648736	-0.204014145702049	0.233557385323189	1.01564090430688	0.65404486153429	1.35629456461022	genetic contact: different area pairs only	includes 0	includes one
TLI0931	TLI	0.437372710680589	0.388123559714404	0.486431434184435	-0.161439090608188	-0.431244538758566	0.117412270427733	0.631035349917373	0.0247911379184951	1.24125027858224	genetic contact: different area pairs only	includes 0	includes one
TLI0932	TLI	0.560556974289056	0.511934649833228	0.611786686314254	0.00119608701543605	-0.326190218412814	0.350672968844653	1.00353143460758	0.401908356798437	1.62068047025339	genetic contact: different area pairs only	includes 0	includes one
TLI0933	TLI	0.826500992003392	0.79023518912734	0.864289429708429	0.126785203070183	0.0616586479870679	0.19522133894391	1.15416510873604	1.06744032505824	1.24040740294068	genetic contact: different area pairs only	excludes 0	excludes one
TLI0934	TLI	0.600687392076672	0.551772227397037	0.649903900545917	0.112122258575022	-0.108196573947974	0.330887126820614	1.18907881925961	0.807751269323814	1.55767846122778	genetic contact: different area pairs only	includes 0	includes one
TLI0935	TLI	0.824132895814555	0.78556235698981	0.863534181393914	0.0275785879787318	-0.107430118731608	0.156198836139799	1.03408432151916	0.864948946547485	1.18932201951552	genetic contact: different area pairs only	includes 0	includes one
TLI0936	TLI	0.476616041757168	0.427791960559645	0.528811687386895	-0.0408277183440033	-0.278335204789037	0.179672422751106	0.917585391670573	0.419766959032497	1.38156756219412	genetic contact: different area pairs only	includes 0	includes one
TLI0937	TLI	0.441498152810934	0.390829216380746	0.488333776317527	0.142472094507457	-0.0739036191040525	0.368251028974365	1.32847991197384	0.815600772425148	1.84705369404331	genetic contact: different area pairs only	includes 0	includes one
TLI0938	TLI	0.802130914649353	0.761238575485814	0.842003071387007	-0.0079732787507052	-0.292055531944718	0.220977989385964	0.990101086310883	0.619218145243687	1.27514212634822	genetic contact: different area pairs only	includes 0	includes one
TLI0939	TLI	0.640520376048431	0.595867496962898	0.68832990640783	-0.396433792446895	-0.598656294764858	-0.202968387391205	0.381499444931887	0.0755826472364465	0.675223611155353	genetic contact: different area pairs only	excludes 0	excludes one
TLI0940	TLI	0.668396146824876	0.623424044293089	0.715557684441922	-0.239766250832619	-0.543177193115482	0.0525075690732686	0.641671432470176	0.175444344109873	1.06537131127412	genetic contact: different area pairs only	includes 0	includes one
TLI0943	TLI	0.586606470355793	0.538022326617378	0.635644109313267	0.114972032037972	-0.132617287828924	0.370834439639784	1.19784681172398	0.739530310735407	1.6223860900767	genetic contact: different area pairs only	includes 0	includes one
TLI0945	TLI	0.639902795311757	0.590513547042914	0.687197366622935	0.179795305434206	-0.0230387778595289	0.379025028499017	1.28307934711631	0.935626638621002	1.60525259427138	genetic contact: different area pairs only	includes 0	includes one
TLI0947	TLI	0.871012937156737	0.837443937634129	0.904556587729136	0.0550023089867213	-0.0503229975379682	0.148080364859376	1.06354091125997	0.938802183583136	1.17347151190027	genetic contact: different area pairs only	includes 0	includes one
TLI0951	TLI	0.747014962359256	0.70104445698965	0.793880917654687	-0.397676707265068	-0.622826358714957	-0.169676458787684	0.467983087556742	0.157392388424143	0.757570525059482	genetic contact: different area pairs only	excludes 0	excludes one
TLI0952	TLI	0.569706171783124	0.520464149088196	0.617112962118348	0.252555731752942	0.087443165222174	0.410793015600895	1.44672675305108	1.13228708188048	1.74561794782676	genetic contact: different area pairs only	excludes 0	excludes one
TLI0953	TLI	0.491945472673302	0.443023661062298	0.541249447355503	0.0729774169424695	-0.179553249094026	0.34022450879773	1.15161991349934	0.62640881907792	1.69645445475866	genetic contact: different area pairs only	includes 0	includes one
TLI0954	TLI	0.523978740524266	0.476557356063394	0.57407853229898	-0.101144073011757	-0.348432944899882	0.149392117499753	0.809255038185914	0.326786969421256	1.27369550783161	genetic contact: different area pairs only	includes 0	includes one
TLI0955	TLI	0.446802897099092	0.394500971322442	0.496069971846145	-0.0184244454539333	-0.175722402996053	0.133430662777435	0.963174679753644	0.621244638508576	1.31125076241258	genetic contact: different area pairs only	includes 0	includes one
TLI0956	TLI	0.619327578744804	0.571801145497852	0.668034827430595	0.05815146419363	-0.0914854538689641	0.215011213206688	1.09619878672423	0.851862002604075	1.35591911988337	genetic contact: different area pairs only	includes 0	includes one
TLI0957	TLI	0.652349643133643	0.605629313594948	0.700536732250725	-0.00645748727841565	-0.168055240583325	0.149657348863928	0.99190785785329	0.744368330540838	1.23210598302263	genetic contact: different area pairs only	includes 0	includes one
TLI0958	TLI	0.759027766082277	0.716611539077463	0.805999956568058	0.194372510258172	0.124734450585351	0.265230335270818	1.25766465057715	1.15676373674304	1.36621126384844	genetic contact: different area pairs only	excludes 0	excludes one
TLI0959	TLI	0.619392845308761	0.569353689419787	0.673027346008154	-0.0548566870489569	-0.293566161249232	0.194889790559803	0.913447415421095	0.520385320500168	1.31164203166565	genetic contact: different area pairs only	includes 0	includes one
TLI0960	TLI	0.567620408799152	0.5197101198413	0.615421550616051	-0.0927722272924156	-0.286529101679178	0.1006542596167	0.838565956598485	0.492152976496538	1.17066786935783	genetic contact: different area pairs only	includes 0	includes one
TLI0961	TLI	0.626164536065648	0.577586352797642	0.676059334446285	-0.0455641660282241	-0.328994081393953	0.258643460741619	0.928524028540986	0.452632317425502	1.39569907706215	genetic contact: different area pairs only	includes 0	includes one
TLI0962	TLI	0.477249542923836	0.429730857034169	0.528179195973931	0.273705477132238	0.0637996163856349	0.490196306350313	1.57874859315457	1.088944012643	2.04993669063469	genetic contact: different area pairs only	excludes 0	excludes one
TLI0963	TLI	0.636271862578708	0.589508369804531	0.684753845349382	0.147877664733527	0.00201347160935417	0.297198943501296	1.23481315195123	0.99539663229736	1.4774842599221	genetic contact: different area pairs only	excludes 0	includes one
TLI0964	TLI	0.477044650568647	0.428456527814536	0.528200237151237	0.19556313994406	0.0161336613746451	0.388493222148754	1.41548004512059	0.987508365698702	1.80850830600934	genetic contact: different area pairs only	excludes 0	includes one
TLI0965	TLI	0.498674767671026	0.449682056284318	0.549391417496854	-0.403760909653315	-0.513982843841763	-0.298814328613254	0.190641568057586	0.00994616646716125	0.367149798047953	genetic contact: different area pairs only	excludes 0	excludes one
TLI0966	TLI	0.822136593583021	0.784919320430763	0.863256814583387	0.128982687730819	0.0613641439514498	0.202583328090944	1.15780286726836	1.06510935592398	1.25011612755175	genetic contact: different area pairs only	excludes 0	excludes one
TLI0967	TLI	0.509818738199954	0.458967661496418	0.56133380868318	0.0517156433597449	-0.152749419899222	0.26153713168602	1.10507244469512	0.680932063474311	1.50468756138812	genetic contact: different area pairs only	includes 0	includes one
TLI0968	TLI	0.529687611049822	0.480268592320812	0.582541250479632	0.00295563991555684	-0.221607355741112	0.248074665578281	1.008700838089	0.567453008122376	1.45931196502856	genetic contact: different area pairs only	includes 0	includes one
TLI0970	TLI	0.478010640886737	0.427111277117194	0.527315978606397	-0.243252992968255	-0.477636630906199	-0.00641821725433894	0.491528802858183	0.0170000567721262	0.950213154006084	genetic contact: different area pairs only	excludes 0	excludes one
TLI0971	TLI	0.563908364170932	0.51456716400775	0.61536335895242	0.142280774100258	-0.175573344481656	0.431617162318412	1.2544076519195	0.665921393562859	1.79081985143793	genetic contact: different area pairs only	includes 0	includes one
TLI0972	TLI	0.540624002719501	0.489811686369889	0.590603077393281	0.017313216743497	-0.377167471009672	0.417840631709004	1.0323755503396	0.263169698667975	1.75614695653521	genetic contact: different area pairs only	includes 0	includes one
TLI0973	TLI	0.508891622175356	0.460066711781039	0.556208119095017	0.23186154091522	0.0477061650963894	0.433523479258192	1.4599621827157	1.05666197969464	1.85525958867552	genetic contact: different area pairs only	excludes 0	excludes one
TLI0974	TLI	0.625029625532586	0.576430084273331	0.672798228638737	0.160954428876892	-0.0283670357327187	0.35923473619109	1.25999244954482	0.929376845003423	1.57855383220762	genetic contact: different area pairs only	includes 0	includes one
TLI0975	TLI	0.614656413567163	0.563754464084555	0.662247563806298	-0.0677382502866412	-0.344961495582077	0.200294313894254	0.8912197812237	0.456236817655853	1.34599295636939	genetic contact: different area pairs only	includes 0	includes one
TLI0976	TLI	0.825979082287585	0.785599724972855	0.863449690192246	0.115360242717104	0.0357749203457817	0.197420380409887	1.14052593366908	1.04123072237537	1.24943979838361	genetic contact: different area pairs only	excludes 0	excludes one
TLI0977	TLI	0.792327880186147	0.749378319265371	0.834089084143447	0.142962234508774	0.0587590765289134	0.231767261084586	1.1815768941848	1.06236586543728	1.29812374412731	genetic contact: different area pairs only	excludes 0	excludes one
TLI0978_circum	TLI	0.973240984460052	0.959311717953556	0.988351113986063	0.0160338125699973	-0.00292053507704659	0.038825447335463	1.01654608338652	0.996941635026069	1.0405301657144	genetic contact: different area pairs only	includes 0	includes one
TLI0978_dem-noun	TLI	0.494757721303088	0.446210782161346	0.545591705629375	0.385268518357815	0.282689733703797	0.494936914166135	1.78547982623998	1.52557052889015	2.06195918425174	genetic contact: different area pairs only	excludes 0	excludes one
TLI0978_noun-dem	TLI	0.54778416278877	0.49944641157109	0.596417276050695	0.33699546110708	0.239722198215314	0.443137017822571	1.62000158127499	1.40142027027231	1.84735006984196	genetic contact: different area pairs only	excludes 0	excludes one
TLI0979	TLI	0.93358374106461	0.910544692140664	0.95711743234155	0.046870370703648	0.0155980204609864	0.0849824089421488	1.05042863529401	1.01546189884806	1.09254987006224	genetic contact: different area pairs only	excludes 0	excludes one
TLI0980	TLI	0.910055001568307	0.882926218073633	0.938494723785269	0.0371956201693089	-0.0403541990492677	0.109709604533453	1.04110637784378	0.954061213318462	1.12300306462902	genetic contact: different area pairs only	includes 0	includes one
TLI0981	TLI	0.495523645028661	0.445404687987576	0.544296856541124	-0.10005188209597	-0.450651377789444	0.255491358370771	0.798817696182879	0.0624340776071704	1.48083422508924	genetic contact: different area pairs only	includes 0	includes one
TLI0982	TLI	0.87414208736248	0.843312081609603	0.906410043603908	0.0948666785940939	0.0483468725589196	0.149075799073259	1.10904457931409	1.04991088141346	1.17180980438946	genetic contact: different area pairs only	excludes 0	excludes one
TLI0983	TLI	0.605520024190076	0.557323000413758	0.655893620514156	0.114634952355808	-0.191062564184722	0.390890437892224	1.19038469037053	0.657794099937321	1.65460848469511	genetic contact: different area pairs only	includes 0	includes one
TLI0984	TLI	0.53250150527748	0.478663869941942	0.584031590352187	0.0194706878656488	-0.37107058388908	0.421093899636454	1.03724412776912	0.278040343715149	1.79157882776811	genetic contact: different area pairs only	includes 0	includes one
TLI0985	TLI	0.734677088037437	0.691948838666601	0.77657252080258	0.144222363284773	-0.00604819812546686	0.288627376710733	1.19748303122556	0.978085439836232	1.40057700438994	genetic contact: different area pairs only	includes 0	includes one
TLI0986	TLI	0.678281521579282	0.634740541123099	0.727032461512122	0.057828701649623	-0.175515375099557	0.304366723678303	1.08653693783959	0.719069072619747	1.44398536441703	genetic contact: different area pairs only	includes 0	includes one
TLI0987	TLI	0.803606440430829	0.764486554696114	0.843049298937817	-0.00652865063651636	-0.289195826260983	0.217027978748471	0.991812640059995	0.632459803271773	1.27726692808912	genetic contact: different area pairs only	includes 0	includes one
TLI0988_Related.by.gender.markers	TLI	0.700486200060903	0.656008936136962	0.74725211346252	0.122105216309926	-0.0907705503159036	0.321620970682615	1.175619364118	0.849021197574379	1.46604305161517	genetic contact: different area pairs only	includes 0	includes one
TLI0988_Related.for.all.demonstratives	TLI	0.523441661716962	0.475080935133095	0.576656346651221	0.217767598743005	-0.0447169595815545	0.485328350664431	1.41941288458518	0.872652157013612	1.94758632068975	genetic contact: different area pairs only	includes 0	includes one
TLI0988_Related.for.non-human.reference	TLI	0.780042624488212	0.7380052951403	0.822837616166143	0.0798271059252892	-0.100566580315824	0.246462079421545	1.10305470903926	0.864253422461503	1.32811162294699	genetic contact: different area pairs only	includes 0	includes one
TLI0988_Related.to.non-remote.demonstratives	TLI	0.791237410937193	0.751970520342649	0.831336506270401	0.075466182776498	-0.093568365940845	0.234527069512856	1.09600412264961	0.875132931716011	1.30586560921732	genetic contact: different area pairs only	includes 0	includes one
TLI0988_Related.to.remote.demonstratives	TLI	0.801169048956997	0.76098123487993	0.840866126755101	0.0688679106098856	-0.0995589895152446	0.223984024228951	1.08646987710736	0.869061510453531	1.28771255951824	genetic contact: different area pairs only	includes 0	includes one
TLI0989	TLI	0.805308252514124	0.765647966016083	0.844926336610808	0.108096923606537	-0.0058851456239789	0.214355386067466	1.13502891405499	0.992339814933101	1.27796025350108	genetic contact: different area pairs only	includes 0	includes one
TLI0990	TLI	0.543681349019957	0.489535142516418	0.598226014467139	-0.12191331556788	-0.446153470159932	0.185658946256481	0.776843495217578	0.170677752949583	1.33132442038736	genetic contact: different area pairs only	includes 0	includes one
TLI0991	TLI	0.563516896898005	0.514667974376066	0.615674004679295	-0.180572619905422	-0.472745390453333	0.103526005206791	0.680598482333858	0.143720248949431	1.16301502780894	genetic contact: different area pairs only	includes 0	includes one
TLI0992	TLI	0.577598270118574	0.528146507781654	0.624927483165633	-0.0382628869294997	-0.329435539182562	0.27195839210547	0.935773685448952	0.410329272750798	1.45376219918421	genetic contact: different area pairs only	includes 0	includes one
TLI0993	TLI	0.612433615493389	0.565146317242677	0.662871320157702	-0.0606487051734096	-0.347752813949891	0.252201997233417	0.902218532861958	0.431236781497978	1.41440570403978	genetic contact: different area pairs only	includes 0	includes one
TLI0994	TLI	0.853086684322018	0.819852410097245	0.887640930917546	-0.176209913572209	-0.377540954492886	0.018627040525548	0.793720989487632	0.560917126181412	1.02372704507385	genetic contact: different area pairs only	includes 0	includes one
TLI0995	TLI	0.483097262398745	0.431203096630824	0.530046581848191	0.157224036379571	-0.182980370869553	0.489485174159513	1.3283242905437	0.600447552307095	2.04451347728381	genetic contact: different area pairs only	includes 0	includes one
TLI0996	TLI	0.621135119609515	0.57384946228208	0.669339382948503	0.106627241204199	-0.20232134516692	0.37848279831899	1.17330956376583	0.65936330154459	1.63063229571407	genetic contact: different area pairs only	includes 0	includes one
TLI0998	TLI	0.55887852551943	0.509861028195915	0.608859012157835	0.0147252646488126	-0.367346221437374	0.416910394228255	1.02675566924971	0.306090437836361	1.73176382599777	genetic contact: different area pairs only	includes 0	includes one
TLI0999	TLI	0.520297516510932	0.469569757693138	0.569049651971499	0.0186230759308055	-0.39014266786242	0.410737098186226	1.036535484379	0.213934893628117	1.77156045394015	genetic contact: different area pairs only	includes 0	includes one
TLI1000	TLI	0.475154162179816	0.424245198478013	0.524045693301482	-0.29316086911875	-0.475428326618618	-0.10085472613609	0.383318298623256	0.0129247025307786	0.742367500863358	genetic contact: different area pairs only	excludes 0	excludes one
TLI1003	TLI	0.519815451701372	0.466098453677546	0.574712375599985	0.163854758705064	-0.158704105855286	0.47088447965323	1.31844314804285	0.652533141130173	1.92097016230036	genetic contact: different area pairs only	includes 0	includes one
TLI1004_beginning	TLI	0.798548309211113	0.761626695684107	0.838794276452127	0.149836050900174	0.0773266563044837	0.222277437911901	1.18862670821107	1.09322510315164	1.28969134298004	genetic contact: different area pairs only	excludes 0	excludes one
TLI1004_immediately.preverbal	TLI	0.742664759808074	0.702452503229703	0.785980069027194	-0.158415805036904	-0.374036860780237	0.0606015103780558	0.787579972117276	0.499578678130857	1.08401638441197	genetic contact: different area pairs only	includes 0	includes one
TLI1004_not.beginning.or.immediate.preverbal	TLI	0.895249660183826	0.86682236024206	0.924769892691763	-0.264041182935326	-0.461722044168195	-0.0539879768639311	0.705148975841045	0.481181108978081	0.936445258318564	genetic contact: different area pairs only	excludes 0	excludes one
TLI1005	TLI	0.616376930347037	0.56967216090561	0.664381614842863	-0.113936424914433	-0.285445177305939	0.0738257521964003	0.816860721036467	0.512713548070511	1.09208185651661	genetic contact: different area pairs only	includes 0	includes one
TLI1006	TLI	0.59410874138626	0.545768837967686	0.644919773698558	0.317570392962138	0.213496482386589	0.425261109570702	1.53844810171672	1.32666178974132	1.74925058281626	genetic contact: different area pairs only	excludes 0	excludes one
TLI1007	TLI	0.599870465707538	0.54864518913968	0.649810671994265	0.312270820883695	0.207414979925714	0.420664693794585	1.52450934565194	1.31991331711734	1.74161798507834	genetic contact: different area pairs only	excludes 0	excludes one
TLI1008	TLI	0.917998048763991	0.892745653799103	0.944787994878216	0.0516156866235939	0.00361372989655784	0.0996822454516	1.05651109262336	1.00390756896831	1.11204194830469	genetic contact: different area pairs only	excludes 0	excludes one
TLI1009	TLI	0.453364660025715	0.401398931584499	0.505076239992201	0.00760586935728872	-0.335348098807458	0.360884712817478	1.01891708489042	0.233923751271893	1.77167985028234	genetic contact: different area pairs only	includes 0	includes one
TLI1010	TLI	0.759871108499624	0.718227483135725	0.804265673024332	-0.328004799715935	-0.588813761357609	-0.0732839659609638	0.568631891444282	0.22184026538362	0.899369663901278	genetic contact: different area pairs only	excludes 0	excludes one
TLI1011	TLI	0.542636388761751	0.492972653936102	0.59562381849855	0.143366965741372	-0.0876501943344575	0.37567782181007	1.26784682862166	0.815037063870151	1.69483203160241	genetic contact: different area pairs only	includes 0	includes one
TLI1012	TLI	0.763105727447068	0.722946515590455	0.806152005133191	0.099576874264987	-0.0794474030511755	0.257728476555987	1.13128694851456	0.882546608068821	1.34320880397668	genetic contact: different area pairs only	includes 0	includes one
TLI1013	TLI	0.52604084849579	0.477421401771168	0.574792523544683	0.281676192096614	0.0782963950381929	0.477757130566632	1.53963828960269	1.12625004412152	1.96181345397102	genetic contact: different area pairs only	excludes 0	excludes one
TLI1014	TLI	0.538345964296034	0.489499821266378	0.589320616226512	-0.208979394176889	-0.354591114230081	-0.060487046181925	0.613757586088863	0.351706563589227	0.879207134550216	genetic contact: different area pairs only	excludes 0	excludes one
TLI1015_affix	TLI	0.654571871609737	0.60794230690399	0.702784841739709	-0.0642356047692963	-0.285577657431197	0.171052801214598	0.903227506917011	0.549990696816374	1.25101821755812	genetic contact: different area pairs only	includes 0	includes one
TLI1015_clitic	TLI	0.655980514418069	0.607870417825525	0.70263502909221	-0.0635734454661599	-0.290719171687774	0.173629428533997	0.90447325860239	0.537502530434462	1.24739904155069	genetic contact: different area pairs only	includes 0	includes one
TLI1015_stem.change	TLI	0.986292352490301	0.976824031875207	0.995838096296635	0.00511580418031049	-0.00785519920324385	0.0231137633215107	1.00520422448362	0.992098932591555	1.02380413252239	genetic contact: different area pairs only	includes 0	includes one
TLI1015_tone	TLI	0.976465573728723	0.963704196452558	0.990406467103716	0.00919011852128651	-0.0146359357110947	0.0346815996901526	1.00945031430758	0.985111660468855	1.03615240350086	genetic contact: different area pairs only	includes 0	includes one
TLI1016_in	TLI	0.976590157944413	0.964108416534033	0.990754415228297	0.00889500449748664	-0.0135848353063622	0.0360310934921914	1.00914861756346	0.986187774866033	1.03762750943673	genetic contact: different area pairs only	includes 0	includes one
TLI1016_post	TLI	0.836514277732526	0.801904228833463	0.874540672231839	-0.191199393644744	-0.40729569093703	0.0366943950968774	0.771802500596164	0.506513505945773	1.03699882893295	genetic contact: different area pairs only	includes 0	includes one
TLI1016_pre	TLI	0.855095453213242	0.822074640011807	0.891683569772029	-0.203603328856793	-0.415469042088292	0.0172539728851274	0.76217334434728	0.514868341304686	1.02047604856486	genetic contact: different area pairs only	includes 0	includes one
TLI1017_affix	TLI	0.532212355622674	0.479010423661121	0.585637139114606	-0.177836627710566	-0.456746707690681	0.0986667664124767	0.666963319392847	0.11841492929306	1.15207510348603	genetic contact: different area pairs only	includes 0	includes one
TLI1017_reduplication	TLI	0.49672202612233	0.444229632990862	0.550562816293962	0.298011819078612	0.0799362725982467	0.502490545808471	1.60561973316788	1.13117251669009	2.07308454874481	genetic contact: different area pairs only	excludes 0	excludes one
TLI1017_word	TLI	0.897388903215923	0.86789167973894	0.928844336555332	-0.343985152208907	-0.637967501258396	-0.0315133029351214	0.616549911122014	0.2790466914453	0.955969646109187	genetic contact: different area pairs only	excludes 0	excludes one
TLI1018	TLI	0.55083329966732	0.500420654001475	0.601762323816936	0.0158211949724076	-0.372179201146756	0.413268175768008	1.02927927670512	0.256126241986678	1.70917417648744	genetic contact: different area pairs only	includes 0	includes one
TLI1019	TLI	0.475604380279788	0.426113230654169	0.524478670110526	0.398357601689464	0.264302405523253	0.538392213649091	1.84456749254497	1.50371753963835	2.19677516027162	genetic contact: different area pairs only	excludes 0	excludes one
TLI1020	TLI	0.735393427627696	0.691603998278029	0.780077270408803	0.16309459059579	0.0552716561536568	0.26879324217076	1.22331904164674	1.06874517780585	1.37833272386379	genetic contact: different area pairs only	excludes 0	excludes one
TLI1021	TLI	0.499639898968226	0.448953471434263	0.549324455929832	-0.2527875282727	-0.497827700010815	-0.00876207851931587	0.494412855659591	0.023906808313436	0.96206622381577	genetic contact: different area pairs only	excludes 0	excludes one
TLI1022	TLI	0.604171403409395	0.556010877745539	0.651466004066852	0.206930122953393	0.0586538588026035	0.362069574874565	1.34540253155688	1.08678741907613	1.61899777209094	genetic contact: different area pairs only	excludes 0	excludes one
TLI1023	TLI	0.707477667848829	0.662261276079497	0.752484564292763	0.177933489873036	0.0363861596221088	0.31855735710664	1.25314999436807	1.0321648724958	1.46192967974207	genetic contact: different area pairs only	excludes 0	excludes one
TLI1024_Possessive	TLI	0.535765882282036	0.480880807723341	0.587506673395482	-0.113498890534786	-0.474795709987163	0.25234494298798	0.78882098462094	0.0988315678279077	1.44735433545667	genetic contact: different area pairs only	includes 0	includes one
TLI1024_Restricted	TLI	0.655356955321138	0.605336818518649	0.70603223049119	-0.14489406624544	-0.520840581494492	0.225242156502044	0.778784757026279	0.191071545395236	1.3340070181893	genetic contact: different area pairs only	includes 0	includes one
TLI1024_Sentential	TLI	0.618029709228005	0.566167179695741	0.669200767627592	0.124209121926604	-0.158068354995589	0.395871596818545	1.20267179547675	0.72620882605431	1.66644746398973	genetic contact: different area pairs only	includes 0	includes one
TLI1026_Antepenultimate	TLI	0.865723363257697	0.831118764365856	0.897558352904383	-0.00626823142490725	-0.213278544060492	0.161563115219459	0.992758322086475	0.746615160264011	1.18827654068136	genetic contact: different area pairs only	includes 0	includes one
TLI1026_Penultimate	TLI	0.507062658555242	0.457332358630293	0.556480908885282	0.0203766770271192	-0.383335654608293	0.425505849202286	1.04088615991385	0.20649775258546	1.81831226466648	genetic contact: different area pairs only	includes 0	includes one
TLI1026_Ultimate	TLI	0.472274393862201	0.421684564031617	0.520478564942538	0.020231531662734	-0.391847330869608	0.414908921339481	1.04300147909641	0.166821019916782	1.87877703108585	genetic contact: different area pairs only	includes 0	includes one
TLI1027	TLI	0.629995124881341	0.58077566840842	0.676596611412808	0.0055719707144074	-0.372896363234085	0.365066314959599	1.00923210343564	0.398448602214889	1.59839966140634	genetic contact: different area pairs only	includes 0	includes one
TLI1028_Second.plural	TLI	0.97901783861869	0.96690697153684	0.992281910849236	0.00921325668308587	-0.00991868654270134	0.0325000427810599	1.00945139500935	0.989838550952362	1.03369050487267	genetic contact: different area pairs only	includes 0	includes one
TLI1028_Second.singular	TLI	0.778247636963967	0.73682934219938	0.819872067936034	-0.256974759338189	-0.464004451811147	-0.0394148134585459	0.670181816204436	0.396162147756792	0.938006565163052	genetic contact: different area pairs only	excludes 0	excludes one
TLI1028_Second.singular.and.second.plural	TLI	0.818398561722421	0.77889861551566	0.857627439980121	-0.287637499891376	-0.49196992544513	-0.0680878926667783	0.648922691768648	0.395616979025683	0.910719626418594	genetic contact: different area pairs only	excludes 0	excludes one
TLI1029	TLI	0.541013519876533	0.48792534254591	0.59512444660575	0.213937687849362	-0.0430622258968574	0.467392559412109	1.39885030070725	0.87942574416918	1.88669574594128	genetic contact: different area pairs only	includes 0	includes one
TLI1031	TLI	0.718292380633149	0.674325063896559	0.762552857993939	0.218639444402575	0.131279823411248	0.300840206231995	1.30613613338864	1.17981926356013	1.44487661013647	genetic contact: different area pairs only	excludes 0	excludes one
TLI1032	TLI	0.523027478600838	0.474195512562245	0.572639195077283	0.0190228057878546	-0.201823713657907	0.236733839531868	1.03907583400539	0.606117219802558	1.45008313477658	genetic contact: different area pairs only	includes 0	includes one
TLI1033	TLI	0.708458599024312	0.663836348989198	0.756329390796289	-0.266158639396274	-0.624353391141517	0.0623921835129904	0.624301340134141	0.122569834828537	1.09293416881283	genetic contact: different area pairs only	includes 0	includes one
TLI1035	TLI	0.47651195307516	0.42575034019745	0.525166135395116	-0.301165214327219	-0.47863922886487	-0.116959394878976	0.368517258537198	0.0230696908387137	0.727342590903129	genetic contact: different area pairs only	excludes 0	excludes one
TLI1036	TLI	0.78500792228659	0.744686565018924	0.826265746164099	0.116280870260916	-0.007057606324545	0.239216055258563	1.14899242107538	0.989864689607301	1.32170436064643	genetic contact: different area pairs only	includes 0	includes one
TLI1037	TLI	0.529568503169167	0.47914003866929	0.580394652005646	0.233562197859629	-0.0206277453556368	0.473029316558713	1.44462364123078	0.931221373065111	1.92867846856501	genetic contact: different area pairs only	includes 0	includes one
TLI1038	TLI	0.542762883401224	0.493706106894653	0.590095661966067	0.342270183774238	0.207780988437608	0.469923282848036	1.63504213027706	1.35192646991121	1.91517256799813	genetic contact: different area pairs only	excludes 0	excludes one
TLI1039	TLI	0.615241259787692	0.566372771179359	0.661538393029005	0.182494530085976	-0.052726170290995	0.389779316504338	1.29876900943297	0.909795206009615	1.67312677176655	genetic contact: different area pairs only	includes 0	includes one
TLI1040	TLI	0.509318438365623	0.459130607389668	0.561195568133601	0.178420904579049	-0.095883371303372	0.450023053475955	1.35414832509454	0.792010103771595	1.90694867912689	genetic contact: different area pairs only	includes 0	includes one
TLI1041	TLI	0.600777299613028	0.553043884694509	0.649975882605426	-0.0472969929145125	-0.364830117070606	0.276661250013046	0.92234381200482	0.383756185253954	1.45675309684198	genetic contact: different area pairs only	includes 0	includes one
TLI1042	TLI	0.539761961558478	0.489451809618785	0.592242953254607	-0.110317109392547	-0.487401330856119	0.243918363995078	0.796200999031616	0.0747837885867755	1.42602666909575	genetic contact: different area pairs only	includes 0	includes one
TLI1043	TLI	0.870781706182635	0.837218423000448	0.905694529408725	0.0198253790086315	-0.1343571511084	0.15572025655179	1.02292939971936	0.845584440988178	1.18705545017876	genetic contact: different area pairs only	includes 0	includes one
TLI1044_first,.second,.three-th	TLI	0.652283233918589	0.603971221140765	0.699509437412532	-0.43865806150656	-0.588752749916435	-0.297644823690608	0.32799016011747	0.112478500445803	0.534523076363762	genetic contact: different area pairs only	excludes 0	excludes one
TLI1044_first,.two-th,.three-th	TLI	0.478106037662127	0.426616139605796	0.532677526772916	0.139561960657062	-0.0413689957091392	0.325316284471709	1.29759141664758	0.903905154759114	1.69691854913052	genetic contact: different area pairs only	includes 0	includes one
TLI1044_first,.two,.three	TLI	0.920574751601332	0.894333358706957	0.949559108970136	0.054141061078312	0.0136915732236121	0.0993163007395893	1.05912896332106	1.01238325590818	1.10925511775366	genetic contact: different area pairs only	excludes 0	excludes one
TLI1044_first/one-th,.two-th,.three-th	TLI	0.65707162998744	0.606022165516722	0.70744805881452	0.250951200462719	0.155919543116182	0.35353483104294	1.3849375572498	1.21021405172359	1.55466201705828	genetic contact: different area pairs only	excludes 0	excludes one
TLI1044_one-th,.two-th,.three-th	TLI	0.754771317417061	0.707252417637532	0.799134939591525	-0.243680904692291	-0.437242497489997	-0.0574864683946648	0.677984950485963	0.420379607662987	0.91737462016257	genetic contact: different area pairs only	excludes 0	excludes one
TLI1044_one,.two,.three	TLI	0.978019226225136	0.965242450327689	0.992304428122013	0.0116737173962882	-0.00715355624764225	0.0328803377492543	1.01199347592073	0.992685696895838	1.0341278619203	genetic contact: different area pairs only	includes 0	includes one
TLI1045	TLI	0.50242777243855	0.453042607127001	0.552225413992072	0.269975487891469	0.0341422103851163	0.500970708282791	1.54216755939165	1.03667044897425	2.04146678571816	genetic contact: different area pairs only	excludes 0	excludes one
TLI1046	TLI	0.551009197137104	0.500047855354513	0.602905075351524	0.134221211068532	-0.0515559624203965	0.33776960033221	1.24723473931654	0.870983385608479	1.59930324606533	genetic contact: different area pairs only	includes 0	includes one
TLI1047	TLI	0.809252785541665	0.771335214411347	0.848488498322387	0.0656899844835871	-0.0632524110875684	0.191196328432275	1.0818578551095	0.920919007207193	1.24428143649763	genetic contact: different area pairs only	includes 0	includes one
TLI1049	TLI	0.522378851362019	0.474074705214606	0.571772988387324	0.0683280442003075	-0.0335180708773132	0.172203277617188	1.13458342908779	0.933902509830749	1.33977726846373	genetic contact: different area pairs only	includes 0	includes one
TLI1050	TLI	0.751226683083452	0.707617409946806	0.792782976856483	0.0170009309475524	-0.109654931707114	0.14638479234762	1.02385429734832	0.849526887143311	1.19360855825826	genetic contact: different area pairs only	includes 0	includes one
TLI1051	TLI	0.984540359470287	0.974932454007399	0.995117550103011	0.0125780862160938	0.00247230962784339	0.0231366531029387	1.01282118497913	1.00244226812891	1.023698605616	genetic contact: different area pairs only	excludes 0	excludes one
TLI1052	TLI	0.70658764924092	0.663609551707376	0.753389339449233	0.274222718068782	0.2268791842989	0.320839539421592	1.39027868278621	1.30104174909221	1.48193648799574	genetic contact: different area pairs only	excludes 0	excludes one
TLI1053	TLI	0.962291030969882	0.945401990509822	0.98066099165468	0.0295466856441473	0.0100077639516408	0.048889156824366	1.03084291510181	1.01036607544552	1.0518178183155	genetic contact: different area pairs only	excludes 0	excludes one
TLI1055	TLI	0.687670503771553	0.643448856338342	0.73364836335074	0.208449336228434	0.144758844353386	0.269453158336169	1.30528764873837	1.19960263222938	1.4108776141534	genetic contact: different area pairs only	excludes 0	excludes one
TLI1056	TLI	0.727044725875594	0.68570214843408	0.773202069344366	-0.542894705032013	-0.694956797894175	-0.399188376742281	0.253348761802221	0.0523022707375712	0.440143251424777	genetic contact: different area pairs only	excludes 0	excludes one
TLI1057	TLI	0.531050888516213	0.480378665174278	0.579175146281644	-0.084694617556756	-0.305828419998143	0.136558844530428	0.84263148237561	0.424146550060307	1.25519526275514	genetic contact: different area pairs only	includes 0	includes one
TLI1058	TLI	0.924089951145519	0.897907419483804	0.949942431664261	-0.081173060781736	-0.183877042959333	0.0300061613280358	0.912363921303128	0.802892112841382	1.03456276976921	genetic contact: different area pairs only	includes 0	includes one
TLI1059	TLI	0.812239802523033	0.774273468554228	0.851859599040368	0.102242226232697	0.025235046837068	0.177271939933676	1.12682138249638	1.03087441509138	1.22689362711131	genetic contact: different area pairs only	excludes 0	excludes one
TLI1060	TLI	0.666253785108358	0.617208770444882	0.712923153617084	0.0623517904913475	-0.0290503071801621	0.151247989354336	1.09576665931415	0.951386708669544	1.23092757873155	genetic contact: different area pairs only	includes 0	includes one
TLI1061	TLI	0.704990897898233	0.660328391746303	0.750183824246239	0.147095502844262	0.0770725304376462	0.218380272012398	1.21057852167679	1.09771347781016	1.31810502730041	genetic contact: different area pairs only	excludes 0	excludes one
TLI1062_negative.affix	TLI	0.507004713676138	0.457357092819675	0.55550719334636	0.17920848257116	0.0254809484866102	0.344110843381888	1.35824056192423	1.03460398656581	1.69397668622776	genetic contact: different area pairs only	excludes 0	excludes one
TLI1062_negative.tone	TLI	0.989720118139537	0.982130704189085	0.997622235879175	0.00510588085556734	-0.00448562022923682	0.0178101027055524	1.00517776636905	0.99542397738346	1.0181298108634	genetic contact: different area pairs only	includes 0	includes one
TLI1062_negative.word	TLI	0.523423838411867	0.474745301555917	0.573107947271496	0.163816651511997	0.00154980375276037	0.324966295063972	1.31722049975364	0.985293170429437	1.62894754690285	genetic contact: different area pairs only	excludes 0	includes one
TLI1063	TLI	0.86264585297457	0.827913240988198	0.900561312191675	-0.00646490265852883	-0.217751256652411	0.166365959477851	0.992473008569445	0.740909376049116	1.19578641925489	genetic contact: different area pairs only	includes 0	includes one
TLI1064	TLI	0.925767664934737	0.901876065236797	0.951372092898873	0.0463582910261585	0.00352904935763887	0.0922424087290852	1.05031354447795	1.00354797169598	1.10246121656608	genetic contact: different area pairs only	excludes 0	excludes one
TLI1065	TLI	0.831092910329401	0.79343932061531	0.868753822875494	-0.252136605405657	-0.349758563756681	-0.152142852565064	0.697202389458528	0.583287102499884	0.811957631239426	genetic contact: different area pairs only	excludes 0	excludes one
TLI1066	TLI	0.929574909252305	0.90435773438873	0.954298272124651	0.0148186170460591	-0.0229837206563233	0.0550818463604311	1.01623021862506	0.973382538553178	1.05841431925902	genetic contact: different area pairs only	includes 0	includes one
TLI1067_four	TLI	0.782994125476728	0.742848196595576	0.8257443747028	0.122395451205866	-0.00244777577618804	0.237563096991906	1.15724537883471	0.996459266402466	1.31951134455711	genetic contact: different area pairs only	includes 0	includes one
TLI1067_more	TLI	0.676483711213573	0.62745665117287	0.72332936365308	0.20064308005142	0.0526357443907796	0.343987697192041	1.29852458215981	1.06503454590417	1.52965209435082	genetic contact: different area pairs only	excludes 0	excludes one
TLI1067_three	TLI	0.660186326308679	0.614303400806778	0.708949353375781	-0.039814506736328	-0.307526566595486	0.261068441489084	0.940648244149185	0.511894868977156	1.38006166845294	genetic contact: different area pairs only	includes 0	includes one
TLI1067_two	TLI	0.545478019163238	0.493608030924786	0.597423892053505	0.030818762060807	-0.264389098254642	0.325167768775155	1.05879148047628	0.507876527076385	1.59841128919681	genetic contact: different area pairs only	includes 0	includes one
TLI1068_concatenative	TLI	0.660292129541759	0.613274856259203	0.709441206173477	0.237680374581611	0.142043201883921	0.337275650360517	1.36273251647475	1.20143153707814	1.53325546079012	genetic contact: different area pairs only	excludes 0	excludes one
TLI1068_isolating	TLI	0.765450549769223	0.72317002709717	0.807252415981252	0.141579053801799	0.0537305574150787	0.231240334746197	1.18622740011486	1.06530065194908	1.31215346961859	genetic contact: different area pairs only	excludes 0	excludes one
TLI1068_reduplicative	TLI	0.953270201090955	0.934049121916862	0.973176357098958	0.0312386419074514	0.00447055328587331	0.0620657784008573	1.03291918736438	1.00467334276251	1.06665818404204	genetic contact: different area pairs only	excludes 0	excludes one
TLI1068_stem.change	TLI	0.97596224006791	0.962346044608092	0.989716011383702	0.0141412260382883	-0.00413849246700282	0.0350788566664619	1.01455317740085	0.995324013183795	1.03608324992396	genetic contact: different area pairs only	includes 0	includes one
TLI1068_tonal	TLI	0.98040861795284	0.969110611755291	0.992864288184505	0.0111331112890929	-0.00476779537925132	0.0291961938069993	1.01140116414821	0.994580022696993	1.02963298567542	genetic contact: different area pairs only	includes 0	includes one
TLI1069_prefixes	TLI	0.657831723049366	0.611248907097504	0.704014703809218	-0.252721684051487	-0.420417277320929	-0.0759439730713779	0.616849335460116	0.372499398354115	0.885898903861924	genetic contact: different area pairs only	excludes 0	excludes one
TLI1069_suffixes	TLI	0.633289658335074	0.586983138143232	0.681039533304201	-0.230640216720198	-0.404970241851963	-0.0598354566478417	0.6370323826024	0.364046851488242	0.900408700637175	genetic contact: different area pairs only	excludes 0	excludes one
TLI1069_tonal	TLI	0.93907257281407	0.917229402078039	0.961815891069656	0.0409267951515963	0.00791157553897492	0.0771925161162261	1.04378406211388	1.00776952981028	1.0837875857209	genetic contact: different area pairs only	excludes 0	excludes one
TLI1070	TLI	0.673179243523201	0.620575605079851	0.726966833373145	0.0024515213777999	-0.372005376116158	0.326582851510953	1.00412743338839	0.443246392443511	1.50795586735135	genetic contact: different area pairs only	includes 0	includes one
TLI1071	TLI	0.358449821902589	0.301243382759077	0.413789637631237	0.0324788409845703	-0.344644474529172	0.421560539995005	1.09246913573566	0.0288589642828509	2.12123624775404	genetic contact: different area pairs only	includes 0	includes one
TLI1072	TLI	0.456469314084152	0.397204355513904	0.516267508347437	0.0222111268298051	-0.384141679490729	0.424654736964477	1.05031776796763	0.112634246270318	1.88418641183707	genetic contact: different area pairs only	includes 0	includes one
TLI1073	TLI	0.946261517636727	0.926340497704887	0.968184680520253	0.0269731445845567	-0.000653230759779411	0.0569001057875625	1.02869648838588	0.997834451257768	1.0598959296305	genetic contact: different area pairs only	includes 0	includes one
TLI1074	TLI	0.853155278963261	0.81848977642519	0.887195051456391	0.0463418056687684	-0.0088461033070828	0.106431236203866	1.05499083931331	0.986859252530751	1.12595738115526	genetic contact: different area pairs only	includes 0	includes one
TLI1075	TLI	0.520545583248159	0.471549703590872	0.571250598735812	0.0235764435863397	-0.0764832437769298	0.132370694285087	1.04896459402504	0.845549252168516	1.2538448181543	genetic contact: different area pairs only	includes 0	includes one
TLI1076	TLI	0.659586145799799	0.608724927844843	0.706131872232951	0.146867953432454	0.0144233430866572	0.281628773331298	1.2250892653583	1.01300429257677	1.43726246564331	genetic contact: different area pairs only	excludes 0	excludes one
TLI1077_S=Atr=P	TLI	0.509360772226242	0.456350489073306	0.558006936986009	0.185909290384414	-0.0210750000222209	0.390078753862695	1.36931281895247	0.955901941887896	1.796114513961	genetic contact: different area pairs only	includes 0	includes one
TLI1077_S=Atr≠P	TLI	0.568292021013241	0.51657319191498	0.620373006296048	0.139859193111082	-0.0548671336196436	0.351339810424565	1.24973395095177	0.877517900458925	1.61389988240252	genetic contact: different area pairs only	includes 0	includes one
TLI1077_S≠Atr≠P	TLI	0.972437481627537	0.957484913687192	0.98708545142502	0.0126191965402322	-0.0118778192815107	0.0402109738128811	1.0130351193426	0.987823108518713	1.04213584546632	genetic contact: different area pairs only	includes 0	includes one
TLI1077_S=P≠Atr	TLI	0.794402254927738	0.755581211939259	0.836042938075065	0.147244577522367	0.0661706451366161	0.226044932136318	1.18636865660663	1.07892623503703	1.29549836999308	genetic contact: different area pairs only	excludes 0	excludes one
TLI1078_P=T=G	TLI	0.442121194848736	0.393743923010972	0.49064641058406	-0.00551628451035066	-0.335751829892664	0.306544621539568	0.989696666875586	0.218698437124991	1.67455072676439	genetic contact: different area pairs only	includes 0	includes one
TLI1078_P=T≠G	TLI	0.506491072439759	0.456211380841447	0.555379298451923	-0.0395310637088885	-0.378191916719688	0.271694236861828	0.923854697146422	0.260158166630068	1.54794178877835	genetic contact: different area pairs only	includes 0	includes one
TLI1078_T≠P=G	TLI	0.92041422852822	0.895393352424975	0.948365671636203	0.0296979272980988	-0.0450514950371564	0.100448881003981	1.03245372361221	0.950834085120592	1.11277384935739	genetic contact: different area pairs only	includes 0	includes one
TLI1078_T≠P≠G	TLI	0.985970793249386	0.976485952525073	0.995823689898453	0.00363170309542849	-0.0118581572121741	0.0236658065339738	1.0036943707792	0.988020343768381	1.02434610167317	genetic contact: different area pairs only	includes 0	includes one
TLI1079_cat-based	TLI	0.941852080248859	0.919657959734354	0.964677241681028	0.0191911342648567	-0.0388966759892435	0.0760419225198106	1.02047559934634	0.958989176018561	1.08335248225531	genetic contact: different area pairs only	includes 0	includes one
TLI1079_lex-based	TLI	0.658351640995139	0.612365240623483	0.70637370864896	0.192223017079409	0.0196422852670799	0.361545684628293	1.29386362041674	1.01211140538613	1.57067793434497	genetic contact: different area pairs only	excludes 0	excludes one
TLI1079_none	TLI	0.597995009732898	0.547306891007685	0.647905103933659	0.233794166872235	0.0411280993710208	0.415316412982663	1.39376113890357	1.04791596115518	1.72797706399513	genetic contact: different area pairs only	excludes 0	excludes one
TLI1080_cat-based	TLI	0.725019232001476	0.67900349057406	0.768979504209602	-0.00188747787975468	-0.342323692414716	0.286731556880944	0.997388422590869	0.513121675697699	1.40403260785743	genetic contact: different area pairs only	includes 0	includes one
TLI1080_lex-based	TLI	0.90416791591401	0.875125506005754	0.933431420306567	-0.00406273186699451	-0.152135057818793	0.119132965209552	0.99546674475046	0.830663565704043	1.1369767903399	genetic contact: different area pairs only	includes 0	includes one
TLI1080_none	TLI	0.649045811098734	0.599290351251978	0.69489516575822	0.00470278079091365	-0.370163595046921	0.351172217015566	1.00738345549315	0.410898136968873	1.54871072673599	genetic contact: different area pairs only	includes 0	includes one
TLI1081_Double-object.construction	TLI	0.66715583204454	0.618866372775551	0.715065362661083	0.21846719829846	0.0825939773867737	0.351815586764378	1.32974280410228	1.107097904689	1.54798062099444	genetic contact: different area pairs only	excludes 0	excludes one
TLI1081_Indirect-object.construction	TLI	0.511978296312545	0.460483364209807	0.561627619851757	-0.231345598634716	-0.470457270008384	-0.0181104948315516	0.548953032885915	0.0911670883282708	0.958376209256315	genetic contact: different area pairs only	excludes 0	excludes one
TLI1081_Secondary-object.construction	TLI	0.708139865364095	0.665267508866552	0.754572134490782	-0.367037391816953	-0.628626667814918	-0.12689547774581	0.481952871839008	0.109876309888061	0.811115630631116	genetic contact: different area pairs only	excludes 0	excludes one
TLI1082_3	TLI	0.798329028799406	0.760105119831523	0.83801101757155	0.0913845606993908	-0.0497738272799133	0.225922188005268	1.11513195072231	0.92471228025039	1.28490288151223	genetic contact: different area pairs only	includes 0	includes one
TLI1082_4	TLI	0.852383160901206	0.816597842695174	0.887237275142938	0.0603929028732484	-0.0533991229193377	0.17313401409572	1.07128520908601	0.929794052484683	1.20410795589501	genetic contact: different area pairs only	includes 0	includes one
TLI1082_5	TLI	0.506975739788365	0.455950056304948	0.556781480649532	-0.0250058781023756	-0.325903551399058	0.284987718132742	0.953220911794702	0.349739379916697	1.55878246675618	genetic contact: different area pairs only	includes 0	includes one
TLI1082_6	TLI	0.561017597683732	0.511629952059859	0.609822972783749	-0.0579713268498799	-0.364282193662298	0.246912343942078	0.898320215671127	0.333052119824756	1.426942374459	genetic contact: different area pairs only	includes 0	includes one
TLI1083	TLI	0.536340313390465	0.48298114839232	0.589295026117963	0.0194696690019761	-0.383997782986651	0.409966606359395	1.03692127916958	0.252724631446004	1.75137835107278	genetic contact: different area pairs only	includes 0	includes one
TLI1084_Dedicated	TLI	0.843186790369649	0.806444784383494	0.880077502854881	-0.196575001575585	-0.417323596663291	0.0325686993246211	0.767191892198361	0.515528942293627	1.04936918607092	genetic contact: different area pairs only	includes 0	includes one
TLI1084_Existential.construction	TLI	0.979305711755967	0.966839005424502	0.992251721238926	0.00798520032969165	-0.0121888156679655	0.032936530281424	1.00819014922378	0.986453959670775	1.03313747362011	genetic contact: different area pairs only	includes 0	includes one
TLI1084_Generic-noun-based	TLI	0.462032042888103	0.412804890833459	0.513683138561678	-0.093430461995964	-0.322915290863711	0.134204699244949	0.800438958444795	0.295487052776776	1.28309899725765	genetic contact: different area pairs only	includes 0	includes one
TLI1084_Interrogative-based	TLI	0.430561005955588	0.380408165333282	0.480041358062558	0.10909498900119	-0.129573687851381	0.358274204160522	1.25904934769839	0.670199357249571	1.8219650595344	genetic contact: different area pairs only	includes 0	includes one
TLI1085	TLI	0.464667117526657	0.415543728603592	0.514805873969165	-0.332886285159804	-0.4770838082759	-0.193419013675539	0.283983348770891	0.0120761782581384	0.552085765460506	genetic contact: different area pairs only	excludes 0	excludes one
TLI1087	TLI	0.423906347406428	0.373667357202608	0.471087092077012	0.34257737569085	0.168611062462762	0.524638611023191	1.81696939907558	1.36715553345495	2.30698305723228	genetic contact: different area pairs only	excludes 0	excludes one
TLI1088	TLI	0.544147511668174	0.495958317744644	0.592345684409771	-0.0955993221164924	-0.313258209658392	0.120689021478051	0.826205560448965	0.431245342358112	1.22546246630367	genetic contact: different area pairs only	includes 0	includes one
TLI1089_modal.morpheme	TLI	0.934352237410681	0.90941778847787	0.96067869853487	-0.264814312741248	-0.563442169621148	0.0344592088697179	0.716154722283317	0.400004851500347	1.04136542425443	genetic contact: different area pairs only	includes 0	includes one
TLI1089_part.of.the.tense.system	TLI	0.758359258783244	0.711652504922206	0.803265116779334	0.0942503240303467	-0.0955823492702235	0.263958368682081	1.12511713947853	0.865259774912561	1.36164692943415	genetic contact: different area pairs only	includes 0	includes one
TLI1089_separate.particle	TLI	0.612809133971297	0.560976539949303	0.663681339930447	0.176790942945706	-0.0653572909891623	0.396301579353176	1.29084960445027	0.87800390843636	1.67807955381516	genetic contact: different area pairs only	includes 0	includes one
TLI1089_verbal.affix.or.clitic	TLI	0.496112191294983	0.441147104048485	0.548706449251234	-0.188525772806914	-0.483741008806331	0.102862382204975	0.620346034158518	0.0311947667242576	1.18157621484669	genetic contact: different area pairs only	includes 0	includes one
TLI1090	TLI	0.6369240701586	0.58980146372641	0.686046287490864	-0.0375458072639839	-0.140683467080527	0.0637682822841228	0.943073325876057	0.781032837024153	1.09797028695468	genetic contact: different area pairs only	includes 0	includes one
TLI1091_osv	TLI	0.986983098794665	0.97826828713181	0.9963847589583	0.00810931565918861	-0.00160155571221199	0.0215097361843087	1.00824646947681	0.997727639324582	1.02138128210373	genetic contact: different area pairs only	includes 0	includes one
TLI1091_ovs	TLI	0.978048757998929	0.965986242730025	0.991199598738233	0.0149028625182651	0.000527652138025636	0.0319281540640888	1.01529665005585	1.0002480565439	1.03283165483245	genetic contact: different area pairs only	excludes 0	excludes one
TLI1091_sov	TLI	0.511385107085581	0.461903566850049	0.560991645988013	0.0902558679557484	-0.049302916604032	0.231815468391342	1.18051909011587	0.895513915428749	1.46195369623932	genetic contact: different area pairs only	includes 0	includes one
TLI1091_svo	TLI	0.532852605929007	0.484059636364518	0.582244879924476	-0.454183214487167	-0.533385501802372	-0.378530168675336	0.147997606242645	0.0379900892792844	0.256671066936271	genetic contact: different area pairs only	excludes 0	excludes one
TLI1091_vos	TLI	0.930200277046402	0.905840539821887	0.954587286397598	-0.0824570932785288	-0.170106664227949	0.0055901188574663	0.911548441076831	0.818886638871757	1.00747794149082	genetic contact: different area pairs only	includes 0	includes one
TLI1091_vso	TLI	0.870085167694718	0.837072558797243	0.902446560639241	0.0811481452024829	0.029333631590836	0.137094147234561	1.09383220691665	1.03014549096044	1.16001546150723	genetic contact: different area pairs only	excludes 0	excludes one
TLI1091_word.order.free	TLI	0.757819539211821	0.715389551990392	0.799909741094108	-0.0968779100975654	-0.231025498133877	0.0376670189685316	0.873205773982473	0.697484687466709	1.04789465180977	genetic contact: different area pairs only	includes 0	includes one
TLI1092	TLI	0.503519244541023	0.453146121891968	0.554583539787597	0.223705868710515	0.0189225572392502	0.436161110839396	1.44929401236226	1.00704281620306	1.87757392429278	genetic contact: different area pairs only	excludes 0	excludes one
TLI1093	TLI	0.757872153606136	0.711772265584476	0.807033547371934	-0.219506917312544	-0.511046373291692	0.0592104084648105	0.710765204838084	0.327744759888739	1.08090610105559	genetic contact: different area pairs only	includes 0	includes one
TLI1094	TLI	0.520739632532265	0.45809007303574	0.578026675137162	-0.208517814478334	-0.474165874338751	0.0327971251203286	0.601002134534496	0.103986178731345	1.06089357028149	genetic contact: different area pairs only	includes 0	includes one
TLI1096	TLI	0.748320028019457	0.704595583107842	0.795718336504773	0.146140327119191	0.0151259783430259	0.274491358376683	1.19662336530626	1.009280750929	1.37853964798423	genetic contact: different area pairs only	excludes 0	excludes one
TLI1097	TLI	0.891725823023696	0.860291099275136	0.922935606066751	-0.145825104483794	-0.283782517447837	-0.00654181075850047	0.83677582802981	0.68402046712522	0.993567416174791	genetic contact: different area pairs only	excludes 0	excludes one
TLI1098	TLI	0.749878816448713	0.706934752622794	0.793512477875984	0.182457806144571	0.112619206052974	0.253261423323841	1.24483443176911	1.14164738975644	1.34948950805131	genetic contact: different area pairs only	excludes 0	excludes one
TLI1099	TLI	0.48710146707222	0.437210047374166	0.537318945673013	0.0300586436165626	-0.118765384225029	0.179396036558311	1.06586031668505	0.768645101209637	1.38960318345835	genetic contact: different area pairs only	includes 0	includes one
TLI1100	TLI	0.832539411612706	0.793796870296015	0.869478613654223	0.115293723505807	0.0565230270848034	0.174651042558944	1.13936589952676	1.0646418211645	1.21648754737812	genetic contact: different area pairs only	excludes 0	excludes one
TLI1101	TLI	0.500954509864112	0.448558364518868	0.552934587854662	0.175885055738497	0.0172034294876584	0.354357702401331	1.35636567760855	1.00939351719108	1.712932933458	genetic contact: different area pairs only	excludes 0	excludes one
TLI1102	TLI	0.915495870017109	0.888020646199642	0.942758751502544	0.0608341415165267	0.0231093790227732	0.105097960233196	1.06678430581331	1.02343768872108	1.11697795145094	genetic contact: different area pairs only	excludes 0	excludes one
TLI1103	TLI	0.87764788810261	0.847447440554762	0.910045390398003	-0.111159703730494	-0.190342087076903	-0.0352623605383451	0.873775793829498	0.786565493984759	0.9600719854599	genetic contact: different area pairs only	excludes 0	excludes one
TLI1104	TLI	0.756800767497243	0.714552428336293	0.800444088668666	-0.00468740660978267	-0.0900547403364917	0.0805913706094014	0.995050786879459	0.882044305834333	1.10745408377044	genetic contact: different area pairs only	includes 0	includes one
TLI1105	TLI	0.507169464836708	0.458368795870363	0.558585547968531	-0.290205950096391	-0.481730646116634	-0.104568139698237	0.428939318458781	0.0591022567985938	0.768090109117549	genetic contact: different area pairs only	excludes 0	excludes one
TLI1106_left-leaning	TLI	0.575843260721631	0.526949657798011	0.624020858783583	0.0354655201477109	-0.131033373089806	0.211465933951679	1.06434619335206	0.758460148017205	1.35875135228763	genetic contact: different area pairs only	includes 0	includes one
TLI1106_not.predictable	TLI	0.871970117903547	0.839223651384806	0.904698319637776	0.0983648731787303	0.0495778719532215	0.147458213793922	1.11336639553669	1.05525910744127	1.17485000075815	genetic contact: different area pairs only	excludes 0	excludes one
TLI1106_right-leaning	TLI	0.427096939031786	0.381115088800825	0.475914204053325	0.0518876955075569	-0.120987807139202	0.228707786233473	1.12659758454619	0.70987133882665	1.54014432188362	genetic contact: different area pairs only	includes 0	includes one
TLI1106_unbounded	TLI	0.802323745971988	0.76449365552656	0.841122241663155	0.0661370937916166	-0.0360252588250259	0.174090580387412	1.08329849363303	0.950610907195158	1.21856864232087	genetic contact: different area pairs only	includes 0	includes one
TLI1107	TLI	0.827506409307864	0.790300365144846	0.865818906106451	0.118208170244067	0.055913935405649	0.186146541708146	1.14369577269189	1.06268771370376	1.23063977435224	genetic contact: different area pairs only	excludes 0	excludes one
TLI1109	TLI	0.632341637335321	0.578950369507069	0.68510378009078	-0.0116374745128888	-0.280357458026831	0.264955951501143	0.983209636928983	0.548055335297245	1.41804578924322	genetic contact: different area pairs only	includes 0	includes one
TLI1110	TLI	0.471204833472034	0.419810842409977	0.519689779107166	-0.00643638596687234	-0.229397375048064	0.212489817025105	0.989949313368697	0.499285024602247	1.44359723652267	genetic contact: different area pairs only	includes 0	includes one
TLI1111_dependent	TLI	0.721064443666156	0.676034989660866	0.765095805274136	0.0547513355042208	-0.124651109075537	0.243693277885514	1.07717443385639	0.820296268149054	1.33941970799016	genetic contact: different area pairs only	includes 0	includes one
TLI1111_head	TLI	0.965052810986489	0.948044494479057	0.982335174222311	0.0152474137104729	-0.0146014591396398	0.0506458200747093	1.01587701259613	0.983026069306462	1.05192257852814	genetic contact: different area pairs only	includes 0	includes one
TLI1111_null	TLI	0.669843951584213	0.622944537503528	0.717006569761856	0.0927254733340239	-0.0900238726963397	0.288704171703148	1.14022089474903	0.862737264582373	1.4444936094522	genetic contact: different area pairs only	includes 0	includes one
TLI1112_BarkAndSkin	TLI	0.87418101381743	0.842257920138795	0.908775121273613	-0.348255237063903	-0.524085597536504	-0.163386640969854	0.601863406052815	0.396763190422889	0.806389641271416	genetic contact: different area pairs only	excludes 0	excludes one
TLI1112_Neither	TLI	0.668009685627897	0.621997273871299	0.715577771670745	-0.173437894537972	-0.351435329802416	0.0124962378738254	0.741582128437937	0.47166513030514	1.01014978809009	genetic contact: different area pairs only	includes 0	includes one
TLI1112_TreeInBark	TLI	0.812944176561806	0.774623111312158	0.852879561365342	0.141420106743995	0.0776297752213159	0.209893345446327	1.17490820430174	1.09083655552496	1.26754490399828	genetic contact: different area pairs only	excludes 0	excludes one
TLI1113_alveolar.approximants	TLI	0.876315834809155	0.844600579416606	0.908593087063214	0.0481114777651446	0.000899312843042677	0.0988899508482671	1.05544035509174	0.997081187388838	1.11225328645993	genetic contact: different area pairs only	excludes 0	includes one
TLI1113_neither	TLI	0.833914079022348	0.797849831744	0.870675987809464	0.0329534180315287	-0.0301837569779363	0.0969693538674129	1.04030638898261	0.962352697737857	1.11782449866869	genetic contact: different area pairs only	includes 0	includes one
TLI1113_uvular.trills	TLI	0.975741762689756	0.963311106330512	0.989489860225977	-0.0284999097925739	-0.0593145966996316	0.00398517443883672	0.970860101547108	0.939460790715704	1.00420264479797	genetic contact: different area pairs only	includes 0	includes one
TLI1115	TLI	0.368379282553558	0.319910850028411	0.420727777468594	0.0325028392007805	-0.341327742936201	0.427992134299342	1.08921686911294	0.0433872465226876	2.10365974180099	genetic contact: different area pairs only	includes 0	includes one
TLI1116_M	TLI	0.55645451149564	0.50592031329059	0.60829249530626	-0.381422815262236	-0.517086277668476	-0.259614635755688	0.31532090825489	0.104607308394957	0.529760697716412	genetic contact: different area pairs only	excludes 0	excludes one
TLI1116_N	TLI	0.516895723748269	0.466734694062635	0.569896313044388	0.415794723859905	0.333547588613235	0.50741283516375	1.81125874675619	1.57892535272756	2.03855398826493	genetic contact: different area pairs only	excludes 0	excludes one
TLI1116_T	TLI	0.735359859456385	0.689809702537008	0.780814485380031	-0.542758565368392	-0.68316916302895	-0.417283361355232	0.262151421397122	0.0832393398332701	0.421687858559888	genetic contact: different area pairs only	excludes 0	excludes one
TLI1117	TLI	0.746301248730017	0.69700973676726	0.798807646541843	-0.0806201123380953	-0.324015087019823	0.188870375924868	0.892687419481291	0.556820859782531	1.2507820482058	genetic contact: different area pairs only	includes 0	includes one
TLI1118	TLI	0.967684570711808	0.950636545249422	0.986170014190716	0.0101306269726829	-0.0244789670201456	0.0476713246643392	1.01052974049755	0.9743512217898	1.05007242499842	genetic contact: different area pairs only	includes 0	includes one
GB020c	GBI	0.782651915726603	0.706344864834506	0.857963284415234	0.0632251265569831	-0.0263774363018739	0.148624256735042	1.08433766465213	0.966203402013097	1.20481587074261	genetic contact: same area pairs only	includes 0	includes one
GB021c	GBI	0.655423662585216	0.559285245573576	0.756299083329022	0.045011262982393	-0.0699661683964745	0.168742431552347	1.07724455524978	0.874152455041768	1.26146902698348	genetic contact: same area pairs only	includes 0	includes one
GB022c	GBI	0.571455036494106	0.470755835647808	0.683474821626388	0.0646242622220636	-0.0607996080606024	0.19471633731431	1.12720675084832	0.880592716269885	1.36483301209298	genetic contact: same area pairs only	includes 0	includes one
GB023c	GBI	0.618966421733966	0.521111027566548	0.721282984852049	0.00742114947372156	-0.115739064577502	0.132909662554868	1.02159628717082	0.81159943236846	1.22589613726313	genetic contact: same area pairs only	includes 0	includes one
GB024e	GBI	0.68647314987854	0.593745254306362	0.78792309735483	0.15698446029387	0.0597436097866256	0.260222976567863	1.23837336100359	1.06142485009303	1.41366799046706	genetic contact: same area pairs only	excludes 0	excludes one
GB026	GBI	0.851543989722083	0.792483569326473	0.915370371268786	-0.0382803160984886	-0.114314936142382	0.0374949898468248	0.956854317224632	0.864780850246713	1.0400304042428	genetic contact: same area pairs only	includes 0	includes one
GB027	GBI	0.59560740162668	0.495895373037792	0.696037347408382	0.0272918740797556	-0.0799966887890857	0.142801338554474	1.05715738811629	0.865557568041289	1.25926484945017	genetic contact: same area pairs only	includes 0	includes one
GB028	GBI	0.558416673246362	0.464333732110097	0.650801646974215	-0.0427436997492533	-0.147199157018152	0.0617867736063626	0.933595093675382	0.74885869442183	1.10601174208046	genetic contact: same area pairs only	includes 0	includes one
GB030	GBI	0.616965780711238	0.51570476860096	0.722510753613771	-0.158102097653803	-0.275522130393444	-0.0504364514843972	0.751663148832961	0.600425322418332	0.896524890439617	genetic contact: same area pairs only	excludes 0	excludes one
GB031	GBI	0.718860862785549	0.624631790418556	0.807093278001628	0.0504990540072493	-0.0551728566008254	0.145598758593355	1.07705286682674	0.924254827915957	1.2197014570674	genetic contact: same area pairs only	includes 0	includes one
GB035	GBI	0.62646123889496	0.531368753127452	0.730286133626267	-0.0850760239037175	-0.198673577525203	0.0296133901720363	0.872567252777038	0.694387356373557	1.03015485623608	genetic contact: same area pairs only	includes 0	includes one
GB036	GBI	0.772945121760882	0.697554749401366	0.85201354782927	0.116981831543503	0.0367113325523553	0.194844905419588	1.15577996020078	1.03836239489865	1.27154818642034	genetic contact: same area pairs only	excludes 0	excludes one
GB037	GBI	0.808809361640182	0.746374626255146	0.879147520209396	-0.0132719846282169	-0.0941552423571386	0.0631554244065466	0.986109356071197	0.887024370656005	1.08029439439596	genetic contact: same area pairs only	includes 0	includes one
GB038c	GBI	0.646697444800105	0.562686286626963	0.730088885257735	0.0888764648029779	-0.0431544041629233	0.232483974154863	1.14212778784526	0.917168368693356	1.37121718735651	genetic contact: same area pairs only	includes 0	includes one
GB039c	GBI	0.583629089448279	0.485936616442046	0.679110501856231	-0.0934210514442659	-0.205555316529877	0.0329261267283403	0.848260257916012	0.65535981722743	1.03119166443187	genetic contact: same area pairs only	includes 0	includes one
GB041c	GBI	0.675065026665021	0.587087551333343	0.763935523547929	-0.0232315601920423	-0.134390954344036	0.0776018191676637	0.971657785936165	0.815353121349607	1.12569133781713	genetic contact: same area pairs only	includes 0	includes one
GB046C	GBI	0.632741661073438	0.539474706072456	0.727279637455533	-0.0856999104132209	-0.201427012251651	0.0272693497837408	0.871410525553903	0.705022771740567	1.04337193983626	genetic contact: same area pairs only	includes 0	includes one
GB047	GBI	0.75478844983293	0.674786269246255	0.840679017224484	-0.0332569424351596	-0.135607497463956	0.0618783296584263	0.960400396332518	0.830232706915864	1.08835828900307	genetic contact: same area pairs only	includes 0	includes one
GB048	GBI	0.631781304775313	0.533493518446164	0.733762386077314	0.0908995030792048	-0.0220777815044796	0.201542236258446	1.15505929641703	0.95141611807101	1.35025205984959	genetic contact: same area pairs only	includes 0	includes one
GB049C	GBI	0.700591215202061	0.609022677177341	0.79053259689372	0.187814221461319	0.0936393664274042	0.28096717944514	1.27614223312804	1.1028745222234	1.43136299541559	genetic contact: same area pairs only	excludes 0	excludes one
GB051c	GBI	0.427920143296358	0.324667545446235	0.522378580026804	-0.150523336836426	-0.274710426557865	-0.0307406668648484	0.658283067840912	0.408723556494833	0.893695548643378	genetic contact: same area pairs only	excludes 0	excludes one
GB052c	GBI	0.667675671838887	0.582669788920227	0.757416328626655	-0.221220996808285	-0.357356110040846	-0.0897622920258833	0.6718421481191	0.481599054159083	0.84759087189694	genetic contact: same area pairs only	excludes 0	excludes one
GB053c	GBI	0.470474891032278	0.366683963891847	0.568024888642775	0.00329103890491118	-0.132574748677785	0.138522395847134	1.02197946592555	0.706879118621285	1.29702816774341	genetic contact: same area pairs only	includes 0	includes one
GB054c	GBI	0.722632730648059	0.636182214416593	0.803419326493515	0.0826637703766287	-0.0238927265747189	0.188602117146015	1.11923592628365	0.969620302712001	1.28653719135138	genetic contact: same area pairs only	includes 0	includes one
GB057c	GBI	0.89754194572983	0.850237012396846	0.945214678370807	-0.0296150731289483	-0.114134925732721	0.0576023270959266	0.967268385720436	0.871373447288715	1.06479463912554	genetic contact: same area pairs only	includes 0	includes one
GB058C	GBI	0.707992564751989	0.618698581716443	0.793806128258723	0.0378254914333753	-0.0733974267412937	0.148271339135012	1.05864434822493	0.89606453557299	1.2225786203934	genetic contact: same area pairs only	includes 0	includes one
GB059	GBI	0.64437258074045	0.550509459833716	0.73356379754213	0.0177920356862485	-0.0824379038584627	0.123728500003496	1.03551816796114	0.866537521834415	1.19797362502056	genetic contact: same area pairs only	includes 0	includes one
GB065e	GBI	0.525992119616989	0.438357693888403	0.61219876667587	0.0457843130957766	-0.0621800295422663	0.146460724155739	1.09826121858496	0.882767242400336	1.30633678935011	genetic contact: same area pairs only	includes 0	includes one
GB068	GBI	0.525494623831031	0.429608254681696	0.624134026020095	0.136278149941154	0.0305013838419779	0.24589893660877	1.27647832595796	1.02247936430873	1.5220915696082	genetic contact: same area pairs only	excludes 0	excludes one
GB069	GBI	0.644642086396571	0.555805215627694	0.729710351240328	0.010155510168349	-0.0858190483950851	0.113109725017017	1.02268768167744	0.868164806263589	1.1832908238218	genetic contact: same area pairs only	includes 0	includes one
GB074c	GBI	0.413790156196672	0.315288139080817	0.505587719950687	0.185665082170389	0.0796470933420856	0.297920686191334	1.47939681046187	1.12183090581999	1.84217608228556	genetic contact: same area pairs only	excludes 0	excludes one
GB075c	GBI	0.492302845118058	0.390481787621393	0.597155420847304	-0.024520306698561	-0.143734940805864	0.0870621061861917	0.966105960214617	0.73377160530904	1.18821927024982	genetic contact: same area pairs only	includes 0	includes one
GB081	GBI	0.706049209217225	0.61638118765537	0.794779530389852	0.123489948546213	0.0251138974999591	0.216151371117058	1.18217478563377	1.0201751083481	1.33240395079248	genetic contact: same area pairs only	excludes 0	excludes one
GB082cC	GBI	0.472983117158513	0.376703255845231	0.564586567769922	-0.0473304272236078	-0.160658743226564	0.0725125698752649	0.912686933490093	0.664618096485256	1.13566381130059	genetic contact: same area pairs only	includes 0	includes one
GB083c	GBI	0.813670189023232	0.743336288714819	0.886044783593348	0.0685177641981012	-0.00653234621136956	0.145599542287093	1.08724499635403	0.983501004052537	1.18413194762428	genetic contact: same area pairs only	includes 0	includes one
GB084c	GBI	0.507758936039531	0.402107043492707	0.609397629651646	0.0929767378260325	-0.0228528254069191	0.213534859604018	1.20194519054136	0.93024715048153	1.46429370749078	genetic contact: same area pairs only	includes 0	includes one
GB095C	GBI	0.729284714651909	0.643673772706595	0.820578405127926	0.0931603739447175	-0.00171679671712477	0.18915880478777	1.13411583558437	0.987611283793894	1.27869047305246	genetic contact: same area pairs only	includes 0	includes one
GB096C	GBI	0.672095201282972	0.585156700145625	0.758814470642123	0.0604317314561918	-0.0480412144222407	0.158539250045556	1.09669163739795	0.937392257759154	1.26638368328317	genetic contact: same area pairs only	includes 0	includes one
GB098C	GBI	0.676326139352157	0.585462364026338	0.765597607314375	-0.0524497099596757	-0.170102004452775	0.0536961322440009	0.928386327200228	0.76155719169961	1.08069912984189	genetic contact: same area pairs only	includes 0	includes one
GB099	GBI	0.783254724181514	0.710826179997152	0.859830531720559	0.0318792579739418	-0.0508520098137853	0.112789336645365	1.04419736240709	0.934191949984893	1.15098827784427	genetic contact: same area pairs only	includes 0	includes one
GB103	GBI	0.604755532889262	0.514116387916358	0.699970773387437	0.0513502413401881	-0.0480713410836433	0.159301240087564	1.09494990260708	0.902510888476454	1.27523316420293	genetic contact: same area pairs only	includes 0	includes one
GB104	GBI	0.739299633421442	0.652578619282485	0.826243499666795	0.0925094589451192	-0.00352323046702208	0.182452462371474	1.13120241784254	0.989019101123754	1.26854655478841	genetic contact: same area pairs only	includes 0	includes one
GB105	GBI	0.597189008828253	0.499636485991799	0.70290634601213	0.0854411051843434	-0.0304231925453453	0.195872780854445	1.15574125612758	0.941789208817642	1.36433465294691	genetic contact: same area pairs only	includes 0	includes one
GB107C	GBI	0.607323847091683	0.500678194214498	0.700616535079547	-0.110363225688683	-0.231270129406313	0.00164897787683194	0.826398867306173	0.650070156673217	0.992437010491999	genetic contact: same area pairs only	includes 0	excludes one
GB108	GBI	0.637664259097846	0.54996705931232	0.730977941264879	-0.0411829486167358	-0.143717623556964	0.0663732121272679	0.942373757580299	0.79082129323951	1.10978863402705	genetic contact: same area pairs only	includes 0	includes one
GB109C	GBI	0.674161532412018	0.584395917667798	0.763335066423422	-0.0661571078568403	-0.177261099575406	0.0479143597331115	0.907416861061314	0.743337314859525	1.06482399964139	genetic contact: same area pairs only	includes 0	includes one
GB110cC	GBI	0.694594550228323	0.60530454268113	0.788911502105519	-0.243180581631794	-0.365809804831816	-0.130792547984951	0.65375166178541	0.513015204534845	0.797555644285295	genetic contact: same area pairs only	excludes 0	excludes one
GB111C	GBI	0.532691700593553	0.435673284174776	0.642227608772189	-0.0185060773687568	-0.13290848377703	0.0996312944230562	0.979148839373686	0.758715294784965	1.1904203163893	genetic contact: same area pairs only	includes 0	includes one
GB113	GBI	0.604607046422065	0.517165688129377	0.696795276450896	-0.0695092977463178	-0.172398241581675	0.0385755171080172	0.892513298970583	0.721572291832848	1.04795017459963	genetic contact: same area pairs only	includes 0	includes one
GB116	GBI	0.882692199219481	0.830786070805781	0.937441134453982	0.0386794038828274	-0.0218109092318676	0.0928635999702181	1.04527994446633	0.974899543002984	1.10988850821769	genetic contact: same area pairs only	includes 0	includes one
GB117	GBI	0.59415621569381	0.498155515525264	0.689237686292765	0.115678902575159	0.00426507658794617	0.213445238881781	1.20662350143588	1.00425225924588	1.41777951416312	genetic contact: same area pairs only	excludes 0	excludes one
GB118	GBI	0.503010300811633	0.40311169920925	0.60979594787614	0.200289391774192	0.0841735615361526	0.31380190953159	1.42198068527425	1.10799370492222	1.72350002603846	genetic contact: same area pairs only	excludes 0	excludes one
GB122	GBI	0.641948930393714	0.551106648447677	0.739468618101157	-0.0392366122567392	-0.155920229670946	0.0601970829270911	0.946663382987976	0.784354747879297	1.10791241666755	genetic contact: same area pairs only	includes 0	includes one
GB123	GBI	0.468697849612763	0.36560101501968	0.571740959458305	0.22508327364899	0.100618912567278	0.342117656584057	1.50793423867864	1.14579549101925	1.84437064659119	genetic contact: same area pairs only	excludes 0	excludes one
GB124	GBI	0.770093907052505	0.700185642459596	0.848921779003103	0.0457004659312182	-0.0412304629702531	0.129103648248437	1.0631154153484	0.94743295026483	1.17932908623631	genetic contact: same area pairs only	includes 0	includes one
GB126	GBI	0.5932614147624	0.49809302846107	0.692749246134593	-0.124845527814018	-0.239522916996807	-0.0126758272738421	0.797471479197515	0.628360270159124	0.959443385815671	genetic contact: same area pairs only	excludes 0	excludes one
GB127	GBI	0.642414411377907	0.553067739397285	0.738824202991339	-0.0169997928259974	-0.134182515131403	0.0925567926226571	0.980959596980556	0.798859366893972	1.14961430784426	genetic contact: same area pairs only	includes 0	includes one
GB129	GBI	0.946276220634339	0.913488325558586	0.978278426147419	0.0339568128729631	0.00292365222104907	0.0643787466370646	1.03637703874928	1.00225605013118	1.06957474882569	genetic contact: same area pairs only	excludes 0	excludes one
GB130e	GBI	0.80993774374734	0.739033427456806	0.87476552291739	0.073123341125103	-0.00149695068284206	0.144985221971521	1.09324060244173	0.992256832931338	1.1875706573511	genetic contact: same area pairs only	includes 0	includes one
GB131	GBI	0.764859504974498	0.693408232782021	0.846210777123698	0.072219375300565	-0.0098951425560696	0.153649383136141	1.09859024214795	0.98659801206659	1.21734544499523	genetic contact: same area pairs only	includes 0	includes one
GB132	GBI	0.420794132893961	0.322110832347258	0.5214942585983	0.139669391316694	0.029459771816394	0.248492927179654	1.36135046525199	1.01272928514136	1.68287118019494	genetic contact: same area pairs only	excludes 0	excludes one
GB133C	GBI	0.677217554672205	0.590494285765505	0.760586132585296	-0.0433171953897734	-0.184378783087384	0.111682803448755	0.939712987341948	0.721602314298112	1.16085712877638	genetic contact: same area pairs only	includes 0	includes one
GB134	GBI	0.8838199145533	0.834822630410056	0.935722270432645	0.058413473949015	0.00532509571418471	0.108824666235148	1.06734896239519	1.00445637153204	1.12783865043932	genetic contact: same area pairs only	excludes 0	excludes one
GB135	GBI	0.815534394406201	0.753452940397767	0.890575332473448	0.0983487414579268	0.0288064989150182	0.170347344299555	1.12353738470212	1.02620569932921	1.21816315792613	genetic contact: same area pairs only	excludes 0	excludes one
GB136	GBI	0.64206685944986	0.54496373652774	0.744518542442422	-0.0311004667705722	-0.137069083981811	0.0843637624111101	0.960408767261708	0.779229937642558	1.11885963925429	genetic contact: same area pairs only	includes 0	includes one
GB137	GBI	0.551788250493694	0.449600954880524	0.651985889864797	0.0307860737324248	-0.0810911961835676	0.141726198071777	1.06993928206326	0.85493669678927	1.28052781480542	genetic contact: same area pairs only	includes 0	includes one
GB138	GBI	0.409424906230681	0.313433648156322	0.496994241597398	0.0642660386367699	-0.0399914614604778	0.16812175015584	1.17958813262412	0.894632885991861	1.47481887846269	genetic contact: same area pairs only	includes 0	includes one
GB139	GBI	0.675967084145761	0.591580060825994	0.757514055152106	-0.045585684153382	-0.141354254799534	0.0524585947161468	0.937969147196946	0.790388824838346	1.06465394094574	genetic contact: same area pairs only	includes 0	includes one
GB140	GBI	0.442177129189283	0.348276574837788	0.53497092019912	0.054937819754414	-0.0574541447468229	0.164466686382097	1.1436825619643	0.856292327677921	1.41036988761351	genetic contact: same area pairs only	includes 0	includes one
GB146	GBI	0.55629710185932	0.46057297374773	0.660371982768823	0.102731191694716	-0.0138144658305177	0.22362088378323	1.19940484061642	0.946990009654461	1.43208936084556	genetic contact: same area pairs only	includes 0	includes one
GB147c	GBI	0.647993031534019	0.562684709292453	0.734117537191192	0.0940552174043634	-0.011618993740396	0.199765180937027	1.15234037651594	0.970105603375081	1.32768827149041	genetic contact: same area pairs only	includes 0	includes one
GB149C	GBI	0.888128960947151	0.83575560668324	0.942432312806437	0.00743003042773784	-0.0565040960071632	0.0692554887749215	1.00961420670048	0.935489114077193	1.07991871184767	genetic contact: same area pairs only	includes 0	includes one
GB150	GBI	0.628163561221843	0.546264450820351	0.714471258956997	0.0923900797546302	-0.00696173095465102	0.190097301328182	1.15465018308602	0.977181871845984	1.3242542516786	genetic contact: same area pairs only	includes 0	includes one
GB151	GBI	0.766209736437187	0.687372955022682	0.846501973224469	0.103553548550543	0.0184030454800533	0.187882018965849	1.13983067714618	1.01008216121551	1.2563464069813	genetic contact: same area pairs only	excludes 0	excludes one
GB152	GBI	0.527080937873358	0.428952344115396	0.61932394891287	0.0767449712910852	-0.0369182597306025	0.185255544508888	1.16018354823037	0.922772809862758	1.39450070852987	genetic contact: same area pairs only	includes 0	includes one
GB155C	GBI	0.773812372635229	0.69601265694329	0.856832956640456	0.0340903998394407	-0.0651904651731379	0.122891637570067	1.04789964211135	0.919493325911467	1.17216367815432	genetic contact: same area pairs only	includes 0	includes one
GB156	GBI	0.906019740016956	0.860995346505715	0.956299239766656	0.04006180606417	-0.0116448766477092	0.0863351222944762	1.04536836526312	0.987182584640954	1.09962493114383	genetic contact: same area pairs only	includes 0	includes one
GB158	GBI	0.663567833370694	0.568857308581758	0.749632608070183	0.16024372260772	0.0632725522881659	0.257138741711794	1.25044567486562	1.07033550049133	1.42469357536961	genetic contact: same area pairs only	excludes 0	excludes one
GB159	GBI	0.41136302870868	0.318751617638682	0.508920604022345	0.100193454362899	-0.0117433815482428	0.208567627841818	1.26922138696149	0.931384695581692	1.57009729397245	genetic contact: same area pairs only	includes 0	includes one
GB167	GBI	0.891735884347788	0.834727992260889	0.944024808304429	0.0162615728664147	-0.0448748599881722	0.0771798477163921	1.01954686585597	0.950649454646064	1.09114168636289	genetic contact: same area pairs only	includes 0	includes one
GB177	GBI	0.87035243176687	0.807516789121021	0.935859729520667	0.052018671615417	-0.0118523059288568	0.118200037285171	1.06182092815169	0.986549571448485	1.14588629213323	genetic contact: same area pairs only	includes 0	includes one
GB192c	GBI	0.719558363892494	0.63959959817697	0.807529082222422	0.00350140610067584	-0.139961883898488	0.155583770629773	1.00760792373182	0.799854458194809	1.21922485539023	genetic contact: same area pairs only	includes 0	includes one
GB196C	GBI	0.454644081366292	0.361561910554701	0.539443569476343	0.129269064672487	-0.0574727162657938	0.319621364676919	1.29392700752073	0.844144415402427	1.72389652161405	genetic contact: same area pairs only	includes 0	includes one
GB197C	GBI	0.89008950569581	0.840321593692803	0.942247940205156	-0.0126187706183682	-0.100182388323099	0.0816248355797646	0.986015840621614	0.8844018353866	1.09249053845395	genetic contact: same area pairs only	includes 0	includes one
GB198c	GBI	0.496873329491638	0.408008223979676	0.587597397162694	0.0373081937384082	-0.126303007105038	0.200370543345688	1.08380782781447	0.726990335158713	1.40762948707886	genetic contact: same area pairs only	includes 0	includes one
GB203e	GBI	0.72328600378146	0.633785130435646	0.814436884631314	0.167433617695313	0.0735339208714916	0.264003545986256	1.23846070451054	1.08311792379577	1.39965627021361	genetic contact: same area pairs only	excludes 0	excludes one
GB204	GBI	0.566225882307462	0.460655123955566	0.675483361622065	0.0667019277772055	-0.0644888153981595	0.195972551662259	1.13270841053866	0.872111125900607	1.37482861325822	genetic contact: same area pairs only	includes 0	includes one
GB250	GBI	0.522583604148197	0.41704296543514	0.620844179315915	-0.0260069424534868	-0.149390621489506	0.0987958393126778	0.963481051187863	0.720118337386858	1.1897549259027	genetic contact: same area pairs only	includes 0	includes one
GB251m	GBI	0.514062592555924	0.405781624417797	0.614431729511417	0.0807928682146499	-0.0486912194818171	0.201203264656601	1.17451450662984	0.890649097759546	1.42579718821934	genetic contact: same area pairs only	includes 0	includes one
GB252c	GBI	0.588133604583211	0.499358477218051	0.683814843090191	0.0783080150288846	-0.0568185097392461	0.213703499990457	1.14190296904414	0.912702781226911	1.40735787022035	genetic contact: same area pairs only	includes 0	includes one
GB253c	GBI	0.58045958530456	0.48909275185579	0.662170083771692	-0.0859306428183624	-0.233946574288421	0.049930536913059	0.857381396911761	0.62463441352688	1.10091422144547	genetic contact: same area pairs only	includes 0	includes one
GB254c	GBI	0.525918824326198	0.42808943734571	0.61843194853528	0.0574185025432013	-0.0783995732234044	0.200468104310489	1.12088691027898	0.835543481904182	1.39859508604587	genetic contact: same area pairs only	includes 0	includes one
GB256	GBI	0.767733746923607	0.689357326254051	0.849396027288497	0.0137766644181552	-0.0806067257789423	0.110710582906679	1.0218847725974	0.897538888737148	1.15274415140727	genetic contact: same area pairs only	includes 0	includes one
GB257	GBI	0.443439389631522	0.339029196083689	0.550204673822619	0.00084242386481397	-0.12682195206705	0.130477527215558	1.02228360860294	0.719583651558522	1.3130526955956	genetic contact: same area pairs only	includes 0	includes one
GB260	GBI	0.873357371971275	0.816183306213773	0.932938065378735	-0.0858274601059912	-0.166002580459877	-0.00685269280751122	0.903051262070605	0.809364273428385	0.985073418776288	genetic contact: same area pairs only	excludes 0	excludes one
GB262c	GBI	0.658687093596899	0.564275594341033	0.758146404302275	-0.230579550025117	-0.372238556961263	-0.101980764705539	0.653838739635535	0.473937643525149	0.838944282891165	genetic contact: same area pairs only	excludes 0	excludes one
GB263c	GBI	0.66107487064914	0.575889544123713	0.749875389777266	-0.0267542457785374	-0.152075821553477	0.0967319957994539	0.964295214934192	0.768467816848701	1.14682263958868	genetic contact: same area pairs only	includes 0	includes one
GB264c	GBI	0.707474174020415	0.626477818384734	0.785225911320357	-0.164032686109918	-0.29491584408929	-0.0361909253694032	0.770569977252827	0.591713250028855	0.941171200051133	genetic contact: same area pairs only	excludes 0	excludes one
GB265	GBI	0.767904951676169	0.697081904299846	0.844021220565776	0.103453180877542	0.0191746370952748	0.182173845518496	1.1383402360869	1.01587776808966	1.24999607094341	genetic contact: same area pairs only	excludes 0	excludes one
GB273	GBI	0.556474122269897	0.466398122570464	0.649790841397787	0.0662893908301825	-0.0514377058247932	0.18018900111904	1.13008212674766	0.906326824136018	1.35939163992401	genetic contact: same area pairs only	includes 0	includes one
GB286c	GBI	0.879844721149496	0.823741606715776	0.944471242967068	0.00367934330934432	-0.0936618772197553	0.0984619410555294	1.00442099249164	0.890784958663467	1.11575860465951	genetic contact: same area pairs only	includes 0	includes one
GB291c	GBI	0.788047084512833	0.700004433804893	0.873222197296897	-0.0307233642675393	-0.191948654597776	0.125229731872464	0.961184788884637	0.755994752036749	1.16742598304655	genetic contact: same area pairs only	includes 0	includes one
GB296	GBI	0.651959037987492	0.565021645350521	0.744590318646492	-0.1908996631169	-0.323955881255361	-0.0497039036746656	0.710912055323753	0.526772757394548	0.916378922208224	genetic contact: same area pairs only	excludes 0	excludes one
GB297	GBI	0.851843848419154	0.793333892742293	0.916194014843375	0.0804645089883419	0.0147188782226129	0.143959810300084	1.09658105790471	1.01208140224887	1.17646440940788	genetic contact: same area pairs only	excludes 0	excludes one
GB298	GBI	0.765959266970426	0.687682843159303	0.844704331560058	0.0409679630821456	-0.0515282662021675	0.129635999121864	1.05755177350788	0.932406420239566	1.17928366020781	genetic contact: same area pairs only	includes 0	includes one
GB299	GBI	0.569328178253866	0.472571847280563	0.673444620609685	-0.0589832845469512	-0.180916649583391	0.0607187083410026	0.906835398968051	0.702815092492932	1.10239193346504	genetic contact: same area pairs only	includes 0	includes one
GB300	GBI	0.736180780488666	0.653884368844597	0.819700330447404	-0.0856121818694081	-0.193885139211628	0.0254495715531481	0.887695523528721	0.747957547796625	1.03035953906698	genetic contact: same area pairs only	includes 0	includes one
GB301	GBI	0.699747167249272	0.613985256262764	0.791343224020687	-0.056965492217126	-0.180009162863101	0.0582809727660664	0.92378983562782	0.75480372865647	1.08759160001917	genetic contact: same area pairs only	includes 0	includes one
GB302c	GBI	0.551304488048622	0.472518506762554	0.640035552643057	-0.121198379892063	-0.236719464090775	-0.00382892143623725	0.786008357770281	0.586538888353725	0.979214284509084	genetic contact: same area pairs only	excludes 0	excludes one
GB304c	GBI	0.602216134821767	0.512888393777102	0.696678653050205	0.00390770102992896	-0.116397828903054	0.1309206220007	1.01450017592557	0.807935293328897	1.22598339563176	genetic contact: same area pairs only	includes 0	includes one
GB309c	GBI	0.522444362875373	0.416792097818466	0.634379612294156	0.1084787358127	-0.0221772053157161	0.239678577549841	1.22615843642218	0.930889699345822	1.50894478171247	genetic contact: same area pairs only	includes 0	includes one
GB313	GBI	0.54491845454271	0.441408476711181	0.64415477429704	0.0406558901292827	-0.0786141994482121	0.154796776585727	1.08844475585766	0.855971588655141	1.31523953565871	genetic contact: same area pairs only	includes 0	includes one
GB321c	GBI	0.610781791495601	0.5198335360952	0.712214940376487	0.0258277166484091	-0.129540451722796	0.176946847548642	1.04841980078203	0.791148527484951	1.31007703849825	genetic contact: same area pairs only	includes 0	includes one
GB322c	GBI	0.52653684766939	0.442624136332416	0.604536466936237	0.00549991363960534	-0.165235886554014	0.182910609014376	1.01569676733223	0.679567898092364	1.35202181016263	genetic contact: same area pairs only	includes 0	includes one
GB323c	GBI	0.857240141106131	0.800155749298258	0.918102123297022	-0.00952115021899575	-0.111055932682028	0.0951124078684431	0.989546022603714	0.866966511275223	1.11178646876161	genetic contact: same area pairs only	includes 0	includes one
GB324	GBI	0.775434177025893	0.703663780402666	0.858123331844328	0.0112917639791157	-0.0790258497116239	0.103280287473502	1.01804556424502	0.899106893068622	1.13878696248968	genetic contact: same area pairs only	includes 0	includes one
GB325	GBI	0.621007540203047	0.532596503171389	0.712834139331578	-0.125593802451832	-0.246669564059999	-0.00025818437112135	0.80342504654392	0.62683397031375	0.994141501953538	genetic contact: same area pairs only	excludes 0	excludes one
GB326	GBI	0.558881482839698	0.464079298302709	0.656494061698414	0.0864464579446055	-0.0271167684575903	0.199492000079213	1.16752700673472	0.944104402254126	1.39792593383585	genetic contact: same area pairs only	includes 0	includes one
GB327	GBI	0.646485150485429	0.554740950895745	0.738843563768686	0.123915619749725	0.0223988412229016	0.228887304695787	1.20072290513282	1.00901944359748	1.37531325123094	genetic contact: same area pairs only	excludes 0	excludes one
GB329c	GBI	0.544771773592207	0.435053504496332	0.652731071692864	0.0694551981310168	-0.125578611411939	0.269798928589432	1.1343485873379	0.7532905714651	1.51392311294176	genetic contact: same area pairs only	includes 0	includes one
GB330c	GBI	0.565134228809793	0.466828115498825	0.667990626166007	0.0635486039596008	-0.132161436371983	0.242737261993525	1.11735016811016	0.761313134052824	1.45320054535291	genetic contact: same area pairs only	includes 0	includes one
GB331C	GBI	0.789319131244184	0.711164544751745	0.867614293305585	0.0461409237250677	-0.0579975467838466	0.133784047828551	1.06188591328901	0.926926289252547	1.18056672110718	genetic contact: same area pairs only	includes 0	includes one
GB332EON_body-part.tallying.system	GBI	0.936547672122671	0.902861783961337	0.974666672395275	0.0371362701543321	0.0030782271611105	0.0701044788946662	1.04017821570697	1.0017656436245	1.07591678581451	genetic contact: same area pairs only	excludes 0	excludes one
GB332EON_decimal.system	GBI	0.692984929372825	0.602137081070077	0.778627789570751	0.0398011394278686	-0.0676475721604933	0.144368659122871	1.06376055364461	0.902066863843682	1.22416099090161	genetic contact: same area pairs only	includes 0	includes one
GB332EON_neither	GBI	0.750811484026402	0.671788696124818	0.833586832645534	-0.0109410474952265	-0.105806545902996	0.0912938151995772	0.989317829037769	0.862540912825565	1.12682493950471	genetic contact: same area pairs only	includes 0	includes one
GB334	GBI	0.699045279505152	0.616655651401806	0.789062169213573	0.08978630019213	-0.00859892889792468	0.189267089550572	1.13488498320766	0.97680158105855	1.29171984123564	genetic contact: same area pairs only	includes 0	includes one
GB335	GBI	0.769815832703375	0.693401468632841	0.841652415112396	0.118468097124111	0.0338778975287659	0.195018916925502	1.15780025210929	1.03161874211511	1.2675760930885	genetic contact: same area pairs only	excludes 0	excludes one
GB401	GBI	0.626973444168267	0.527000499162539	0.725857110078842	-0.224243999272747	-0.377930725777107	-0.0686593489855754	0.645259697202875	0.424123389527754	0.888082906839508	genetic contact: same area pairs only	excludes 0	excludes one
GB402	GBI	0.861281124571783	0.801763750881595	0.923518659938043	-0.0203280627805739	-0.102381440545621	0.0598060569314973	0.977806618358061	0.884747506722348	1.07417274356496	genetic contact: same area pairs only	includes 0	includes one
GB403	GBI	0.615868699102358	0.517623906220634	0.709461515870664	-0.268267964553957	-0.39382766474239	-0.149566909421496	0.568684299828593	0.410696511310414	0.734236439898701	genetic contact: same area pairs only	excludes 0	excludes one
GB408	GBI	0.54753194930674	0.441872740115822	0.642501904880294	0.113786610661083	-0.0140390345447035	0.225855893797048	1.22313632115003	0.948856747704611	1.4523859382578	genetic contact: same area pairs only	includes 0	includes one
GB409	GBI	0.721924771275584	0.631619055641073	0.824536757562669	0.146991619912193	0.0437295180896009	0.243340495907779	1.21171971127372	1.05008643783037	1.37588566402126	genetic contact: same area pairs only	excludes 0	excludes one
GB410	GBI	0.612008876338959	0.506734484789367	0.718470770448365	-0.0288745173039293	-0.151114315451818	0.0950775901892634	0.962754247041857	0.761106225159485	1.15925319162086	genetic contact: same area pairs only	includes 0	includes one
GB415	GBI	0.574013078441192	0.464624350293397	0.677875619240261	0.062782880469164	-0.0602744440710218	0.187576868820364	1.12352246388701	0.874419572528281	1.34699399772265	genetic contact: same area pairs only	includes 0	includes one
GB421c	GBI	0.594556809034099	0.493550670126305	0.70102701979227	0.232985477942096	0.107889519297144	0.355990987024431	1.40666109969591	1.14470715774321	1.67476866967064	genetic contact: same area pairs only	excludes 0	excludes one
GB422c	GBI	0.624767077298248	0.530248459996948	0.720002264503549	0.185652870475581	0.0626624924754725	0.303828537622061	1.30697390043263	1.08249055133881	1.53788205759706	genetic contact: same area pairs only	excludes 0	excludes one
GB430c	GBI	0.799986022857083	0.73318566633748	0.870771431916044	0.10139171253826	0.0224791671045035	0.184999687259531	1.12920726650629	1.01710604284141	1.23721216796389	genetic contact: same area pairs only	excludes 0	excludes one
GB431c	GBI	0.576243741605518	0.466331475283385	0.687062628036502	0.0278840188556345	-0.11288821039198	0.163618058156531	1.06090014418577	0.795398453772323	1.29373488200097	genetic contact: same area pairs only	includes 0	includes one
GB432c	GBI	0.816659135499142	0.752213970714174	0.88636782321998	0.0902891202795358	0.0101311303276554	0.170643312026179	1.11285141550651	1.01227854159775	1.22448021064723	genetic contact: same area pairs only	excludes 0	excludes one
GB433c	GBI	0.534635989836978	0.429555180588526	0.635512223638	0.0785357400915602	-0.0606753777268483	0.211245602036616	1.16223927453553	0.871299753632342	1.42622958356097	genetic contact: same area pairs only	includes 0	includes one
GB480m	GBI	0.606845807111027	0.511056572791815	0.703622432057609	0.0406888046034763	-0.068660463435419	0.141905162129461	1.07742254199206	0.891490839102531	1.25996780720625	genetic contact: same area pairs only	includes 0	includes one
GB500drm	GBI	0.503967100244796	0.398773369070324	0.604639934240093	0.168626162516525	0.0471121623540509	0.278855551959494	1.35730168116465	1.04558501067221	1.63171316970688	genetic contact: same area pairs only	excludes 0	excludes one
GB501drm	GBI	0.417956587252876	0.310064017854243	0.52437637147131	-0.0209785969358624	-0.146896235255816	0.109527459320531	0.97118522189674	0.650602571594991	1.25672050873642	genetic contact: same area pairs only	includes 0	includes one
GB510m	GBI	0.464266515541385	0.358677520704054	0.563814085176319	0.0694785388362949	-0.0679958990189493	0.200647541363942	1.16907553804061	0.839490739649481	1.47181882361696	genetic contact: same area pairs only	includes 0	includes one
GB522C	GBI	0.694396861695712	0.605328511227957	0.785074218028487	-0.142388478644095	-0.265410595674914	-0.00959998768148529	0.799179862832467	0.628038190155639	0.973598653358016	genetic contact: same area pairs only	excludes 0	excludes one
GB549drmc	GBI	0.84278335460806	0.780076526495522	0.910945695366033	0.0205066522863373	-0.0540374469700027	0.0989189732409618	1.02651308934459	0.929356808056645	1.11494050284661	genetic contact: same area pairs only	includes 0	includes one
GB550m	GBI	0.519330906232896	0.426629477771288	0.613155361646843	0.207673381035761	0.107740240540716	0.313441934858547	1.41748673346207	1.14990898610877	1.67796818909684	genetic contact: same area pairs only	excludes 0	excludes one
GB551mC	GBI	0.416693338477421	0.30705246820153	0.52123840259195	-0.0173069980305066	-0.133008018233902	0.104618772980584	0.982691289027589	0.685459493128072	1.25128642390268	genetic contact: same area pairs only	includes 0	includes one
GB552m	GBI	0.566579189174338	0.467829189009368	0.66378677224207	0.14548582623861	0.0416268197860535	0.251891787038262	1.27120145193744	1.04872412595209	1.50614341364487	genetic contact: same area pairs only	excludes 0	excludes one
GB553drmcC	GBI	0.675480714381205	0.587735266358948	0.769700771328318	0.0733539341819569	-0.035585070957175	0.185014519211812	1.11590368392697	0.927767058326931	1.2808119157025	genetic contact: same area pairs only	includes 0	includes one
GB555m	GBI	0.619485487815873	0.520787391019328	0.720266121708768	0.244842300106275	0.144746560602298	0.348509583476534	1.40919112142275	1.18044457899888	1.6304350916305	genetic contact: same area pairs only	excludes 0	excludes one
GB556EO	GBI	0.883978689192909	0.823450565012004	0.95186246211777	0.0166225166232516	-0.0589874850970467	0.105057002445908	1.01946141618722	0.931130681178334	1.12407318848223	genetic contact: same area pairs only	includes 0	includes one
GB556m	GBI	0.767688475883965	0.691521891979931	0.84649064636724	0.0521163964745423	-0.0420286096403686	0.136911362309142	1.07172239818223	0.948969522043791	1.19392534355797	genetic contact: same area pairs only	includes 0	includes one
GB557drm	GBI	0.710653499923231	0.620142026871586	0.795165149392444	0.182770153841718	0.0965593432003995	0.275503832188649	1.26474048213198	1.10962117281208	1.42234909553149	genetic contact: same area pairs only	excludes 0	excludes one
GB558drm	GBI	0.860379422151352	0.797923012311178	0.926557229228349	0.0211801048670174	-0.0479452890172832	0.0939268559625493	1.02664831881277	0.940499396901285	1.10933350390936	genetic contact: same area pairs only	includes 0	includes one
GB559drm	GBI	0.831762608866529	0.765202842571866	0.895254752871262	-0.0275333068907866	-0.10902425533891	0.0475917289728119	0.96900326000341	0.873782799704187	1.06024724779633	genetic contact: same area pairs only	includes 0	includes one
GB560drmcC	GBI	0.827932341433015	0.762257615386307	0.891935798984148	0.0113831706217268	-0.0866883754542868	0.111124423327248	1.01509186713205	0.894039597764536	1.13851323054341	genetic contact: same area pairs only	includes 0	includes one
GB561drmc	GBI	0.725503214849399	0.644692516069496	0.806754970698652	-0.109805207233196	-0.218742077918581	-0.00877882664814134	0.852262046420601	0.711988729893475	0.982721254053991	genetic contact: same area pairs only	excludes 0	excludes one
GB563m	GBI	0.812736591713315	0.747388231342191	0.886874623320897	0.0649115233209009	-0.00902783561177445	0.137622366692089	1.08298759681068	0.983521335108822	1.17663384566615	genetic contact: same area pairs only	includes 0	includes one
GB567drm	GBI	0.659175098408062	0.566106654375348	0.765977196282604	-0.0771162961123837	-0.194631390541799	0.0355761187140557	0.890554383856386	0.717923411053733	1.04467145569158	genetic contact: same area pairs only	includes 0	includes one
GB568drm	GBI	0.597609436493533	0.500571765399173	0.700143408472851	-0.0168725013572384	-0.136345154974744	0.0928368531232449	0.981691628784437	0.779994904832817	1.15913506261131	genetic contact: same area pairs only	includes 0	includes one
GB569drmcC	GBI	0.549884549125791	0.450990865015974	0.644204970753361	0.0380937571083722	-0.126590107142709	0.207366051711876	1.07691261347413	0.752195139574594	1.38444024373677	genetic contact: same area pairs only	includes 0	includes one
GB590mC	GBI	0.518763749267869	0.421628007007752	0.610094657798639	0.161700108234355	0.0465231990559638	0.287639915618607	1.32735415187131	1.05203150602121	1.60940735318663	genetic contact: same area pairs only	excludes 0	excludes one
GB591mC	GBI	0.656332967531004	0.571267626208743	0.748452973840818	-0.014261765023748	-0.136685269766879	0.103208580281505	0.984259583770011	0.795670756744356	1.16222205372052	genetic contact: same area pairs only	includes 0	includes one
GB595m	GBI	0.65681037286576	0.56487676889081	0.749800969465966	0.025393875977106	-0.0911126301722944	0.134812490624887	1.04601425442911	0.865595902668339	1.22059684743245	genetic contact: same area pairs only	includes 0	includes one
GB606m	GBI	0.659357764027307	0.553647173914601	0.755925581515514	0.0620106568939513	-0.0601730086183673	0.174533702578568	1.10356925138555	0.900049079754487	1.28354934031935	genetic contact: same area pairs only	includes 0	includes one
GB620drmc	GBI	0.792136570129169	0.720482235594481	0.862031014487613	0.097658620290143	0.0229790516657046	0.170660510091436	1.12667073150172	1.01955459755295	1.22508281960438	genetic contact: same area pairs only	excludes 0	excludes one
GB621drmc	GBI	0.817642026914619	0.75243053568071	0.887271798897352	-0.050652580421012	-0.13433751459191	0.0286732956681918	0.940469129047053	0.840994482945815	1.03476901686339	genetic contact: same area pairs only	includes 0	includes one
GB622drmc	GBI	0.503861225573562	0.399114131357477	0.604167236440619	0.204982330245363	0.0966994844528207	0.322329023998939	1.42966065834784	1.12364824419522	1.72762952239234	genetic contact: same area pairs only	excludes 0	excludes one
GB623drmc	GBI	0.641355303636069	0.546434472575592	0.737271168664004	0.0166341240448486	-0.093171435413271	0.12421886473166	1.03476173746481	0.853748445071118	1.20404055789417	genetic contact: same area pairs only	includes 0	includes one
GB624drmc	GBI	0.615283340090252	0.525631447246256	0.705876046963735	-0.0507238092564901	-0.159291592763399	0.0531931707349945	0.925092323366108	0.762982564742779	1.09379174981644	genetic contact: same area pairs only	includes 0	includes one
GB625mC	GBI	0.736615701786241	0.660040308752351	0.82060506104949	0.0894548084918935	0.00239714525268586	0.179004185847799	1.12650410813986	0.985708123031523	1.24957832580319	genetic contact: same area pairs only	excludes 0	includes one
GB701drm	GBI	0.623280027384957	0.524016613096524	0.722344245969803	0.169952253063415	0.0590495971446829	0.279890404536738	1.28468854980141	1.05971927719779	1.48931131245122	genetic contact: same area pairs only	excludes 0	excludes one
GB702drmC	GBI	0.508896950755248	0.427179070550041	0.603598591110023	-0.10856431575382	-0.233758621055039	0.0191423014819094	0.794548989790232	0.56203892210683	1.02867506459464	genetic contact: same area pairs only	includes 0	includes one
GB703drmc	GBI	0.562350591920166	0.458522923041085	0.661977383405449	0.0297917812681763	-0.143537991719409	0.223080749020806	1.06029141180258	0.712763772990657	1.38392750345088	genetic contact: same area pairs only	includes 0	includes one
GB704drm	GBI	0.605368084527064	0.50999478630769	0.694428056779509	0.174694837463658	0.0638955359234596	0.282166134842876	1.29978593293788	1.07371511424676	1.51183750251641	genetic contact: same area pairs only	excludes 0	excludes one
GB777drm	GBI	0.820709385680996	0.756455805346882	0.892834287091488	-0.00757094286246132	-0.0832277632838723	0.0697107948137908	0.993358295390874	0.8971034795802	1.08305415582178	genetic contact: same area pairs only	includes 0	includes one
GB800EO	GBI	0.577351928197586	0.478771183770473	0.669974415111724	0.0933994351868723	-0.0415367593916786	0.245295900851064	1.17181296778516	0.911423742780585	1.44828908076501	genetic contact: same area pairs only	includes 0	includes one
GB800m	GBI	0.583794990492964	0.491727781888429	0.678022768047675	0.0648155610392893	-0.0591664779299946	0.175832530199406	1.12144983396976	0.902729680350692	1.33723789126466	genetic contact: same area pairs only	includes 0	includes one
GB850drm	GBI	0.749057592327053	0.66535754699716	0.838099019174402	0.0652955274361734	-0.0318064565686549	0.155785413872686	1.0927178716797	0.954837532346058	1.22557052091949	genetic contact: same area pairs only	includes 0	includes one
GB852drmC	GBI	0.543283038415344	0.445187224685949	0.639719478342074	0.137863271245772	0.0222252471940682	0.24952039061822	1.26885861644334	1.0108606723136	1.50550036377905	genetic contact: same area pairs only	excludes 0	excludes one
GB853drm	GBI	0.618354412400673	0.526082221201358	0.707802615871567	-0.014784978927049	-0.128091532735349	0.101786816575825	0.983962423626123	0.79544204193153	1.16828281514713	genetic contact: same area pairs only	includes 0	includes one
GB887drmc	GBI	0.76766974056941	0.690845202832998	0.847069904889612	0.039886467904849	-0.0503523938336	0.130559879301435	1.05589403653564	0.923559520957473	1.16917765715066	genetic contact: same area pairs only	includes 0	includes one
GB888drmcC	GBI	0.664517085593826	0.563812413932653	0.762042012468721	0.0320830016463498	-0.085380128933482	0.151074781550961	1.05654637774228	0.87441766272522	1.24522493278791	genetic contact: same area pairs only	includes 0	includes one
GB900EO_conjoined.clauses	GBI	0.80772891159884	0.742677404925203	0.873974317872954	-0.0803087479459962	-0.173603416807094	0.0278629706441337	0.902312726872944	0.780464158398505	1.02490356686043	genetic contact: same area pairs only	includes 0	includes one
GB900EO_marker.of.standard.with.elsewhere.locational.meaning	GBI	0.556020717216783	0.468699684746539	0.648324923908631	0.0314877578972641	-0.0923355249024381	0.152270154817939	1.06645100546261	0.840058088029106	1.29893214553468	genetic contact: same area pairs only	includes 0	includes one
GB900EO_neither	GBI	0.521903219542118	0.429737065508338	0.615656130061687	0.0912077926582232	-0.0330647193780194	0.209985511609131	1.18750022772116	0.929924739407903	1.4443488316925	genetic contact: same area pairs only	includes 0	includes one
GB945m	GBI	0.817664278290911	0.750566991409098	0.885321951281414	0.115026124538317	0.0467699045435697	0.185827311294195	1.14370825108986	1.04411783497005	1.23550112541978	genetic contact: same area pairs only	excludes 0	excludes one
GB947mc	GBI	0.755085523153242	0.662723613867304	0.852091642106753	-0.0275075387080723	-0.201596442951861	0.144098483798555	0.963887581074249	0.723152978851463	1.1959566569939	genetic contact: same area pairs only	includes 0	includes one
GB949m	GBI	0.574614756482124	0.456578217759468	0.690915372080225	0.16575009722849	0.0358936032389011	0.290818103727841	1.3096261484887	1.02077494921873	1.57557972512887	genetic contact: same area pairs only	excludes 0	excludes one
GB950m	GBI	0.53153062408037	0.443803252629321	0.629237777737518	-0.0275131571913585	-0.137456979401686	0.0943115452870892	0.958920477570938	0.727354049499718	1.15558056010653	genetic contact: same area pairs only	includes 0	includes one
GB951drmcC	GBI	0.523011605166934	0.41789307915869	0.615957419414427	-0.141714734953351	-0.255833330524171	-0.024522030898291	0.738977570723325	0.552348752543812	0.91946954484339	genetic contact: same area pairs only	excludes 0	excludes one
GB952drmcC	GBI	0.695113590114424	0.60527288166983	0.78677827456737	0.0465988828304041	-0.0574191762712063	0.151195981844371	1.07385108572488	0.919677139485491	1.23740335887871	genetic contact: same area pairs only	includes 0	includes one
GB953drmcC	GBI	0.780212305738049	0.694305741352294	0.867550378214902	0.0258461700170412	-0.112784995574949	0.161643269032882	1.03416721600984	0.856675980732157	1.22354426062562	genetic contact: same area pairs only	includes 0	includes one
GB954drmcC	GBI	0.89303273438654	0.840489735368371	0.946653762398995	0.0470267758630206	-0.0067152557633976	0.102227822071555	1.05400383297548	0.991417629126164	1.12002842567691	genetic contact: same area pairs only	includes 0	includes one
GB955drmc	GBI	0.755227842896899	0.671190156384276	0.833178793420895	0.133048209027279	0.0498454328510197	0.21662920108537	1.18146314553841	1.04599405891722	1.30229940871558	genetic contact: same area pairs only	excludes 0	excludes one
GB990drmcC	GBI	0.615032390882152	0.515519766369377	0.70751080308408	0.0801895004694702	-0.0296887574404361	0.201687492807632	1.14060051602342	0.930146205139472	1.3467390098622	genetic contact: same area pairs only	includes 0	includes one
GB991drmcC	GBI	0.777164252809671	0.697645759857823	0.85466897643298	0.105310161434385	0.0163959263220507	0.181705632854582	1.13997007780926	1.02270482792872	1.25936105735029	genetic contact: same area pairs only	excludes 0	excludes one
GB995F_adj-noun.and.dem-noun	GBI	0.648833173846893	0.566211406585491	0.734927378242593	0.13685207631129	0.025433964773098	0.235081338131959	1.21825479609131	1.02920134764144	1.39450107101844	genetic contact: same area pairs only	excludes 0	excludes one
GB995F_adj-noun.and.noun-dem	GBI	0.742961493221917	0.661164332562707	0.827279933272981	0.071399700350702	-0.0250544593361507	0.172116180560906	1.10098370204859	0.954470569513479	1.24072762559347	genetic contact: same area pairs only	includes 0	includes one
GB995F_noun-adj.and.dem-noun	GBI	0.882506040168363	0.828819871161741	0.942776862318939	0.0552425879362403	-0.00268522651609804	0.113852921433518	1.06408756258539	0.993129424920461	1.13367263209572	genetic contact: same area pairs only	includes 0	includes one
GB995F_noun-adj.and.noun-dem	GBI	0.667493106998875	0.575523411380011	0.774732017499287	0.198419162483606	0.0935005523122843	0.302386238087798	1.30824639430993	1.10620508947263	1.49777408577434	genetic contact: same area pairs only	excludes 0	excludes one
TLI0005	TLI	0.642590470348901	0.548251436980615	0.736528197936537	-0.00547284120608794	-0.201895292084786	0.180158188539377	0.996438982085531	0.689570960730276	1.29446530935734	genetic contact: same area pairs only	includes 0	includes one
TLI0035	TLI	0.967217660254092	0.941832685154368	0.993904230204838	0.0197415702432676	-0.00271404853001045	0.0455041702934371	1.02066937496945	0.99727205811742	1.04827326891131	genetic contact: same area pairs only	includes 0	includes one
TLI0044	TLI	0.62380231256192	0.528776917240509	0.719248657887793	0.0813064305797192	-0.0766590403781818	0.231706455541507	1.13883208233998	0.861800612333587	1.3907693856575	genetic contact: same area pairs only	includes 0	includes one
TLI0081	TLI	0.791093112249725	0.717513421885957	0.871158744027729	-0.00561405456667375	-0.195454165742518	0.176371804307715	0.993203634199	0.753599917578372	1.24177315013828	genetic contact: same area pairs only	includes 0	includes one
TLI0096	TLI	0.829003271708424	0.763921667215452	0.898895855329862	0.0741843821403939	-0.0184982237484693	0.171531142469329	1.09141131264407	0.976504190487001	1.22029916976399	genetic contact: same area pairs only	includes 0	includes one
TLI0102_cat-based	TLI	0.952218717259182	0.917637458180099	0.987219554801735	0.0234390954503912	-0.00905920683092876	0.0655811314808872	1.02495303958077	0.989976407750579	1.07125196053716	genetic contact: same area pairs only	includes 0	includes one
TLI0102_lex-based	TLI	0.834142295148197	0.762676856429731	0.90365071011819	-0.0170227312689683	-0.167238707000141	0.130534213452584	0.980451424246257	0.805089256494989	1.17067407747351	genetic contact: same area pairs only	includes 0	includes one
TLI0102_none	TLI	0.878717239240958	0.821036601334456	0.941444401337469	-0.0261088924290061	-0.160537567212858	0.094345390037925	0.970499363888167	0.817705316372077	1.11375455840995	genetic contact: same area pairs only	includes 0	includes one
TLI0107	TLI	0.826558251402968	0.752861081137258	0.902657413009423	-0.110515926222104	-0.310497002679336	0.08190042410597	0.866189571362399	0.625225052207312	1.10733358980292	genetic contact: same area pairs only	includes 0	includes one
TLI0120_restricted	TLI	0.910164602747528	0.86156139408582	0.960761190393386	0.0398711603320198	-0.0171892619458206	0.109908800315965	1.04440139404281	0.977177927708266	1.12351043144067	genetic contact: same area pairs only	includes 0	includes one
TLI0120_semi-restricted	TLI	0.907258407800072	0.857201973258443	0.965782860661174	0.0427645606983197	-0.0182274023714947	0.112875443492577	1.04797273386216	0.978954280396459	1.13129981222985	genetic contact: same area pairs only	includes 0	includes one
TLI0120_unrestricted	TLI	0.949735554736693	0.911549567145724	0.985842433268019	0.0233124740975794	-0.0145697071773341	0.0664276458066824	1.02488354410356	0.98270131560192	1.07110309759222	genetic contact: same area pairs only	includes 0	includes one
TLI0140	TLI	0.963846897835102	0.935433520638145	0.993579262626845	0.0177621707047237	-0.0081949974704042	0.0519105607310897	1.01865982881179	0.991263702932028	1.0554548054851	genetic contact: same area pairs only	includes 0	includes one
TLI0155	TLI	0.661798643187829	0.580448762565837	0.746417455341086	0.0737371628090445	-0.106011401479658	0.24954409980496	1.11510330150608	0.842657413331904	1.40270406069892	genetic contact: same area pairs only	includes 0	includes one
TLI0164	TLI	0.913729702444651	0.862434091747554	0.969990435963878	0.0372484436457163	-0.0244882224127984	0.105710611634682	1.04149794713115	0.973331258182913	1.12178132010505	genetic contact: same area pairs only	includes 0	includes one
TLI0179	TLI	0.683232253041012	0.593136151780811	0.766981194197701	0.0501110527287868	-0.116352095087534	0.21383891631721	1.07816499895062	0.82454087175659	1.32369279078797	genetic contact: same area pairs only	includes 0	includes one
TLI0180	TLI	0.576033422924535	0.471910765754678	0.675734091392411	0.0702839649759736	-0.113168688012875	0.273374700322728	1.13303070939258	0.760237356137415	1.46898403926919	genetic contact: same area pairs only	includes 0	includes one
TLI0360	TLI	0.938182934064602	0.90764257680266	0.970736964925255	0.0138870354904934	-0.0379187981939588	0.0655886462292176	1.01497942862043	0.962044572122269	1.07476050165167	genetic contact: same area pairs only	includes 0	includes one
TLI0364	TLI	0.860452347098214	0.810784029027929	0.907779906407618	0.0806655076750631	0.0139001310801741	0.15252369805889	1.0947899901547	1.01048956394174	1.17981097838936	genetic contact: same area pairs only	excludes 0	excludes one
TLI0370	TLI	0.821704520974624	0.762497416586325	0.878894484059468	0.0365241244104171	-0.0746898160198894	0.14983624679575	1.0456208778746	0.900788494457359	1.18157972543268	genetic contact: same area pairs only	includes 0	includes one
TLI0371	TLI	0.964147291836807	0.941016366599985	0.988509739963317	0.0191075631941505	-0.00346247150289314	0.0469999226042382	1.01997471296442	0.996601028141153	1.05020571405416	genetic contact: same area pairs only	includes 0	includes one
TLI0373	TLI	0.774794301879391	0.710336496475717	0.834319807734101	0.138373020432254	0.046529442987037	0.2304517104703	1.18094365818761	1.049980488707	1.30972958470131	genetic contact: same area pairs only	excludes 0	excludes one
TLI0374	TLI	0.964735753418772	0.943717777669498	0.989410252653525	0.0185922619838897	-0.00580456990164224	0.0462242191458888	1.01942425867168	0.99402439004285	1.04904325624312	genetic contact: same area pairs only	includes 0	includes one
TLI0376	TLI	0.886685599914351	0.845658127920627	0.929217736176885	-0.274704261719012	-0.447789422500601	-0.0920427621700937	0.69008798542002	0.490643960710589	0.891648588732992	genetic contact: same area pairs only	excludes 0	excludes one
TLI0378	TLI	0.783787102705134	0.721246788898261	0.847289936418907	0.131621872730593	0.0424374493544223	0.22199537512498	1.17020270467062	1.04932611508	1.29981356175916	genetic contact: same area pairs only	excludes 0	excludes one
TLI0381	TLI	0.936895210972182	0.904342796479078	0.97144996832218	0.0338574437097447	-0.00564501012317709	0.0735414917436384	1.03646206553534	0.993182036552944	1.08048565366687	genetic contact: same area pairs only	includes 0	includes one
TLI0383	TLI	0.976946349342587	0.959545994474022	0.995100344957993	0.0123657539990746	-0.00432384202901592	0.0329310578645582	1.01275006508973	0.995430396602846	1.03420935960198	genetic contact: same area pairs only	includes 0	includes one
TLI0388	TLI	0.387850543295074	0.31640003990397	0.456428802752328	0.116459965203362	-0.0841117977282311	0.298104312262597	1.31414871116063	0.778487394624049	1.81141539159739	genetic contact: same area pairs only	includes 0	includes one
TLI0392	TLI	0.833146852503834	0.77803964965283	0.894021495065135	-0.156479361586556	-0.330241206361901	0.00917408102466111	0.812772665933578	0.615518965560903	1.02047715631094	genetic contact: same area pairs only	includes 0	includes one
TLI0398	TLI	0.967849971858831	0.945943741112208	0.991877625118095	0.0173566189237125	-0.00351608056143438	0.0435881207004378	1.01808629642211	0.994799004571024	1.0446019199983	genetic contact: same area pairs only	includes 0	includes one
TLI0400	TLI	0.931585968434598	0.897419999537099	0.967912966978087	0.0369368916114841	-0.00353467714841571	0.0819897651628276	1.04005277060815	0.995395853277365	1.09061785547191	genetic contact: same area pairs only	includes 0	includes one
TLI0401	TLI	0.936952284298611	0.901714120650408	0.971856498437341	0.0335355391549135	-0.00633981795138783	0.0779691997892653	1.03615592767128	0.992466232232261	1.08576976443551	genetic contact: same area pairs only	includes 0	includes one
TLI0430	TLI	0.791447258745266	0.736319532174321	0.845092603808836	0.032398544002447	-0.114429544664274	0.17999287469977	1.04169736641366	0.858810144704138	1.2395424606135	genetic contact: same area pairs only	includes 0	includes one
TLI0431	TLI	0.735168584711524	0.6711792911597	0.79978258184761	0.0870299108280995	-0.0334186905590993	0.223911368635312	1.1207185923505	0.942459448894355	1.31056071740597	genetic contact: same area pairs only	includes 0	includes one
TLI0440	TLI	0.772494253938702	0.72070112490761	0.823906631293922	0.0499193361714364	-0.0874231013741266	0.206045359248439	1.06537674982261	0.871931755847877	1.26142375279902	genetic contact: same area pairs only	includes 0	includes one
TLI0453	TLI	0.713688636686393	0.631202948366599	0.805969232346109	-0.00720392496922038	-0.141993673603727	0.132236579544258	0.994853615257446	0.808856828553546	1.1993878913848	genetic contact: same area pairs only	includes 0	includes one
TLI0512	TLI	0.712904885842132	0.609309794265649	0.817026851176282	0.0234716632556255	-0.172296845182274	0.240796164979612	1.03548455434258	0.729844144577805	1.33737802722375	genetic contact: same area pairs only	includes 0	includes one
TLI0513	TLI	0.889212844631135	0.830198496981722	0.953171927091934	0.0415380763514588	-0.039061947819106	0.128830452406065	1.04742232523031	0.951467664460827	1.14984241352872	genetic contact: same area pairs only	includes 0	includes one
TLI0514	TLI	0.583491082074866	0.489675138698656	0.67352490855352	-0.0560851674621535	-0.311732491852571	0.214389148173452	0.905391414352908	0.424114396587908	1.33878339636025	genetic contact: same area pairs only	includes 0	includes one
TLI0515	TLI	0.535488814869345	0.439853987781272	0.641181072760235	0.17867787000438	-0.0344464202693925	0.396012936405025	1.34366239852969	0.901071762378002	1.78327223638351	genetic contact: same area pairs only	includes 0	includes one
TLI0517	TLI	0.575215643760643	0.466737420160102	0.68412539400619	0.0595387321320432	-0.17478967120493	0.30303959288094	1.10906740672074	0.650799826549366	1.52696665385099	genetic contact: same area pairs only	includes 0	includes one
TLI0518	TLI	0.690501483587446	0.588081252932288	0.789913346727241	-0.187244013915926	-0.443237029306647	0.0776429162044131	0.727349708467885	0.34212591671842	1.10574121875292	genetic contact: same area pairs only	includes 0	includes one
TLI0519	TLI	0.529816768898327	0.428432838273569	0.637637112012037	-0.151260794454334	-0.405333162444257	0.0930246179652219	0.714321403068538	0.247984091759092	1.17785548265422	genetic contact: same area pairs only	includes 0	includes one
TLI0549	TLI	0.519743450938699	0.435411865176311	0.603111642319334	0.0513076879343018	-0.107941891267125	0.195271231565818	1.10865419720474	0.79664675749546	1.39565439874313	genetic contact: same area pairs only	includes 0	includes one
TLI0552	TLI	0.747441710544026	0.66718234858627	0.828771609218884	-0.00974571482572818	-0.131606181598384	0.123716547764949	0.990700100808801	0.824193491727822	1.16873053353593	genetic contact: same area pairs only	includes 0	includes one
TLI0559	TLI	0.954083597847692	0.921164383309936	0.988938328454144	0.0294892195570748	0.000125676949983444	0.0620315970276156	1.03137428564853	1.00013090800867	1.06742906323858	genetic contact: same area pairs only	excludes 0	excludes one
TLI0560	TLI	0.667660461260997	0.601125646403359	0.734310793467251	-0.22948442661877	-0.3721326592972	-0.0913670354637466	0.658188481211479	0.460778549840998	0.860530919610745	genetic contact: same area pairs only	excludes 0	excludes one
TLI0570	TLI	0.642108121771133	0.556997819842111	0.724247828764251	0.287298015843166	0.196426458334406	0.386059988979978	1.45673849753967	1.25201594072719	1.65124060933563	genetic contact: same area pairs only	excludes 0	excludes one
TLI0578	TLI	0.952479440293485	0.917545602605567	0.989489766281412	0.0315934728711251	0.000504722675795488	0.0663642861942647	1.03371671231628	1.00025160522359	1.07202866340198	genetic contact: same area pairs only	excludes 0	excludes one
TLI0580	TLI	0.525957093019118	0.437228679109184	0.613991535007429	0.0172258468411153	-0.140181135926756	0.194463400586782	1.04283434652052	0.729651869723735	1.37978823582622	genetic contact: same area pairs only	includes 0	includes one
TLI0582	TLI	0.742125987412506	0.669891099562678	0.814908084176741	0.178738415750275	0.0967715324071445	0.265226408356423	1.24510939096475	1.10225819199763	1.37062819205011	genetic contact: same area pairs only	excludes 0	excludes one
TLI0589	TLI	0.935798262940431	0.899173029037687	0.975175018982277	0.0446701029497393	0.0094655025967737	0.0826245902445278	1.04833464634138	1.00875899689088	1.09044644731949	genetic contact: same area pairs only	excludes 0	excludes one
TLI0592	TLI	0.912772421839662	0.870471606755093	0.957345174027067	0.0619943091084372	0.016677696915951	0.104714653425409	1.06877666408263	1.01474856982316	1.11695038721987	genetic contact: same area pairs only	excludes 0	excludes one
TLI0596	TLI	0.936958772972955	0.905220103796657	0.971598797820664	0.043674460826332	0.0119873905262123	0.0805120883601067	1.04706666013672	1.01017098990804	1.08642822628725	genetic contact: same area pairs only	excludes 0	excludes one
TLI0598	TLI	0.96337756000497	0.940226925444975	0.989053883090902	0.0237746741319626	0.000518639454794245	0.0482067782674679	1.02490230860008	0.999063103447722	1.0497136365108	genetic contact: same area pairs only	excludes 0	includes one
TLI0604	TLI	0.675305666167779	0.611817704397153	0.741875925506978	0.094210542966629	-0.0244231102850995	0.216741416729712	1.1429569724079	0.953387913739888	1.32775220143115	genetic contact: same area pairs only	includes 0	includes one
TLI0608	TLI	0.737361805343778	0.650186507834648	0.824947130295923	0.0994445745668562	-0.0015629609693949	0.191501809441903	1.14120803615299	0.996208770701148	1.28604132420629	genetic contact: same area pairs only	includes 0	includes one
TLI0612	TLI	0.897666986538372	0.847945314133486	0.94736105966579	-0.00101759787829926	-0.0613625582352442	0.0588127578168957	1.00008740070619	0.93458318231522	1.06962801274435	genetic contact: same area pairs only	includes 0	includes one
TLI0613	TLI	0.922306361074773	0.882030493246303	0.965500181286809	0.0241284236189631	-0.0231107414552584	0.0704477761174214	1.02698641774148	0.973954820826854	1.07829598648061	genetic contact: same area pairs only	includes 0	includes one
TLI0615	TLI	0.616419599182746	0.511388640741661	0.723133036532537	0.0934138185076912	-0.0309738452880143	0.212288415258765	1.16516498722268	0.944721544150617	1.39021342310502	genetic contact: same area pairs only	includes 0	includes one
TLI0616	TLI	0.941226359686671	0.90581909000722	0.975716653107456	0.0331516876031591	-0.00228550765874613	0.068339706122686	1.03579856163205	0.997213930536226	1.07506252457398	genetic contact: same area pairs only	includes 0	includes one
TLI0617	TLI	0.91941526450327	0.876580801132776	0.966193435409008	-0.0109795946777213	-0.0679933374614823	0.0432622747186444	0.989009179802012	0.924631098413609	1.0453067920147	genetic contact: same area pairs only	includes 0	includes one
TLI0621	TLI	0.883055423901883	0.825149418220827	0.942419519698957	-0.111096831115272	-0.190207684758555	-0.027595926966427	0.875734821716114	0.785570360994486	0.960318509376513	genetic contact: same area pairs only	excludes 0	excludes one
TLI0624	TLI	0.763969416352253	0.676518766317428	0.851372552244775	-0.0157493936315353	-0.121347187464763	0.0857008813995954	0.98453800284663	0.848283599761529	1.11789412370587	genetic contact: same area pairs only	includes 0	includes one
TLI0629	TLI	0.914648534046822	0.868435982046749	0.964601014342867	0.0485072033795653	-0.000764909440957195	0.096859647204091	1.05422210607718	0.993430091944192	1.10565061275462	genetic contact: same area pairs only	includes 0	includes one
TLI0630	TLI	0.83709659828793	0.763765466041144	0.909201051647264	-0.181727325767837	-0.283684823842933	-0.0856720310413909	0.785350513429068	0.67746153835957	0.889874302590058	genetic contact: same area pairs only	excludes 0	excludes one
TLI0631	TLI	0.616199390451451	0.509566390053617	0.729185846835847	0.0889117201211244	-0.0341412543240676	0.217292050055572	1.15905814669184	0.915636708187294	1.37633719486205	genetic contact: same area pairs only	includes 0	includes one
TLI0635	TLI	0.515714437346848	0.415242705531456	0.616193447565214	0.103983987003612	-0.0180347869264489	0.225707140464827	1.21979415442427	0.94162209437514	1.48007905312986	genetic contact: same area pairs only	includes 0	includes one
TLI0636	TLI	0.675143058075258	0.574693676244663	0.775214997635542	-0.0712802429966482	-0.189725544745724	0.0513803887565353	0.90223183168411	0.724930961647836	1.06422328487562	genetic contact: same area pairs only	includes 0	includes one
TLI0640	TLI	0.742767456380621	0.651671340663535	0.837992234208687	0.057888270360728	-0.0489455256628986	0.160148981400686	1.08476661549285	0.936032135891643	1.23709433219445	genetic contact: same area pairs only	includes 0	includes one
TLI0642	TLI	0.682401715330255	0.581965105070915	0.78385748614189	-0.0619464275982872	-0.190110327335444	0.052043935075664	0.91724315711261	0.746530837643772	1.08283698377547	genetic contact: same area pairs only	includes 0	includes one
TLI0654	TLI	0.627586111095475	0.526671049021907	0.725775896096594	0.10974699526109	-0.0519160875370642	0.27273180178807	1.18299885101077	0.899334211821073	1.46085257335362	genetic contact: same area pairs only	includes 0	includes one
TLI0668_'Have'	TLI	0.607883953538412	0.512034526346828	0.709552873425313	-0.264564660429767	-0.422890243443204	-0.0887980483824469	0.567700158690716	0.29808667649417	0.810832837038984	genetic contact: same area pairs only	excludes 0	excludes one
TLI0668_Conjunctional	TLI	0.847477287078711	0.782649155769449	0.916738451984585	-0.0372764773494852	-0.160159262399223	0.0817761443563795	0.957486472211965	0.809394032094613	1.09759734558549	genetic contact: same area pairs only	includes 0	includes one
TLI0668_Genitive	TLI	0.826308295899587	0.756204949303387	0.897055672928705	0.0689557917110148	-0.0210827612530778	0.165309139030067	1.08565033350154	0.972048640341415	1.21175963501966	genetic contact: same area pairs only	includes 0	includes one
TLI0668_Locational	TLI	0.691624073040197	0.601816358861167	0.783386620764286	-0.204665661690694	-0.383257561010236	-0.0341122641133631	0.706866491435035	0.46881945407125	0.953173573001344	genetic contact: same area pairs only	excludes 0	excludes one
TLI0668_Topic	TLI	0.745149265138455	0.654998220605705	0.836038350663171	0.181020517390096	0.085735727561852	0.280670079376299	1.24920707686263	1.09517631509568	1.40696096312681	genetic contact: same area pairs only	excludes 0	excludes one
TLI0670	TLI	0.557053166930701	0.456630024978927	0.654645582702545	0.124250518497966	-0.0164611739235331	0.286934872150122	1.23594966029415	0.937311864448206	1.54619183204578	genetic contact: same area pairs only	includes 0	includes one
TLI0672	TLI	0.74565677713987	0.647444219200678	0.845117707830634	-0.171353627473752	-0.336166741581469	-0.010474880062195	0.774180306861297	0.564993465091692	0.982900697172785	genetic contact: same area pairs only	excludes 0	excludes one
TLI0673_Conjoined	TLI	0.88610111861849	0.825680617662734	0.950543460032563	0.0613459407168093	-0.00731196914584742	0.135494676306059	1.07071588323525	0.987860995692938	1.15954941751221	genetic contact: same area pairs only	includes 0	includes one
TLI0673_Exceed	TLI	0.758489334534675	0.686417120138409	0.83653438952424	-0.0696108847495364	-0.247218580658881	0.11998079631083	0.9099064843679	0.664436122254804	1.15057414550176	genetic contact: same area pairs only	includes 0	includes one
TLI0673_Locational	TLI	0.547049199704252	0.442939146933097	0.641987689198221	-0.171742702936698	-0.387223456763726	0.0214591286809919	0.68857959490825	0.301732106548612	1.03684310490327	genetic contact: same area pairs only	includes 0	includes one
TLI0673_Particle	TLI	0.708651369243127	0.631251659928574	0.788967851904124	-0.114552703222293	-0.328195534972693	0.0849402656798756	0.839700695950748	0.549021803211264	1.12768836360025	genetic contact: same area pairs only	includes 0	includes one
TLI0674_Gap	TLI	0.739255754825094	0.657842483662409	0.819734518476547	-0.0587842982339575	-0.247826939434659	0.129363006292856	0.922203492802245	0.67512923835998	1.19254960377072	genetic contact: same area pairs only	includes 0	includes one
TLI0674_Non-reduction	TLI	0.873825237029026	0.815269873434863	0.933819457488074	0.0682913831955693	-0.00143334448823829	0.144339919999257	1.07947721874473	0.995304892510073	1.17275213896886	genetic contact: same area pairs only	includes 0	includes one
TLI0674_Pronoun-retention	TLI	0.891485319964236	0.836172971839402	0.948600639585117	0.0284605471496694	-0.0548446819225338	0.111507081780372	1.03271789753683	0.935620550094863	1.12880326876439	genetic contact: same area pairs only	includes 0	includes one
TLI0674_Relative.pronoun	TLI	0.879684293222427	0.824669156779291	0.933934219085069	-0.051050729823319	-0.1820404330851	0.0784553035522344	0.942320865450995	0.788809388329835	1.08808050117492	genetic contact: same area pairs only	includes 0	includes one
TLI0682_Complex	TLI	0.623195445243265	0.521899266523677	0.717817799813808	0.0378321474843027	-0.129457860598871	0.188489189768879	1.069284604007	0.79774219349839	1.32538828988728	genetic contact: same area pairs only	includes 0	includes one
TLI0682_Moderately.complex	TLI	0.507572821696435	0.409937641129517	0.608861697351445	0.0944054576686603	-0.0707419759263085	0.259016810612161	1.20109169874163	0.851159562098552	1.55193737010912	genetic contact: same area pairs only	includes 0	includes one
TLI0682_Simple	TLI	0.819673585816258	0.743034290268503	0.898035159750346	0.0130082291355926	-0.104542669612592	0.130376610333094	1.01870027233213	0.87394872077865	1.1676878540285	genetic contact: same area pairs only	includes 0	includes one
TLI0738_Average	TLI	0.674787948811245	0.584831163978889	0.765511908251232	0.137069217696374	0.0173105237420568	0.270080002778495	1.2106268900958	0.988016722015974	1.40369276689003	genetic contact: same area pairs only	excludes 0	includes one
TLI0738_Large	TLI	0.840040379488727	0.773954605595331	0.915906655037115	0.0590123099123268	-0.028406799925294	0.148210445442725	1.07265327010456	0.964924169309126	1.18870366894196	genetic contact: same area pairs only	includes 0	includes one
TLI0738_Moderately.large	TLI	0.742732364601485	0.664880258446389	0.818133733022248	-0.0566156044653293	-0.196621443530876	0.0919195901209312	0.926714361449366	0.72541266600073	1.11368383070643	genetic contact: same area pairs only	includes 0	includes one
TLI0738_Moderately.small	TLI	0.680725067957471	0.590193457224341	0.772187974563777	-0.00890505983988088	-0.152659118155586	0.148881118319278	0.992562730056481	0.751213550425205	1.20172723071228	genetic contact: same area pairs only	includes 0	includes one
TLI0738_Small	TLI	0.821691675949106	0.74889000451032	0.892598257017159	0.0494811259281229	-0.0408771337123162	0.160085356668281	1.0627761643603	0.93468817831915	1.19225063927803	genetic contact: same area pairs only	includes 0	includes one
TLI0751_Average.(5-6)	TLI	0.535149505060138	0.445329209122601	0.630154949679914	0.0157637727827431	-0.145413199323338	0.173831184059843	1.03930323334022	0.733605344038479	1.34591393648293	genetic contact: same area pairs only	includes 0	includes one
TLI0751_Large.(7-14)	TLI	0.521550044630819	0.423626582447114	0.617908476747111	0.0873510912278623	-0.0705557362123269	0.247169824113127	1.18086637201798	0.861285517273988	1.51844398178023	genetic contact: same area pairs only	includes 0	includes one
TLI0751_Small.(2-4)	TLI	0.788618671666246	0.706464488910736	0.870912193122596	0.120027158847821	0.024381850826391	0.214268128298788	1.15646497936554	1.02112465653814	1.28965802089293	genetic contact: same area pairs only	excludes 0	excludes one
TLI0766_Different.inflection	TLI	0.707780659298822	0.619072298402997	0.800624387452106	0.0715874620004237	-0.0699003192578149	0.232561674917768	1.10614163410811	0.865493862509201	1.32593763736871	genetic contact: same area pairs only	includes 0	includes one
[truncated: 1,065 more rows]
